# Supplementary material for: Characterizing nitrogen cycling microorganisms and genes in sediments of the Three Gorges Reservoir
Source: PLoS One. 2025 Jun 10;20(6):e0324051. doi: 10.1371/journal.pone.0324051 (PMC12151472; doi:10.1371/journal.pone.0324051)
Supplement: S1 File — (ZIP) [file pone.0324051.s001.zip]

Archive with 55 entries (45 files):
- Dataset/
- Dataset/LEfSe.xlsx
- Dataset/Multiple group comparisons.xlsx
- Dataset/Network Analysis Diagram/
- Dataset/Network Analysis Diagram/Function/
- Dataset/Network Analysis Diagram/Function/Downstream/
- Dataset/Network Analysis Diagram/Function/Downstream/HC_downstream_0.05_occor.csv
- Dataset/Network Analysis Diagram/Function/Downstream/downstream.txt
- Dataset/Network Analysis Diagram/Function/Downstream/edge.csv
- Dataset/Network Analysis Diagram/Function/Downstream/network_function_downstream.png
- Dataset/Network Analysis Diagram/Function/Downstream/network—function—downstream.gephi
- Dataset/Network Analysis Diagram/Function/Downstream/node.csv
- Dataset/Network Analysis Diagram/Function/Midstream/
- Dataset/Network Analysis Diagram/Function/Midstream/HC_midstream_0.05_occor.csv
- Dataset/Network Analysis Diagram/Function/Midstream/edge.csv
- Dataset/Network Analysis Diagram/Function/Midstream/midstream.txt
- Dataset/Network Analysis Diagram/Function/Midstream/network_function_midstream.png
- Dataset/Network Analysis Diagram/Function/Midstream/network—function—midstream.gephi
- Dataset/Network Analysis Diagram/Function/Midstream/node.csv
- Dataset/Network Analysis Diagram/Function/Upstream/
- Dataset/Network Analysis Diagram/Function/Upstream/HC_upstream_0.05_occor.csv
- Dataset/Network Analysis Diagram/Function/Upstream/edge.csv
- Dataset/Network Analysis Diagram/Function/Upstream/network_function_upstream.png
- Dataset/Network Analysis Diagram/Function/Upstream/network—function—upstream.gephi
- Dataset/Network Analysis Diagram/Function/Upstream/node.csv
- Dataset/Network Analysis Diagram/Function/Upstream/upstream.txt
- Dataset/Network Analysis Diagram/Species/
- Dataset/Network Analysis Diagram/Species/Downstream/
- Dataset/Network Analysis Diagram/Species/Downstream/HC_downstream_0.05_occor.csv
- Dataset/Network Analysis Diagram/Species/Downstream/downstream.txt
- Dataset/Network Analysis Diagram/Species/Downstream/edge.csv
- Dataset/Network Analysis Diagram/Species/Downstream/network_species_downstream.png
- Dataset/Network Analysis Diagram/Species/Downstream/network—species—downstream.gephi
- Dataset/Network Analysis Diagram/Species/Downstream/node.csv
- Dataset/Network Analysis Diagram/Species/Midstream/
- Dataset/Network Analysis Diagram/Species/Midstream/HC_midstream_0.05_occor.csv
- Dataset/Network Analysis Diagram/Species/Midstream/edge.csv
- Dataset/Network Analysis Diagram/Species/Midstream/midstream.txt
- Dataset/Network Analysis Diagram/Species/Midstream/network_species_midstream.png
- Dataset/Network Analysis Diagram/Species/Midstream/network—species—midstream.gephi
- Dataset/Network Analysis Diagram/Species/Midstream/node.csv
- Dataset/Network Analysis Diagram/Species/Upstream/
- Dataset/Network Analysis Diagram/Species/Upstream/HC_upstream_0.05_occor.csv
- Dataset/Network Analysis Diagram/Species/Upstream/edge.csv
- Dataset/Network Analysis Diagram/Species/Upstream/network_species_upstream.png
- Dataset/Network Analysis Diagram/Species/Upstream/network—species—upstream.gephi
- Dataset/Network Analysis Diagram/Species/Upstream/node.csv
- Dataset/Network Analysis Diagram/Species/Upstream/upstream.txt
- Dataset/PCoA.xlsx
- Dataset/Random Forest.xlsx
- Dataset/Table of Intergroup Difference Analysis for Beta Diversity.xlsx
- Dataset/Table of Intergroup Difference Test Results for Alpha Diversity Indices.xlsx
- Dataset/Table of Nitrogen Cycling Functional Statistics.xlsx
- Dataset/Table of Phylum-level Statistics of Nitrogen cycling Microorganisms.xlsx
- Dataset/mantel-test.xlsx
