# Supplementary material for: Characterizing nitrogen cycling microorganisms and genes in sediments of the Three Gorges Reservoir
Source: PLoS One. 2025 Jun 10;20(6):e0324051. doi: 10.1371/journal.pone.0324051 (PMC12151472; doi:10.1371/journal.pone.0324051)
Supplement: S1 File — (ZIP) [file pone.0324051.s001.zip › Dataset/LEfSe.xlsx]

## Sheet: Sheet1
taxon	mean	group	lda	pvalue
p__Firmicutes.c__Clostridia	2.47947			-
p__Nitrospirae	4.31375			-
p__Candidatus_Binatota	1.67658			-
p__Bacteroidota.c__Cytophagia	2.77145			-
p__Candidatus_Cloacimonetes.c__unclassified_p__Candidatus_Cloacimonetes	1.85571			-
p__Candidatus_Dormibacteraeota	1.24846			-
p__Actinobacteria.c__Thermoleophilia	3.69275			-
p__Candidatus_Poribacteria.c__unclassified_p__Candidatus_Poribacteria	1.69105			-
p__Synergistetes	0.850647			-
p__Proteobacteria.c__Candidatus_Muproteobacteria	1.8671			-
p__Candidatus_Calescamantes	0.909525			-
p__Candidatus_Marinimicrobia.c__unclassified_p__Candidatus_Marinimicrobia	2.58183	Downstream	2.10248	0.0472213
p__Nitrospinae	1.78339			-
p__Candidatus_Moranbacteria	1.06928			-
p__Gemmatimonadetes.c__Gemmatimonadetes	2.96234	Upstream	2.47129	0.000355566
p__Atribacterota	1.92283			-
p__Fibrobacteres.c__Fibrobacteria	1.93265			-
p__Fibrobacteres.c__Chitinispirillia	2.08682			-
p__Candidatus_Shapirobacteria.c__unclassified_p__Candidatus_Shapirobacteria	1.6189			-
p__Thermodesulfobacteria.c__Thermodesulfobacteria	0.509016			-
p__Candidatus_Lindowbacteria	1.02867			-
p__Candidatus_Bipolaricaulota	1.69071			-
p__Cyanobacteria	2.93634	Upstream	2.40339	0.00576931
p__Armatimonadetes	2.82702			-
p__Thermodesulfobacteria.c__unclassified_p__Thermodesulfobacteria	1.38403	Upstream	2.66139	0.0130367
p__Candidatus_Auribacterota	1.17396			-
p__Verrucomicrobia.c__unclassified_p__Verrucomicrobia	3.48251	Upstream	2.73985	0.0209798
p__Candidatus_Kaiserbacteria	1.53339			-
p__Proteobacteria.c__Gammaproteobacteria	5.18667	Midstream	4.53798	0.00125702
p__Fibrobacteres.c__unclassified_p__Fibrobacteres	1.79635	Upstream	2.24504	0.000853159
p__Ignavibacteriae	3.05209	Upstream	2.49858	0.00373852
p__Kiritimatiellaeota.c__unclassified_p__Kiritimatiellaeota	1.32051			-
p__Balneolaeota.c__Balneolia	1.12228			-
p__Chloroflexi.c__Chloroflexia	2.15892			-
p__Acidobacteria.c__Blastocatellia	2.95183	Upstream	2.41975	0.00935394
p__Acidobacteria.c__Thermoanaerobaculia	3.36319	Upstream	2.79443	0.0018205
p__Spirochaetes.c__Spirochaetia	2.38524			-
p__Candidatus_Eremiobacteraeota.c__unclassified_p__Candidatus_Eremiobacteraeota	1.33234			-
p__Verrucomicrobia.c__Verrucomicrobiae	3.24785	Upstream	2.67064	0.00396256
p__Candidatus_Rokubacteria	3.0686	Upstream	2.47268	0.0303844
p__Candidatus_Calescamantes.c__unclassified_p__Candidatus_Calescamantes	0.909525			-
p__Verrucomicrobia	3.78596	Upstream	3.08462	0.00513536
p__Firmicutes.c__Negativicutes	0.827617			-
p__Candidatus_Omnitrophica.c__unclassified_p__Candidatus_Omnitrophica	2.95255			-
p__Candidatus_Latescibacteria.c__unclassified_p__Candidatus_Latescibacteria	2.24373			-
p__Candidatus_Krumholzibacteriota.c__unclassified_p__Candidatus_Krumholzibacteriota	0.965066			-
p__Chloroflexi.c__unclassified_p__Chloroflexi	4.16601	Upstream	3.47539	0.00511728
p__Proteobacteria.c__Hydrogenophilalia	3.52859			-
p__Proteobacteria.c__Epsilonproteobacteria	3.46842			-
p__Candidatus_Poribacteria	1.69105			-
p__Chlorobi	1.87767			-
p__Candidatus_Sumerlaeota	1.49107			-
p__Bacteroidota.c__Flavobacteriia	3.17419	Upstream	2.61897	0.00475192
p__candidate_division_NC10	3.55145			-
p__Deinococcus_Thermus.c__Deinococci	1.72469			-
p__Deinococcus_Thermus	1.72469			-
p__Candidatus_Fermentibacteria.c__Candidatus_Fermentibacteria__class_	1.03896			-
p__Candidatus_Aminicenantes	2.96108			-
p__Elusimicrobia.c__unclassified_p__Elusimicrobia	2.27307			-
p__Chrysiogenetes.c__Chrysiogenetes	2.16348	Upstream	2.24506	0.000290478
p__Chloroflexi.c__Thermomicrobia	2.18981			-
p__Kiritimatiellaeota	2.1078			-
p__Kiritimatiellaeota.c__Kiritimatiellae	2.09973			-
p__Candidatus_Eisenbacteria.c__unclassified_p__Candidatus_Eisenbacteria	2.88962	Upstream	2.35921	0.00122636
p__Candidatus_Absconditabacteria	1.12721			-
p__Candidatus_Tectomicrobia	1.64371			-
p__Cyanobacteria.c__unclassified_p__Cyanobacteria	2.93634	Upstream	2.40339	0.00576931
p__Acidobacteria.c__Holophagae	3.03088	Upstream	2.48315	0.000713627
p__Calditrichaeota.c__Calditrichia	1.97933			-
p__Verrucomicrobia.c__Spartobacteria	1.53878			-
p__Chloroflexi.c__Caldilineae	2.58965	Upstream	2.17303	0.0180909
p__Spirochaetes	2.91627			-
p__Planctomycetota.c__Planctomycetia	3.41573			-
p__Candidatus_Lindowbacteria.c__unclassified_p__Candidatus_Lindowbacteria	1.02867			-
p__Candidatus_Margulisbacteria.c__unclassified_p__Candidatus_Margulisbacteria	1.35146			-
p__Candidatus_Aminicenantes.c__unclassified_p__Candidatus_Aminicenantes	2.96108			-
p__Candidatus_Fermentibacteria	1.71675			-
p__Candidatus_Melainabacteria	1.87517	Upstream	2.13256	0.00683122
p__Candidatus_Bipolaricaulota.c__unclassified_p__Candidatus_Bipolaricaulota	1.69071			-
p__Candidatus_Dormibacteraeota.c__unclassified_p__Candidatus_Dormibacteraeota	1.24846			-
p__Gemmatimonadetes	3.43692	Upstream	2.83596	0.000473156
p__Proteobacteria	5.60449	Midstream	4.38775	0.0111188
p__Gemmatimonadetes.c__unclassified_p__Gemmatimonadetes	3.25956	Upstream	2.64026	0.00145775
p__Caldiserica	2.16757	Downstream	1.92488	0.00369805
p__Nitrospinae.c__unclassified_p__Nitrospinae	1.23235			-
p__Candidatus_Binatota.c__Candidatus_Binatia	1.67658			-
p__Candidatus_Rokubacteria.c__unclassified_p__Candidatus_Rokubacteria	3.0686	Upstream	2.47268	0.0303844
p__Acidobacteria.c__Vicinamibacteria	3.25254	Upstream	2.72645	0.00286951
p__Proteobacteria.c__Acidithiobacillia	1.89672			-
p__Actinobacteria.c__unclassified_p__Actinobacteria	3.4858			-
p__Chloroflexi.c__Anaerolineae	3.47741			-
p__Calditrichaeota	2.17764			-
p__Firmicutes.c__Tissierellia	0.784869			-
p__Candidatus_Absconditabacteria.c__unclassified_p__Candidatus_Absconditabacteria	1.12721			-
p__Rhodothermaeota	1.87718	Upstream	1.94772	0.0300183
p__Bacteroidota.c__Bacteroidia	3.16616			-
p__Candidatus_Eisenbacteria	2.88962	Upstream	2.35921	0.00122636
p__Candidatus_Parcubacteria.c__unclassified_p__Candidatus_Parcubacteria	1.61907			-
p__Actinobacteria.c__Actinomycetia	4.38035	Upstream	3.69778	0.00118804
p__Candidatus_Falkowbacteria	1.33118	Upstream	2.43845	0.0250948
p__Lentisphaerae	2.28081			-
p__Chloroflexi.c__Ktedonobacteria	1.64478			-
p__Bacteroidota	3.91768	Upstream	3.19059	0.00217931
p__Bacteroidota.c__Sphingobacteriia	2.70748	Upstream	2.30067	0.00170851
p__Candidatus_Nealsonbacteria.c__unclassified_p__Candidatus_Nealsonbacteria	0.949432			-
p__Rhodothermaeota.c__Rhodothermia	1.87718	Upstream	1.95987	0.0300183
p__Nitrospirae.c__Nitrospira	4.12587			-
p__Proteobacteria.c__Alphaproteobacteria	4.87236	Upstream	4.22331	0.00204524
p__Acidobacteria	4.36559	Upstream	3.75399	0.00442824
p__Firmicutes.c__unclassified_p__Firmicutes	2.38533			-
p__Synergistetes.c__Synergistia	0.850647			-
p__Chloroflexi.c__Dehalococcoidia	2.97367			-
p__Deferribacteres.c__Deferribacteres	1.19092			-
p__Aquificae	1.84585	Upstream	2.02984	0.0399481
p__Actinobacteria.c__Acidimicrobiia	3.54941	Upstream	2.92771	0.00826757
p__Proteobacteria.c__Betaproteobacteria	5.19961	Midstream	4.07085	0.0451845
p__Chloroflexi.c__Thermoflexia	2.86833	Upstream	2.40757	0.000161352
p__Candidatus_Falkowbacteria.c__unclassified_p__Candidatus_Falkowbacteria	1.33118	Upstream	2.4232	0.0250948
p__Ignavibacteriae.c__unclassified_p__Ignavibacteriae	2.05143			-
p__Armatimonadetes.c__Fimbriimonadia	2.27281			-
p__Bacteroidota.c__Saprospiria	2.41114			-
p__Chlorobi.c__unclassified_p__Chlorobi	1.72146			-
p__Armatimonadetes.c__unclassified_p__Armatimonadetes	2.57366			-
p__Chloroflexi.c__Ardenticatenia	1.87797			-
p__candidate_division_Zixibacteria.c__unclassified_p__candidate_division_Zixibacteria	2.27077			-
p__Deferribacteres	1.19092			-
p__Actinobacteria.c__Nitriliruptoria	1.15174			-
p__Planctomycetota	3.86404			-
p__Candidatus_Nomurabacteria.c__unclassified_p__Candidatus_Nomurabacteria	1.53152			-
p__Elusimicrobia	2.27307			-
p__Candidatus_Omnitrophica	2.95255			-
p__Candidatus_Pacebacteria	0.790291			-
p__Candidatus_Nomurabacteria	1.53152			-
p__Chloroflexi.c__Candidatus_Thermofonsia	2.22807	Midstream	2.25166	0.0144673
p__Lentisphaerae.c__unclassified_p__Lentisphaerae	2.04158			-
p__Candidatus_Shapirobacteria	1.6189			-
p__Candidatus_Auribacterota.c__unclassified_p__Candidatus_Auribacterota	1.17396			-
p__Thermodesulfobacteria	1.38403	Upstream	2.47747	0.0190571
p__Nitrospirae.c__unclassified_p__Nitrospirae	3.84596			-
p__Candidatus_Saccharibacteria	1.67896			-
p__Candidatus_Glassbacteria.c__unclassified_p__Candidatus_Glassbacteria	1.12579			-
p__Fibrobacteres	2.58767			-
p__Chlorobi.c__Chlorobia	1.35781			-
p__candidate_division_NC10.c__unclassified_p__candidate_division_NC10	3.55145			-
p__Balneolaeota	1.12228			-
p__Candidatus_Abyssubacteria.c__unclassified_p__Candidatus_Abyssubacteria	1.23974			-
p__Actinobacteria	4.56734	Upstream	3.85686	0.00298303
p__candidate_division_WOR_3.c__unclassified_p__candidate_division_WOR_3	1.69255			-
p__Verrucomicrobia.c__Opitutae	3.09143	Upstream	2.34428	0.0333027
p__Caldiserica.c__unclassified_p__Caldiserica	1.44401			-
p__Lentisphaerae.c__Lentisphaeria	1.9077			-
p__Caldiserica.c__Caldisericia	2.07659	Downstream	1.91346	0.00580725
p__Proteobacteria.c__Zetaproteobacteria	2.22123			-
p__Acidobacteria.c__unclassified_p__Acidobacteria	4.20677	Upstream	3.58372	0.00392777
p__unclassified_d__Bacteria.c__unclassified_d__Bacteria	4.08834	Upstream	3.03449	0.0430833
p__Calditrichaeota.c__unclassified_p__Calditrichaeota	1.74182			-
p__Nitrospirae.c__Thermodesulfovibrionia	2.33935			-
p__Candidatus_Woesebacteria.c__unclassified_p__Candidatus_Woesebacteria	1.24431			-
p__Candidatus_Cloacimonetes	1.85571			-
p__Aquificae.c__unclassified_p__Aquificae	1.84585	Upstream	2.02844	0.0399481
p__Firmicutes	2.95628			-
p__Candidatus_Abyssubacteria	1.23974			-
p__Candidatus_Moranbacteria.c__unclassified_p__Candidatus_Moranbacteria	1.06928			-
p__candidate_division_WOR_3	1.69255			-
p__Verrucomicrobia.c__Terrimicrobia	1.51895			-
p__Candidatus_Pacebacteria.c__unclassified_p__Candidatus_Pacebacteria	0.790291			-
p__Ignavibacteriae.c__Ignavibacteria	3.00641	Upstream	2.47472	0.00314512
p__Candidatus_Saccharibacteria.c__unclassified_p__Candidatus_Saccharibacteria	1.67896			-
p__Candidatus_Dadabacteria	2.78294	Upstream	2.30395	0.00373852
p__Candidatus_Sumerlaeota.c__unclassified_p__Candidatus_Sumerlaeota	1.49107			-
p__Proteobacteria.c__unclassified_p__Proteobacteria	4.22933	Upstream	3.56441	0.000254325
p__Candidatus_Tectomicrobia.c__unclassified_p__Candidatus_Tectomicrobia	1.64371			-
p__Chloroflexi	4.29593	Upstream	3.5491	0.0138124
p__Myxococcota.c__unclassified_p__Myxococcota	1.64643			-
p__Bacteroidota.c__Chitinophagia	3.22041	Upstream	2.60965	0.00307925
p__Candidatus_Hydrogenedentes	2.44341			-
p__Proteobacteria.c__Oligoflexia	3.29813	Downstream	2.93845	0.000319863
p__Candidatus_Marinimicrobia	2.58183	Downstream	2.10248	0.0472213
p__Atribacterota.c__unclassified_p__Atribacterota	1.92283			-
p__Candidatus_Dadabacteria.c__unclassified_p__Candidatus_Dadabacteria	2.78294	Upstream	2.30395	0.00373852
p__Nitrospinae.c__Nitrospinia	1.73351			-
p__Candidatus_Woesebacteria	1.24431			-
p__unclassified_d__Bacteria	4.08834	Upstream	3.03449	0.0430833
p__Acidobacteria.c__Acidobacteriia	3.01804	Upstream	2.30297	0.0463958
p__Candidatus_Nealsonbacteria	0.949432			-
p__candidate_division_Zixibacteria	2.27077			-
p__Candidatus_Eremiobacteraeota	1.33234			-
p__Candidatus_Kaiserbacteria.c__unclassified_p__Candidatus_Kaiserbacteria	1.53339			-
p__Chrysiogenetes	2.16348	Upstream	2.24506	0.000290478
p__Candidatus_Melainabacteria.c__unclassified_p__Candidatus_Melainabacteria	1.87517	Upstream	2.13256	0.00683122
p__Planctomycetota.c__Candidatus_Brocadiia	2.98485			-
p__Candidatus_Margulisbacteria	1.35146			-
p__Spirochaetes.c__unclassified_p__Spirochaetes	2.82037			-
p__Candidatus_Krumholzibacteriota	0.965066			-
p__Actinobacteria.c__Rubrobacteria	3.13786			-
p__Planctomycetota.c__Phycisphaerae	3.07874			-
p__Candidatus_Parcubacteria	1.61907			-
p__Planctomycetota.c__unclassified_p__Planctomycetota	3.45902			-
p__Proteobacteria.c__Deltaproteobacteria	4.60041			-
p__Bacteroidota.c__unclassified_p__Bacteroidota	3.39435	Upstream	2.65877	0.0127586
p__Myxococcota	1.64643			-
p__Armatimonadetes.c__Chthonomonadetes	2.03885			-
p__Candidatus_Latescibacteria	2.24373			-
p__Candidatus_Hydrogenedentes.c__unclassified_p__Candidatus_Hydrogenedentes	2.44341			-
p__Fibrobacteres.c__Chitinivibrionia	2.40323	Upstream	2.01679	0.0207589
p__Candidatus_Fermentibacteria.c__unclassified_p__Candidatus_Fermentibacteria	1.61439			-
p__Actinobacteria.c__Coriobacteriia	2.59957			-
p__Firmicutes.c__Bacilli	2.54574			-
p__Candidatus_Glassbacteria	1.12579			-
