# Supplementary material for: Characterizing nitrogen cycling microorganisms and genes in sediments of the Three Gorges Reservoir
Source: PLoS One. 2025 Jun 10;20(6):e0324051. doi: 10.1371/journal.pone.0324051 (PMC12151472; doi:10.1371/journal.pone.0324051)
Supplement: S1 File — (ZIP) [file pone.0324051.s001.zip › Dataset/Multiple group comparisons.xlsx]

## Sheet: Sheet1
kru_H_tukeykramer_Midstream-Upstream							kru_H_tukeykramer_Downstream-Upstream							kru_H_tukeykramer_Downstream-Midstream							kru_H_boxfile																		kru_H_result
	Midstream-Upstream_effectsize	Midstream-Upstream_lowerCI	Midstream-Upstream_upperCI	Midstream-Upstream_pvalue				Downstream-Upstream_effectsize	Downstream-Upstream_lowerCI	Downstream-Upstream_upperCI	Downstream-Upstream_pvalue				Downstream-Midstream_effectsize	Downstream-Midstream_lowerCI	Downstream-Midstream_upperCI	Downstream-Midstream_pvalue			min(Downstream)	Q1(Downstream)	Median(Downstream)	Q3(Downstream)	max(Downstream)	min(Midstream)	Q1(Midstream)	Median(Midstream)	Q3(Midstream)	max(Midstream)	min(Upstream)	Q1(Upstream)	Median(Upstream)	Q3(Upstream)	max(Upstream)				Downstream-mean	Downstream-sd	Midstream-mean	Midstream-sd	Upstream-mean	Upstream-sd	statistic	pvalue	qvalue
s__Moraxellaceae_bacterium	6.465	1.829	11.1	< 0.01			s__Moraxellaceae_bacterium	4.114	-0.5215	8.75	< 0.1			s__Moraxellaceae_bacterium	-2.351	-6.986	2.285	>= 0.1			s__Desulfobacteraceae_bacterium	0.0004305	0.001369	0.001638	0.002581	0.003665	0.001396	0.001539	0.00195	0.003282	0.004776	0.0009429	0.002427	0.003044	0.004247	0.006687			s__Moraxellaceae_bacterium	5.98103	5.05523	8.33181	3.9792	1.86687	2.26461	10.9947	0.004098	0.04833
s__Betaproteobacteria_bacterium	-1.917	-2.603	-1.232	< 0.001			s__Betaproteobacteria_bacterium	-1.773	-2.458	-1.088	< 0.001			s__Betaproteobacteria_bacterium	0.1445	-0.5408	0.8297	>= 0.1			s__Schlesneria_paludicola	0	0	0	0	0	0	0	0	0	0	0	0	0	4.248e-05	0.0002222			s__Betaproteobacteria_bacterium	3.72789	0.84679	3.58342	0.456803	5.50075	0.301376	17.3651	0.0001695	0.02076
s__Deltaproteobacteria_bacterium	-1.138	-2.783	0.506	>= 0.1			s__Deltaproteobacteria_bacterium	-0.4578	-2.102	1.187	>= 0.1			s__Deltaproteobacteria_bacterium	0.6806	-0.9638	2.325	>= 0.1			s__Pseudomonas_sp._PIC25	0	7.018e-05	0.0001472	0.000203	0.000346	4.801e-05	0.0001569	0.0002	0.0002515	0.001008	0	0	0	5.563e-05	0.0001065			s__Deltaproteobacteria_bacterium	3.85432	1.2748	3.17377	0.94892	4.31211	1.82416	2.92416	0.2318	0.4539
s__Burkholderiales_bacterium	-1.693	-2.221	-1.166	< 0.001			s__Burkholderiales_bacterium	-1.879	-2.406	-1.351	< 0.001			s__Burkholderiales_bacterium	-0.1851	-0.7127	0.3426	>= 0.1			s__Proteobacteria_bacterium_HN_bin10	0	0	0	1.501e-05	8.291e-05	0	0	0	0	4.934e-05	0	0	2.531e-05	2.664e-05	0.0001085			s__Burkholderiales_bacterium	2.82497	0.422704	3.01006	0.300115	4.70355	0.57788	17.2169	0.0001826	0.02076
s__Aquabacterium_sp.	4.566	2.143	6.989	< 0.001			s__Aquabacterium_sp.	2.736	0.3126	5.159	< 0.05			s__Aquabacterium_sp.	-1.831	-4.254	0.5922	>= 0.1			s__Bradyrhizobium_sp._CCBAU_051011	0	0	0	2.483e-05	3.262e-05	0	0	0	0	3.524e-05	0	0	0	3.91e-05	4.473e-05			s__Aquabacterium_sp.	3.37953	0.784823	5.2103	3.4134	0.643877	0.664509	16.7866	0.0002264	0.02076
s__Gammaproteobacteria_bacterium	-0.9558	-1.6	-0.3119	< 0.01			s__Gammaproteobacteria_bacterium	-0.9222	-1.566	-0.2783	< 0.01			s__Gammaproteobacteria_bacterium	0.03361	-0.6103	0.6775	>= 0.1			s__Deltaproteobacteria_bacterium_RIFCSPLOWO2_02_FULL_50_16	5.861e-05	8.472e-05	0.0001743	0.0003381	0.0004126	0	1.944e-05	4.457e-05	0.0001209	0.0001962	0	3.289e-05	3.497e-05	3.652e-05	0.0001163			s__Gammaproteobacteria_bacterium	2.67922	0.758327	2.64562	0.358551	3.6014	0.440271	11.1781	0.003739	0.04606
s__Burkholderiaceae_bacterium	-0.5592	-0.948	-0.1703	< 0.01			s__Burkholderiaceae_bacterium	-0.8836	-1.272	-0.4947	< 0.001			s__Burkholderiaceae_bacterium	-0.3244	-0.7132	0.06447	>= 0.1			s__Sulfurivermis_fontis	0	0.0001395	0.0002007	0.0002708	0.001644	1.737e-05	7.315e-05	0.0001163	0.0001708	0.0001984	0	0	0	2.667e-05	8.611e-05			s__Burkholderiaceae_bacterium	2.07136	0.3029	2.39574	0.367338	2.95492	0.317224	14.6173	0.0006697	0.0228
s__Proteobacteria_bacterium	-1.115	-1.645	-0.5851	< 0.001			s__Proteobacteria_bacterium	-1.454	-1.984	-0.9235	< 0.001			s__Proteobacteria_bacterium	-0.3384	-0.8685	0.1918	>= 0.1			s__miscellaneous_Crenarchaeota_group_archaeon_SMTZ-80	0	0	3.525e-05	3.855e-05	4.631e-05	0	0	3.774e-05	5.002e-05	0.0002621	0	0	0	0	0.0001044			s__Proteobacteria_bacterium	1.85007	0.357844	2.18843	0.55958	3.30366	0.408808	16.8924	0.0002147	0.02076
s__Acidobacteria_bacterium	-1.442	-2.275	-0.6082	< 0.001			s__Acidobacteria_bacterium	-0.89	-1.723	-0.05655	< 0.05			s__Acidobacteria_bacterium	0.5516	-0.2818	1.385	>= 0.1			s__Deltaproteobacteria_bacterium_21-66-5	0.000214	0.0002374	0.0004706	0.0005244	0.0007732	0.0002192	0.0002506	0.0003177	0.0003698	0.0008997	0.0002294	0.0003099	0.0004427	0.0006447	0.001161			s__Acidobacteria_bacterium	2.12493	1.01173	1.57331	0.497254	3.01493	0.482492	11.3263	0.003472	0.04483
s__Steroidobacteraceae_bacterium	-1.725	-2.207	-1.243	< 0.001			s__Steroidobacteraceae_bacterium	-2.064	-2.546	-1.582	< 0.001			s__Steroidobacteraceae_bacterium	-0.3394	-0.8214	0.1426	>= 0.1			s__Candidatus_Contendobacter_odensis	0	0	2.288e-05	4.183e-05	6.066e-05	0	0	0	0	2.425e-05	2.728e-05	3.294e-05	3.412e-05	3.768e-05	9.68e-05			s__Steroidobacteraceae_bacterium	1.16543	0.230606	1.50485	0.352885	3.22983	0.570281	19.3051	6.426e-05	0.02076
s__Chloroflexi_bacterium	-0.933	-1.494	-0.3721	< 0.01			s__Chloroflexi_bacterium	-0.5569	-1.118	0.003961	< 0.1			s__Chloroflexi_bacterium	0.3761	-0.1848	0.937	>= 0.1			s__unclassified_g__Anaeromyxobacter	5.142e-05	7.149e-05	9.862e-05	0.0002177	0.0003332	5.653e-05	0.0002109	0.0002786	0.0003589	0.0004096	0.0002044	0.0002667	0.0005408	0.0007004	0.0012			s__Chloroflexi_bacterium	1.51696	0.688655	1.14088	0.392661	2.07388	0.229258	10.9947	0.004098	0.04833
s__Actinomycetia_bacterium	-0.8447	-1.4	-0.2896	< 0.01			s__Actinomycetia_bacterium	-0.3237	-0.8788	0.2314	>= 0.1			s__Actinomycetia_bacterium	0.521	-0.03412	1.076	< 0.1			s__Rhodocyclales_bacterium	0.0005486	0.0006977	0.0007957	0.001379	0.001784	0.0008899	0.001033	0.00123	0.001755	0.002799	0.001152	0.00192	0.002028	0.002424	0.003336			s__Actinomycetia_bacterium	1.60355	0.714703	1.08254	0.326883	1.92723	0.222317	11.0723	0.003942	0.04727
s__uncultured_bacterium	-0.4743	-0.7296	-0.2189	< 0.001			s__uncultured_bacterium	-0.427	-0.6823	-0.1716	< 0.001			s__uncultured_bacterium	0.04728	-0.2081	0.3026	>= 0.1			s__Azospirillum_halopraeferens	1.75e-05	3.201e-05	5.983e-05	0.0001318	0.0003066	0	2.185e-05	8.47e-05	9.278e-05	0.0001028	2.469e-05	5.221e-05	9.979e-05	0.0001812	0.0002796			s__uncultured_bacterium	1.32087	0.293702	1.27359	0.158096	1.74786	0.17289	14	0.0009119	0.02364
s__Nitrospira_sp.	-0.568	-1.279	0.1429	>= 0.1			s__Nitrospira_sp.	-0.2033	-0.9142	0.5076	>= 0.1			s__Nitrospira_sp.	0.3646	-0.3463	1.076	>= 0.1			s__Sphingopyxis_sp.	3.531e-05	0.0001103	0.0001525	0.0003597	0.0003943	0	0	4.714e-05	0.0001011	0.0001239	0	8.214e-05	0.0001194	0.000185	0.0002303			s__Nitrospira_sp.	1.4184	0.743754	1.05375	0.422892	1.62172	0.601653	3.85185	0.1457	0.3456
s__Hyphomicrobiales_bacterium	-0.5566	-0.9273	-0.1859	< 0.01			s__Hyphomicrobiales_bacterium	-0.4308	-0.8015	-0.06008	< 0.05			s__Hyphomicrobiales_bacterium	0.1258	-0.2449	0.4965	>= 0.1			s__Actinomyces_graevenitzii	0	0	0	0	4.49e-05	0	0	0	0	0.0001309	0	0	0	0	0			s__Hyphomicrobiales_bacterium	1.18519	0.387124	1.05941	0.240778	1.61599	0.299427	9.80952	0.007411	0.0683
s__Xanthomonadales_bacterium	-0.9506	-1.275	-0.6258	< 0.001			s__Xanthomonadales_bacterium	-1.034	-1.359	-0.7094	< 0.001			s__Xanthomonadales_bacterium	-0.08355	-0.4083	0.2412	>= 0.1			s__Methylomonas_albis	0	0	2.67e-05	0.0002203	0.0004393	0	0	0	1.956e-05	0.0004027	0	0	0	3.169e-05	6.726e-05			s__Xanthomonadales_bacterium	0.91364	0.286924	0.997186	0.169382	1.94781	0.342527	17.6755	0.0001452	0.02076
s__Nitrospirae_bacterium	-0.2756	-0.7654	0.2141	>= 0.1			s__Nitrospirae_bacterium	-0.01899	-0.5088	0.4708	>= 0.1			s__Nitrospirae_bacterium	0.2566	-0.2331	0.7464	>= 0.1			s__Arenimonas_maotaiensis	0	0	3.707e-05	6.511e-05	0.0001895	0	0	3.567e-05	5.511e-05	0.0001274	0	0	0.0001167	0.0002003	0.0003553			s__Nitrospirae_bacterium	1.25607	0.553436	0.999451	0.350223	1.27506	0.30047	3.1358	0.2085	0.4203
s__Alphaproteobacteria_bacterium	-0.5219	-0.9643	-0.07951	< 0.05			s__Alphaproteobacteria_bacterium	-0.3102	-0.7526	0.1322	>= 0.1			s__Alphaproteobacteria_bacterium	0.2117	-0.2307	0.6541	>= 0.1			s__Methylosarcina_fibrata	0.0003565	0.0006247	0.00113	0.001693	0.002066	0.0004344	0.001059	0.001627	0.002521	0.002822	0.0001342	0.0002211	0.0002428	0.0004437	0.0009091			s__Alphaproteobacteria_bacterium	1.13358	0.543857	0.921907	0.210864	1.4438	0.28877	9.44268	0.008903	0.07617
s__Rubrivivax_sp.	-0.2104	-0.3794	-0.04142	< 0.05			s__Rubrivivax_sp.	-0.4069	-0.5759	-0.2379	< 0.001			s__Rubrivivax_sp.	-0.1965	-0.3655	-0.02753	< 0.05			s__Ardenticatena_maritima	0	0	0	0	6.225e-05	0	0	0	0	0	0	0	0	0	0			s__Rubrivivax_sp.	0.95562	0.109888	1.15213	0.128019	1.36254	0.182627	15.3474	0.0004649	0.02085
s__Thiobacillus_sp.	0.4133	-0.5623	1.389	>= 0.1			s__Thiobacillus_sp.	0.09997	-0.8756	1.076	>= 0.1			s__Thiobacillus_sp.	-0.3134	-1.289	0.6622	>= 0.1			s__Caenimonas_sp._HX-9-20	0	2.501e-05	3.797e-05	4.556e-05	7.92e-05	0	0	2.741e-05	4.737e-05	9.738e-05	0	0	4.218e-05	5.056e-05	0.0002094			s__Thiobacillus_sp.	0.812674	0.498649	1.12603	0.826718	0.712704	1.06219	4.13051	0.1268	0.3171
s__Pseudomonas_fluvialis	1.287	0.461	2.113	< 0.01			s__Pseudomonas_fluvialis	0.4369	-0.3893	1.263	>= 0.1			s__Pseudomonas_fluvialis	-0.8503	-1.677	-0.02404	< 0.05			s__Deltaproteobacteria_bacterium_GWD2_55_8	0	2.48e-05	3.088e-05	5.138e-05	0.0001024	0	1.314e-05	2.834e-05	4.008e-05	4.199e-05	1.842e-05	4.183e-05	4.483e-05	6.91e-05	0.0003251			s__Pseudomonas_fluvialis	0.643693	0.387648	1.49398	1.13951	0.206751	0.170513	14.0988	0.0008679	0.02342
s__Pseudomonas_sp.	0.9178	0.4607	1.375	< 0.001			s__Pseudomonas_sp.	0.4975	0.04043	0.9547	< 0.05			s__Pseudomonas_sp.	-0.4202	-0.8773	0.03689	< 0.1			s__unclassified_g__Rubrivivax	0	0	0	0	0.000112	0	0	0	3.678e-05	0.0001169	0	0	0	5.23e-05	6.853e-05			s__Pseudomonas_sp.	0.740069	0.390954	1.16029	0.531506	0.242524	0.130325	16.194	0.0003045	0.02076
s__Pseudomonas_sp._HAR-UPW-AIA-41	1.084	0.4103	1.758	< 0.01			s__Pseudomonas_sp._HAR-UPW-AIA-41	0.5006	-0.1733	1.174	>= 0.1			s__Pseudomonas_sp._HAR-UPW-AIA-41	-0.5836	-1.257	0.09024	< 0.1			s__Rubrobacter_sp.	0	0	0	0	0	0	0	0	0	0	0	0	0	0	6.203e-05			s__Pseudomonas_sp._HAR-UPW-AIA-41	0.654549	0.329529	1.23814	0.925385	0.153986	0.133989	15.3051	0.0004748	0.02085
s__Pseudomonas_sagittaria	0.8139	0.1666	1.461	< 0.05			s__Pseudomonas_sagittaria	0.9282	0.281	1.575	< 0.01			s__Pseudomonas_sagittaria	0.1143	-0.5329	0.7616	>= 0.1			s__Bradyrhizobiaceae_bacterium	0.0002522	0.0003828	0.0005101	0.0005253	0.001108	8.222e-05	0.0002518	0.0003066	0.0003592	0.0006267	0.0002449	0.0005876	0.0007998	0.0009596	0.001318			s__Pseudomonas_sagittaria	1.00173	0.694663	0.887386	0.644672	0.0735093	0.0934452	15.3686	0.00046	0.02085
s__Pseudomonas_oryzae	0.5448	-0.0702	1.16	< 0.1			s__Pseudomonas_oryzae	1.06	0.4452	1.675	< 0.001			s__Pseudomonas_oryzae	0.5154	-0.09959	1.13	>= 0.1			s__Betaproteobacteria_bacterium_RIFCSPLOWO2_02_FULL_62_79	0	3.459e-05	6.29e-05	0.0001223	0.0001471	0	4.567e-05	5.856e-05	7.739e-05	0.0001308	0	3.929e-05	6.075e-05	0.0001063	0.0001391			s__Pseudomonas_oryzae	1.10417	0.797807	0.588782	0.423792	0.0439996	0.0509569	16.2222	0.0003002	0.02076
s__Methylotenera_sp._G11	0.1469	-0.3447	0.6385	>= 0.1			s__Methylotenera_sp._G11	0.3526	-0.139	0.8442	>= 0.1			s__Methylotenera_sp._G11	0.2057	-0.2859	0.6973	>= 0.1			s__Magnetospirillum_magnetotacticum	0	0	0	0	7.552e-05	0	0	0	0	0.0001633	0	0	0	5.437e-05	5.678e-05			s__Methylotenera_sp._G11	0.757936	0.578745	0.552206	0.314336	0.405309	0.29896	1.71781	0.4236	0.5972
s__bacterium	0.001347	-0.2105	0.2132	>= 0.1			s__bacterium	0.1484	-0.06345	0.3603	>= 0.1			s__bacterium	0.1471	-0.0648	0.359	>= 0.1			s__Demequinaceae_bacterium	0	0	0	2.658e-05	2.957e-05	0	2.04e-05	6.518e-05	9.414e-05	0.0002087	3.479e-05	5.794e-05	0.0002419	0.0002648	0.0003998			s__bacterium	0.66579	0.230804	0.518696	0.159217	0.517349	0.136275	3.28395	0.1936	0.4021
s__Thermoleophilia_bacterium	-0.1388	-0.4986	0.2209	>= 0.1			s__Thermoleophilia_bacterium	0.006247	-0.3535	0.366	>= 0.1			s__Thermoleophilia_bacterium	0.1451	-0.2147	0.5048	>= 0.1			s__Candidatus_Nitrososphaera_evergladensis	0	0	0	0	0	0	0	0	0	9.2e-05	0	0	0	7.623e-05	0.0001781			s__Thermoleophilia_bacterium	0.612765	0.491005	0.4677	0.189598	0.606518	0.0558424	4.17284	0.1241	0.3154
s__Hyphomicrobium_sp.	-0.4082	-0.6208	-0.1957	< 0.001			s__Hyphomicrobium_sp.	-0.3645	-0.577	-0.1519	< 0.001			s__Hyphomicrobium_sp.	0.04379	-0.1688	0.2564	>= 0.1			s__Chitinimonas_sp.	0	5.176e-05	6.419e-05	6.863e-05	0.000142	2.375e-05	7.038e-05	0.0001013	0.000145	0.0002519	0	0	3.651e-05	3.861e-05	7.453e-05			s__Hyphomicrobium_sp.	0.376729	0.2099	0.332936	0.0899712	0.741182	0.213705	13.358	0.001257	0.0274
s__Planctomycetota_bacterium	-0.1044	-0.3876	0.1787	>= 0.1			s__Planctomycetota_bacterium	0.01386	-0.2693	0.297	>= 0.1			s__Planctomycetota_bacterium	0.1183	-0.1649	0.4015	>= 0.1			s__unclassified_g__Sphaerotilus	0	6.301e-05	9.015e-05	0.0001426	0.0001713	0	4.361e-05	0.0001141	0.0001938	0.0002427	0	5.668e-05	7.828e-05	0.0002069	0.0003387			s__Planctomycetota_bacterium	0.52689	0.36692	0.408587	0.161412	0.51303	0.11363	1.65079	0.4381	0.6089
s__Hyphomicrobiaceae_bacterium	-0.3193	-0.5377	-0.1008	< 0.01			s__Hyphomicrobiaceae_bacterium	-0.2443	-0.4627	-0.02586	< 0.05			s__Hyphomicrobiaceae_bacterium	0.07496	-0.1435	0.2934	>= 0.1			s__Flavobacterium_sp._ZT3R18	0	0	0	4.98e-05	0.000105	0	0	0	6.813e-05	0.0001113	0	0	0	0	0			s__Hyphomicrobiaceae_bacterium	0.394912	0.199454	0.319948	0.0600295	0.639207	0.24474	9.69312	0.007855	0.07074
s__Rhodocyclaceae_bacterium	0.01272	-0.1142	0.1396	>= 0.1			s__Rhodocyclaceae_bacterium	-0.1094	-0.2364	0.01748	>= 0.1			s__Rhodocyclaceae_bacterium	-0.1222	-0.2491	0.00476	< 0.1			s__Nocardioides_sp._zg-1230	0	0	0	5.335e-05	8.926e-05	2.903e-05	3.939e-05	4.931e-05	7.386e-05	0.0001414	5.116e-05	0.000115	0.0001527	0.0001847	0.0004585			s__Rhodocyclaceae_bacterium	0.370307	0.0570933	0.492466	0.157893	0.479745	0.0817309	6.98765	0.03038	0.1484
s__Betaproteobacteria_bacterium_SCN2	0.2772	-0.1209	0.6753	>= 0.1			s__Betaproteobacteria_bacterium_SCN2	0.23	-0.1681	0.6281	>= 0.1			s__Betaproteobacteria_bacterium_SCN2	-0.04718	-0.4453	0.3509	>= 0.1			s__Betaproteobacteria_bacterium_SG8_39	0	2.287e-05	3.301e-05	4.174e-05	6.961e-05	0	0	0	5.81e-05	0.0001128	0	8.942e-05	9.761e-05	0.0001652	0.0003765			s__Betaproteobacteria_bacterium_SCN2	0.46202	0.266874	0.509198	0.382745	0.232009	0.354012	6.10935	0.04714	0.1829
s__Novosphingobium_sp.	-0.3648	-0.5901	-0.1394	< 0.01			s__Novosphingobium_sp.	-0.2511	-0.4764	-0.02575	< 0.05			s__Novosphingobium_sp.	0.1137	-0.1117	0.339	>= 0.1			s__Aquabacterium_tepidiphilum	8.401e-05	0.0001428	0.0002219	0.0002795	0.0002987	0.0001082	0.0001664	0.0001788	0.0002526	0.0002656	6.375e-05	9.612e-05	0.0001404	0.0001922	0.0003415			s__Novosphingobium_sp.	0.348331	0.213227	0.234654	0.0916146	0.599426	0.236786	11.0511	0.003984	0.04734
s__Rhodoferax_sp.	0.1061	-0.02369	0.236	>= 0.1			s__Rhodoferax_sp.	0.1448	0.01498	0.2746	< 0.05			s__Rhodoferax_sp.	0.03867	-0.09116	0.1685	>= 0.1			s__Citrifermentans_bremense	0	0	0	0	4.809e-05	0	0	4.931e-05	7.844e-05	0.0002992	5.116e-05	5.41e-05	0.0001091	0.0001298	0.0002677			s__Rhodoferax_sp.	0.451651	0.157686	0.412984	0.0792541	0.306846	0.073064	6.09877	0.04739	0.1829
s__Verrucomicrobia_bacterium	-0.1769	-0.3967	0.04299	>= 0.1			s__Verrucomicrobia_bacterium	-0.1604	-0.3802	0.05947	>= 0.1			s__Verrucomicrobia_bacterium	0.01647	-0.2034	0.2363	>= 0.1			s__Xanthomonadaceae_bacterium_SCN_69-123	0	0	0	0	4.931e-05	0	0	0	0	4.808e-05	0	0	0	0	7.323e-05			s__Verrucomicrobia_bacterium	0.342205	0.272426	0.32573	0.136006	0.502592	0.109179	8.20106	0.01656	0.1056
s__Methyloceanibacter_sp.	-0.1538	-0.2931	-0.01453	< 0.05			s__Methyloceanibacter_sp.	-0.0505	-0.1898	0.08878	>= 0.1			s__Methyloceanibacter_sp.	0.1033	-0.03597	0.2426	>= 0.1			s__Bradyrhizobium_sp._ARR65	0	0	0	0	0	0	0	0	0	0	0	0	0	0	6.51e-05			s__Methyloceanibacter_sp.	0.405241	0.132043	0.301939	0.115738	0.455739	0.105636	7.31217	0.02583	0.1356
s__Pseudomonas_sp._R-28-1W-6	0.5446	0.1575	0.9317	< 0.01			s__Pseudomonas_sp._R-28-1W-6	0.3883	0.00123	0.7754	< 0.05			s__Pseudomonas_sp._R-28-1W-6	-0.1563	-0.5434	0.2308	>= 0.1			s__Thermomicrobiales_bacterium	6.789e-05	0.0001515	0.0002348	0.0003236	0.0007566	0	0.0001885	0.0002126	0.0002628	0.0005253	0.0001307	0.0001667	0.0002096	0.0002918	0.0005292			s__Pseudomonas_sp._R-28-1W-6	0.453041	0.396102	0.609314	0.406572	0.0647253	0.0463757	14.9947	0.0005545	0.02209
s__Dechloromonas_sp.	-0.2164	-0.448	0.01513	< 0.1			s__Dechloromonas_sp.	-0.3794	-0.611	-0.1479	< 0.01			s__Dechloromonas_sp.	-0.163	-0.3946	0.06858	>= 0.1			s__Mesorhizobium_sp._M4B.F.Ca.ET.049.02.1.2	0	3.961e-05	6.33e-05	0.0001223	0.0001661	0	0	0	3.373e-05	4.769e-05	0	7.556e-05	0.0001178	0.0002053	0.0002995			s__Dechloromonas_sp.	0.179161	0.042805	0.342153	0.238639	0.558595	0.239383	13.5697	0.001131	0.02549
s__Bacteroidetes_bacterium	-0.1769	-0.2876	-0.0662	< 0.01			s__Bacteroidetes_bacterium	-0.1445	-0.2552	-0.03383	< 0.01			s__Bacteroidetes_bacterium	0.03237	-0.07832	0.1431	>= 0.1			s__Aquabacterium_sp._A08	0.0004126	0.0007943	0.001339	0.001447	0.00161	0.0001511	0.0003477	0.0005899	0.001237	0.00183	0	5.79e-05	0.0001442	0.0002367	0.0004279			s__Bacteroidetes_bacterium	0.298743	0.111693	0.266373	0.0739341	0.443263	0.0926286	11.0617	0.003963	0.04727
s__Lysobacter_daejeonensis	0.1211	-0.3278	0.5699	>= 0.1			s__Lysobacter_daejeonensis	0.7047	0.2559	1.154	< 0.01			s__Lysobacter_daejeonensis	0.5837	0.1349	1.033	< 0.01			s__uncultured_Acetothermia_bacterium	0	0	0	0	6.948e-05	0	0	0	0	0	0	0	0	0	0			s__Lysobacter_daejeonensis	0.760058	0.645947	0.176375	0.136391	0.05532	0.0141368	10.455	0.005367	0.05693
s__Actinobacteria_bacterium	-0.117	-0.3416	0.1076	>= 0.1			s__Actinobacteria_bacterium	0.04226	-0.1824	0.2669	>= 0.1			s__Actinobacteria_bacterium	0.1592	-0.06537	0.3839	>= 0.1			s__Flavobacterium_palustre	0	0	0	4.306e-05	0.0001179	0	0	0	0	0.0001753	0	0	0	0	0			s__Actinobacteria_bacterium	0.380693	0.315369	0.221452	0.0877234	0.338435	0.0453263	5.50617	0.06373	0.2219
s__Fluviicoccus_keumensis	0.1988	-0.0651	0.4627	>= 0.1			s__Fluviicoccus_keumensis	0.2278	-0.03606	0.4917	< 0.1			s__Fluviicoccus_keumensis	0.02904	-0.2348	0.2929	>= 0.1			s__Bradyrhizobium_guangdongense	0	2.312e-05	2.529e-05	3.353e-05	5.067e-05	0	2.225e-05	2.476e-05	2.735e-05	6.877e-05	0	3.802e-05	6.85e-05	9.049e-05	0.0001468			s__Fluviicoccus_keumensis	0.398785	0.26056	0.369743	0.188381	0.170965	0.217602	5.60141	0.06077	0.2145
s__Comamonadaceae_bacterium	0.07186	-0.02704	0.1708	>= 0.1			s__Comamonadaceae_bacterium	0.08416	-0.01474	0.1831	>= 0.1			s__Comamonadaceae_bacterium	0.0123	-0.08659	0.1112	>= 0.1			s__Rhizorhabdus_phycosphaerae	0	0	2.306e-05	3.185e-05	3.807e-05	0	0	0	0	2.635e-05	0	0	4.05e-05	4.167e-05	4.317e-05			s__Comamonadaceae_bacterium	0.343348	0.100519	0.331043	0.0758329	0.259184	0.0729271	4.89242	0.08662	0.2714
s__Lysobacter_sp.	-0.2245	-0.3132	-0.1358	< 0.001			s__Lysobacter_sp.	-0.2139	-0.3026	-0.1252	< 0.001			s__Lysobacter_sp.	0.01059	-0.07812	0.0993	>= 0.1			s__Rhizobiales_bacterium_39-66-18	0	0	0	0	0.0001026	0	0	0	4.265e-05	0.0001101	0	0	0	0	0.0001829			s__Lysobacter_sp.	0.242683	0.0909733	0.232093	0.0395164	0.45662	0.0848398	15.3686	0.00046	0.02085
s__Nitrospiraceae_bacterium	-0.07266	-0.1985	0.05319	>= 0.1			s__Nitrospiraceae_bacterium	-0.01638	-0.1422	0.1095	>= 0.1			s__Nitrospiraceae_bacterium	0.05628	-0.06957	0.1821	>= 0.1			s__Bradyrhizobium_sp._DOA9	0	0	4.241e-05	6.971e-05	0.000105	0	3.128e-05	4.586e-05	6.966e-05	8.393e-05	0	5.184e-05	9.955e-05	0.0001652	0.0002216			s__Nitrospiraceae_bacterium	0.318862	0.139794	0.262586	0.104699	0.335245	0.0614698	2.55379	0.2789	0.5133
s__Acidimicrobiia_bacterium	-0.1337	-0.3157	0.04842	>= 0.1			s__Acidimicrobiia_bacterium	0.001164	-0.1809	0.1832	>= 0.1			s__Acidimicrobiia_bacterium	0.1348	-0.04725	0.3169	>= 0.1			s__Rubellimicrobium_sp.	0	0	0	0	4.475e-05	0	0	0	0	4.833e-05	0	0	0	5.363e-05	0.0002703			s__Acidimicrobiia_bacterium	0.346696	0.233548	0.211871	0.0872747	0.345532	0.0979994	5.71781	0.05733	0.2074
s__Methylotenera_sp.	-0.01622	-0.2705	0.238	>= 0.1			s__Methylotenera_sp.	0.0574	-0.1968	0.3116	>= 0.1			s__Methylotenera_sp.	0.07362	-0.1806	0.3279	>= 0.1			s__Rubrivivax_sp._SCN_71-131	0	0	0	7.151e-05	7.82e-05	0	0	3.328e-05	4.146e-05	9.39e-05	0	0	0	0	0.0001135			s__Methylotenera_sp.	0.334836	0.243283	0.261217	0.137488	0.277435	0.248657	0.236332	0.8885	0.9285
s__Thermoanaerobaculia_bacterium	-0.2089	-0.329	-0.08882	< 0.001			s__Thermoanaerobaculia_bacterium	-0.1105	-0.2306	0.009582	< 0.1			s__Thermoanaerobaculia_bacterium	0.09841	-0.02169	0.2185	>= 0.1			s__Cellulomonas_sp._HLT2-17	0	0	0	3.097e-05	4.106e-05	0	0	0	2.479e-05	5.451e-05	0	0	0	0	5.102e-05			s__Thermoanaerobaculia_bacterium	0.285132	0.150811	0.186727	0.0581572	0.395641	0.071361	11.3898	0.003363	0.04441
s__Desulfobacterales_bacterium	-0.005663	-0.2417	0.2304	>= 0.1			s__Desulfobacterales_bacterium	0.04821	-0.1879	0.2843	>= 0.1			s__Desulfobacterales_bacterium	0.05387	-0.1822	0.29	>= 0.1			s__Methanosarcinales_archaeon	0	0.0001139	0.0001651	0.0002181	0.0004475	0.000136	0.0001689	0.0002464	0.000335	0.003673	0	5.383e-05	0.0001206	0.0002523	0.0002969			s__Desulfobacterales_bacterium	0.315573	0.149811	0.261704	0.184656	0.267367	0.253198	1.72487	0.4221	0.5966
s__Bradyrhizobium_sp.	-0.2434	-0.3596	-0.1271	< 0.001			s__Bradyrhizobium_sp.	-0.2018	-0.318	-0.08553	< 0.001			s__Bradyrhizobium_sp.	0.0416	-0.07465	0.1579	>= 0.1			s__Methylotenera_sp._G11	0.0003781	0.002703	0.006635	0.01326	0.01463	0.001298	0.0037	0.005771	0.008615	0.009454	0.001695	0.00201	0.003676	0.004311	0.01142			s__Bradyrhizobium_sp.	0.224188	0.0793567	0.182584	0.0353522	0.425971	0.147331	15.1781	0.000506	0.02132
s__Desulfuromonadales_bacterium	-0.3522	-0.5603	-0.144	< 0.001			s__Desulfuromonadales_bacterium	-0.4568	-0.6649	-0.2486	< 0.001			s__Desulfuromonadales_bacterium	-0.1046	-0.3127	0.1035	>= 0.1			s__Pseudovibrio_sp._Tun.PSC04-5.I4	0	0	0	0	0.0002016	0	0	0	0	0	0	0	0	0	0			s__Desulfuromonadales_bacterium	0.0882971	0.0287811	0.192906	0.120662	0.545067	0.279972	17.6649	0.0001459	0.02076
s__Sulfuritalea_sp.	-0.1179	-0.2551	0.01937	>= 0.1			s__Sulfuritalea_sp.	-0.2343	-0.3715	-0.09703	< 0.001			s__Sulfuritalea_sp.	-0.1164	-0.2536	0.02085	>= 0.1			s__Nitrospirae_bacterium_GWC2_57_13	0	0	2.046e-05	3.734e-05	0.0001476	0	0	2.607e-05	2.998e-05	6.495e-05	0	0	0	4.366e-05	8.89e-05			s__Sulfuritalea_sp.	0.149866	0.100851	0.266263	0.160801	0.384136	0.0688869	12.3739	0.002056	0.03299
s__Pseudomonas_alcaligenes	0.4208	0.1763	0.6654	< 0.001			s__Pseudomonas_alcaligenes	0.1861	-0.05849	0.4306	>= 0.1			s__Pseudomonas_alcaligenes	-0.2348	-0.4793	0.009753	< 0.1			s__Bradyrhizobium_sp._DOA4	0	0	0	2.557e-05	7.657e-05	0	0	0	4.059e-05	0.0001303	0	0	0	0	5.512e-05			s__Pseudomonas_alcaligenes	0.248239	0.123719	0.483031	0.332382	0.0621823	0.0605827	14.7337	0.0006319	0.02238
s__Pseudomonadales_bacterium	-0.1354	-0.2383	-0.03256	< 0.01			s__Pseudomonadales_bacterium	-0.09172	-0.1946	0.01113	< 0.1			s__Pseudomonadales_bacterium	0.04369	-0.05916	0.1465	>= 0.1			s__Syntrophorhabdus_sp.	0	0	0	0	4.062e-05	0	4.451e-05	5.722e-05	0.0002367	0.0009258	0	6.328e-05	0.0001445	0.0001582	0.0003769			s__Pseudomonadales_bacterium	0.245871	0.129263	0.202178	0.044473	0.337595	0.0649156	9.69312	0.007855	0.07074
s__Desulfobacteraceae_bacterium	-0.09035	-0.248	0.06729	>= 0.1			s__Desulfobacteraceae_bacterium	-0.1495	-0.3071	0.008168	< 0.1			s__Desulfobacteraceae_bacterium	-0.05912	-0.2168	0.09852	>= 0.1			s__Macromonas_bipunctata	0	0	0	0	4.3e-05	0	0	0	0	0.0001161	0	0	0	0	0			s__Desulfobacteraceae_bacterium	0.191058	0.104028	0.250181	0.130219	0.34053	0.16129	4.11993	0.1275	0.3182
s__Anaerolineales_bacterium	-0.09309	-0.1929	0.006739	< 0.1			s__Anaerolineales_bacterium	-0.08335	-0.1832	0.01648	>= 0.1			s__Anaerolineales_bacterium	0.00974	-0.09009	0.1096	>= 0.1			s__Chloroflexi_bacterium_RBG_16_69_14	7.309e-05	0.0001125	0.0001864	0.0003711	0.0006258	2.176e-05	0.0001455	0.0002391	0.0002723	0.0004795	0.0003838	0.0005113	0.0006143	0.0006724	0.0007345			s__Anaerolineales_bacterium	0.234996	0.0625962	0.225255	0.0849658	0.318349	0.102162	5.28042	0.07135	0.2381
s__Burkholderiales_bacterium_RIFCSPHIGHO2_01_FULL_63_240	0.2919	-0.1826	0.7664	>= 0.1			s__Burkholderiales_bacterium_RIFCSPHIGHO2_01_FULL_63_240	0.4319	-0.04259	0.9063	< 0.1			s__Burkholderiales_bacterium_RIFCSPHIGHO2_01_FULL_63_240	0.14	-0.3345	0.6144	>= 0.1			s__Acidibacter_sp.	0	0	4.357e-05	8.325e-05	9.952e-05	0	0	2.645e-05	4.265e-05	0.000181	0	2.975e-05	3.556e-05	4.109e-05	9.066e-05			s__Burkholderiales_bacterium_RIFCSPHIGHO2_01_FULL_63_240	0.448137	0.499448	0.308152	0.48728	0.0162597	0.0204322	16.7118	0.000235	0.02076
s__Aquabacterium_lacunae	0.2377	-0.07477	0.5502	>= 0.1			s__Aquabacterium_lacunae	0.4716	0.1591	0.7841	< 0.01			s__Aquabacterium_lacunae	0.2339	-0.07859	0.5464	>= 0.1			s__Methanomassiliicoccales_archaeon_PtaU1.Bin124	0	0	0	0	0	0	0	0	5.371e-05	8.454e-05	0	0	0	0	0			s__Aquabacterium_lacunae	0.4911	0.409991	0.257192	0.207006	0.0194642	0.0210572	17.8519	0.0001329	0.02076
s__Gemmatimonadetes_bacterium	-0.1564	-0.2351	-0.07767	< 0.001			s__Gemmatimonadetes_bacterium	-0.129	-0.2077	-0.05032	< 0.01			s__Gemmatimonadetes_bacterium	0.02734	-0.05135	0.106	>= 0.1			s__Streptomyces_coelicolor	0	3.644e-05	4.616e-05	5.403e-05	0.0001898	1.781e-05	3.281e-05	5.703e-05	0.0001404	0.000212	0.0001196	0.0001298	0.0001647	0.0002041	0.0002837			s__Gemmatimonadetes_bacterium	0.220291	0.0747251	0.192949	0.0562773	0.349309	0.0682255	12.8289	0.001638	0.03027
s__candidate_division_NC10_bacterium	-0.01921	-0.1453	0.1069	>= 0.1			s__candidate_division_NC10_bacterium	0.03289	-0.0932	0.159	>= 0.1			s__candidate_division_NC10_bacterium	0.0521	-0.07399	0.1782	>= 0.1			s__Burkholderiales_bacterium_12-64-5	0.0001216	0.0001825	0.0003284	0.0004412	0.0004932	0.0001023	0.0002493	0.0003625	0.0004079	0.0004879	0.0001707	0.0003908	0.0004284	0.0006135	0.0007053			s__candidate_division_NC10_bacterium	0.278329	0.125156	0.226227	0.086663	0.245435	0.106032	0.850088	0.6537	0.7707
s__Mesorhizobium_sp.	-0.1856	-0.2834	-0.08774	< 0.001			s__Mesorhizobium_sp.	-0.1309	-0.2287	-0.03307	< 0.01			s__Mesorhizobium_sp.	0.05467	-0.04316	0.1525	>= 0.1			s__Nitrospira_sp._ND1	3.295e-05	6.01e-05	9.739e-05	0.0001001	0.0001721	0	5.731e-05	8.131e-05	0.0001375	0.0001781	0	0.0001249	0.0003703	0.0009148	0.001239			s__Mesorhizobium_sp.	0.215951	0.10064	0.161283	0.0308668	0.346852	0.0981727	11.1852	0.003725	0.04606
s__Pseudomonas_aeruginosa	0.2738	0.09654	0.4511	< 0.01			s__Pseudomonas_aeruginosa	0.211	0.0337	0.3882	< 0.05			s__Pseudomonas_aeruginosa	-0.06284	-0.2401	0.1144	>= 0.1			s__Candidatus_Solibacter_sp.	0	0	0	4.751e-05	0.000118	0	0	0	3.945e-05	5.967e-05	0	0	4.178e-05	8.656e-05	0.0001729			s__Pseudomonas_aeruginosa	0.288436	0.156891	0.351272	0.203796	0.0774682	0.0432805	13.8871	0.0009648	0.02386
s__unclassified_g__Pseudomonas	0.3133	0.115	0.5117	< 0.01			s__unclassified_g__Pseudomonas	0.2096	0.01124	0.408	< 0.05			s__unclassified_g__Pseudomonas	-0.1037	-0.3021	0.09464	>= 0.1			s__Acinetobacter_sp._SM34	0	0	0	0	1.9e-05	0	0	1.041e-05	5.034e-05	0.0008715	0	0	0	5.846e-05	8.466e-05			s__unclassified_g__Pseudomonas	0.269323	0.136533	0.373056	0.253346	0.0597194	0.0485306	14.2963	0.0007863	0.02342
s__Methylobacter_sp.	0.1552	-0.2398	0.5502	>= 0.1			s__Methylobacter_sp.	0.3732	-0.02176	0.7682	< 0.1			s__Methylobacter_sp.	0.2181	-0.1769	0.6131	>= 0.1			s__Candidatus_Thiosymbion_oneisti	0	0	0	0	4.139e-05	0	0	0	2.758e-05	0.0001466	0	0	4.912e-05	0.0001554	0.0001984			s__Methylobacter_sp.	0.420025	0.555133	0.201964	0.1694	0.0467799	0.0297402	5.95062	0.05103	0.1932
s__Candidatus_Bathyarchaeota_archaeon	0.04773	-0.1013	0.1968	>= 0.1			s__Candidatus_Bathyarchaeota_archaeon	-0.01414	-0.1632	0.1349	>= 0.1			s__Candidatus_Bathyarchaeota_archaeon	-0.06187	-0.2109	0.0872	>= 0.1			s__Methylibium_sp.	9.678e-05	0.0002912	0.0003503	0.0003644	0.0008893	2.797e-05	0.0002554	0.0005316	0.0006894	0.001018	0.0001083	0.000211	0.0002943	0.0004106	0.0004154			s__Candidatus_Bathyarchaeota_archaeon	0.197576	0.0849127	0.259448	0.158856	0.211718	0.125146	0.469136	0.7909	0.8609
s__Hydrogenophaga_sp.	0.1022	-0.02533	0.2297	>= 0.1			s__Hydrogenophaga_sp.	0.236	0.1085	0.3636	< 0.001			s__Hydrogenophaga_sp.	0.1338	0.006313	0.2614	< 0.05			s__Yoonia_vestfoldensis	0	0	0	0	2.922e-05	0	0	0	0	0.0001392	0	0	0	0.000127	0.0002495			s__Hydrogenophaga_sp.	0.344504	0.16873	0.210667	0.0717136	0.108473	0.0398803	14.2646	0.0007989	0.02342
s__Aquabacterium_parvum	0.2513	-0.1648	0.6674	>= 0.1			s__Aquabacterium_parvum	0.3536	-0.06252	0.7696	>= 0.1			s__Aquabacterium_parvum	0.1022	-0.3138	0.5183	>= 0.1			s__Acinetobacter_schindleri	0	0	4.016e-05	0.0002361	0.000641	0	8.623e-05	0.0001583	0.0005433	0.00125	0	0	0	5.715e-05	0.0001946			s__Aquabacterium_parvum	0.372553	0.454359	0.270305	0.409565	0.018997	0.023746	13.4709	0.001188	0.02608
s__Methylomicrobium_lacus	0.2368	0.01272	0.4608	< 0.05			s__Methylomicrobium_lacus	0.2421	0.01801	0.4661	< 0.05			s__Methylomicrobium_lacus	0.005291	-0.2188	0.2294	>= 0.1			s__Blastococcus_saxobsidens	0	0	0	9.587e-05	0.0001865	0	0	4.997e-05	6.94e-05	0.0001624	0	0	0	7.383e-05	0.000147			s__Methylomicrobium_lacus	0.302877	0.27123	0.297586	0.178874	0.0608052	0.0558059	8.38448	0.01511	0.09981
s__Aquabacterium_sp._NJ1	0.2786	0.1293	0.4278	< 0.001			s__Aquabacterium_sp._NJ1	0.2387	0.08949	0.388	< 0.01			s__Aquabacterium_sp._NJ1	-0.03985	-0.1891	0.1094	>= 0.1			s__Streptomyces_sp._C1-2	0	0	0	0	0	0	0	0	0	0	0	0	0	0	5.103e-05			s__Aquabacterium_sp._NJ1	0.280184	0.122966	0.320032	0.173312	0.0414589	0.0552667	14.523	0.0007021	0.02312
s__Azonexus_sp.	-0.02195	-0.1327	0.08875	>= 0.1			s__Azonexus_sp.	-0.1902	-0.3009	-0.07946	< 0.001			s__Azonexus_sp.	-0.1682	-0.2789	-0.05751	< 0.01			s__Staphylococcus_aureus	0	0	0	0	0	0	0	0	0	6.878e-05	0	0	0	0	7.97e-05			s__Azonexus_sp.	0.0892357	0.0275668	0.257449	0.110657	0.279402	0.116302	17.4638	0.0001614	0.02076
s__Vicinamibacteria_bacterium	-0.1607	-0.2466	-0.07474	< 0.001			s__Vicinamibacteria_bacterium	-0.1129	-0.1989	-0.02699	< 0.01			s__Vicinamibacteria_bacterium	0.04775	-0.03819	0.1337	>= 0.1			s__Hyphomicrobium_album	0	4.117e-05	5.66e-05	5.966e-05	0.0003018	0	3.459e-05	7.109e-05	9.58e-05	0.0001194	0	3.881e-05	0.0001124	0.0001349	0.0003658			s__Vicinamibacteria_bacterium	0.182186	0.0958438	0.134437	0.0526724	0.295121	0.0634698	11.5802	0.003058	0.04148
s__Sphingomonadales_bacterium	-0.09145	-0.2154	0.03246	>= 0.1			s__Sphingomonadales_bacterium	-0.0001952	-0.1241	0.1237	>= 0.1			s__Sphingomonadales_bacterium	0.09125	-0.03266	0.2152	>= 0.1			s__Rhodoferax_sp._BAB1	9.74e-05	0.0008981	0.001973	0.003059	0.003435	0.0001908	0.0007295	0.0009935	0.001364	0.001871	6.14e-05	0.0002467	0.0003639	0.0003702	0.0007787			s__Sphingomonadales_bacterium	0.230984	0.106267	0.139732	0.0531557	0.231179	0.138268	4.66667	0.09697	0.2878
s__Gemmobacter_aquaticus	-0.3772	-0.6205	-0.1338	< 0.01			s__Gemmobacter_aquaticus	-0.3904	-0.6338	-0.1471	< 0.01			s__Gemmobacter_aquaticus	-0.01325	-0.2566	0.2301	>= 0.1			s__Burkholderia_cepacia	0	0	3.966e-05	4.853e-05	5.562e-05	0	0	1.955e-05	6.98e-05	0.000176	0	0	6.35e-05	8.928e-05	0.0001831			s__Gemmobacter_aquaticus	0.0596063	0.0668253	0.0728574	0.0778507	0.450041	0.343021	12.6173	0.001821	0.03251
s__Rhodospirillaceae_bacterium	-0.04729	-0.1349	0.04029	>= 0.1			s__Rhodospirillaceae_bacterium	-0.004823	-0.0924	0.08275	>= 0.1			s__Rhodospirillaceae_bacterium	0.04246	-0.04511	0.13	>= 0.1			s__Dechloromonas_sp._CZR5	0	0	0	4.217e-05	6.961e-05	0	2.741e-05	4.656e-05	9.636e-05	0.0004298	9.762e-05	0.000157	0.0002352	0.000286	0.000687			s__Rhodospirillaceae_bacterium	0.202211	0.112145	0.159747	0.0419813	0.207034	0.0475765	3.52381	0.1717	0.3741
s__Xanthobacteraceae_bacterium	-0.1005	-0.1904	-0.01058	< 0.05			s__Xanthobacteraceae_bacterium	-0.07788	-0.1678	0.01202	< 0.1			s__Xanthobacteraceae_bacterium	0.0226	-0.06729	0.1125	>= 0.1			s__Actinomadura_rayongensis	0	0	0	0	6.789e-05	0	0	0	0	5.451e-05	0	0	0	7.542e-05	8.306e-05			s__Xanthobacteraceae_bacterium	0.170197	0.0912116	0.147598	0.0446995	0.248073	0.0846993	7.80247	0.02022	0.119
s__Thauera_sp.	0.1771	0.05418	0.3001	< 0.01			s__Thauera_sp.	0.09796	-0.025	0.2209	>= 0.1			s__Thauera_sp.	-0.07918	-0.2021	0.04378	>= 0.1			s__Draconibacterium_sp.	0	0	0	0	0	0	0	0	0	5.844e-05	0	0	0	0	0			s__Thauera_sp.	0.193839	0.145315	0.273023	0.0947427	0.0958808	0.0513477	12.0741	0.002389	0.03646
s__Nitrososphaeraceae_archaeon	-0.06837	-0.1668	0.03008	>= 0.1			s__Nitrososphaeraceae_archaeon	-0.02724	-0.1257	0.07121	>= 0.1			s__Nitrososphaeraceae_archaeon	0.04113	-0.05732	0.1396	>= 0.1			s__Streptomyces_akebiae	0	0	0	5.966e-05	0.0001102	0	0	0	3.976e-05	9.116e-05	0	0	7.151e-05	0.0001185	0.0001482			s__Nitrososphaeraceae_archaeon	0.187345	0.0877347	0.146214	0.0794754	0.214589	0.0834847	3.7284	0.155	0.3579
s__Aestuariivirga_sp.	-0.1175	-0.1853	-0.04979	< 0.001			s__Aestuariivirga_sp.	-0.144	-0.2118	-0.0763	< 0.001			s__Aestuariivirga_sp.	-0.02652	-0.09426	0.04123	>= 0.1			s__Acidovorax_sp._65-7	0	3.424e-05	6.526e-05	0.0001258	0.0001435	0	0	0	0.0001002	0.000108	0	0	0	0	8.108e-05			s__Aestuariivirga_sp.	0.121722	0.0431097	0.14824	0.0498258	0.265772	0.074795	13.9824	0.00092	0.02364
s__Nocardioides_sp._WL0053	-0.01941	-0.08599	0.04716	>= 0.1			s__Nocardioides_sp._WL0053	-0.0007095	-0.06728	0.06586	>= 0.1			s__Nocardioides_sp._WL0053	0.0187	-0.04787	0.08528	>= 0.1			s__Calditrichaeota_bacterium	0	7.169e-05	8.076e-05	0.0001323	0.0002222	0	3.331e-05	9.712e-05	0.0001084	0.0001867	0	3.528e-05	0.0001001	0.0001211	0.0002788			s__Nocardioides_sp._WL0053	0.182724	0.0723621	0.16402	0.0416533	0.183434	0.0512067	0.765432	0.682	0.7908
s__Pseudorhodoplanes_sp.	-0.1073	-0.1797	-0.03483	< 0.01			s__Pseudorhodoplanes_sp.	-0.07303	-0.1455	-0.0005923	< 0.05			s__Pseudorhodoplanes_sp.	0.03424	-0.0382	0.1067	>= 0.1			s__Solirubrobacteraceae_bacterium	0.0001162	0.000297	0.0003705	0.001032	0.002306	0.0001441	0.0002402	0.0004667	0.0006423	0.000661	0.0004335	0.0006682	0.0008715	0.0009605	0.001095			s__Pseudorhodoplanes_sp.	0.163495	0.055412	0.129256	0.0433488	0.236528	0.0800631	9.48501	0.008717	0.07528
s__Chloroflexi_bacterium_RBG_16_72_14	-0.1796	-0.2418	-0.1174	< 0.001			s__Chloroflexi_bacterium_RBG_16_72_14	-0.1878	-0.25	-0.1256	< 0.001			s__Chloroflexi_bacterium_RBG_16_72_14	-0.008217	-0.07042	0.05398	>= 0.1			s__Fictibacillus_halophilus	0	0	0	0	0.0003335	0	0	0	0	4.012e-05	0	0	0	0	0			s__Chloroflexi_bacterium_RBG_16_72_14	0.109235	0.0568885	0.117453	0.0512915	0.297019	0.0500721	17.4286	0.0001642	0.02076
s__Chromatiales_bacterium	-0.1135	-0.238	0.011	< 0.1			s__Chromatiales_bacterium	-0.09742	-0.2219	0.02707	>= 0.1			s__Chromatiales_bacterium	0.01607	-0.1084	0.1406	>= 0.1			s__Rivicola_pingtungensis	0	0	3.263e-05	4.894e-05	0.0001484	0	0	0	2.142e-05	2.456e-05	0	0	0	0	0			s__Chromatiales_bacterium	0.146841	0.121956	0.130774	0.0684293	0.244257	0.118279	5.15344	0.07602	0.2476
s__Methylotenera_mobilis	-0.1133	-0.3019	0.07533	>= 0.1			s__Methylotenera_mobilis	-0.1009	-0.2895	0.08766	>= 0.1			s__Methylotenera_mobilis	0.01232	-0.1763	0.2009	>= 0.1			s__Pseudorhodoplanes_sinuspersici	0.0003983	0.000802	0.0009388	0.0009999	0.001558	0.0003736	0.0006599	0.00074	0.0008507	0.0009112	0.0007828	0.001414	0.001822	0.002029	0.002666			s__Methylotenera_mobilis	0.143316	0.107502	0.130994	0.0711671	0.244255	0.245709	1.06173	0.5881	0.7249
s__Nitrosarchaeum_sp.	0.03218	-0.09815	0.1625	>= 0.1			s__Nitrosarchaeum_sp.	0.1502	0.01983	0.2805	< 0.05			s__Nitrosarchaeum_sp.	0.118	-0.01235	0.2483	< 0.1			s__Pseudomonas_sp._MOB-449	0	0	0	0	0.0002163	0	0	0	0	5.223e-05	0	0	0	0	0.000138			s__Nitrosarchaeum_sp.	0.261791	0.161375	0.143808	0.0886984	0.111629	0.0534837	6.10582	0.04722	0.1829
s__Candidatus_Rokubacteria_bacterium	-0.1029	-0.1988	-0.006959	< 0.05			s__Candidatus_Rokubacteria_bacterium	-0.0418	-0.1377	0.05412	>= 0.1			s__Candidatus_Rokubacteria_bacterium	0.06108	-0.03484	0.157	>= 0.1			s__Undibacterium_luofuense	0	0	0	0	0	0	0	0	0	9.463e-05	0	0	0	0	0.0001234			s__Candidatus_Rokubacteria_bacterium	0.177196	0.114855	0.116114	0.0455879	0.218999	0.0681875	6.83951	0.03272	0.1553
s__unclassified_g__Acinetobacter	0.3144	0.02123	0.6076	< 0.05			s__unclassified_g__Acinetobacter	0.07068	-0.2225	0.3639	>= 0.1			s__unclassified_g__Acinetobacter	-0.2438	-0.537	0.04944	>= 0.1			s__Sphingomonas_lutea	0	2.092e-05	8.422e-05	0.0002537	0.0008317	2.474e-05	4.851e-05	6.624e-05	0.0001627	0.0003383	3.227e-05	4.337e-05	7.696e-05	0.000202	0.0002795			s__unclassified_g__Acinetobacter	0.111302	0.103247	0.35506	0.417292	0.0406263	0.036086	10.328	0.005719	0.05907
s__Methylocystis_parvus	0.04677	-0.01613	0.1097	>= 0.1			s__Methylocystis_parvus	-0.00723	-0.07013	0.05567	>= 0.1			s__Methylocystis_parvus	-0.054	-0.1169	0.008902	>= 0.1			s__Blastocatellia_bacterium	0.0002834	0.0005443	0.000742	0.001049	0.001555	9.023e-05	0.00043	0.0005753	0.0006401	0.001269	0.0005356	0.0009741	0.001257	0.001436	0.001563			s__Methylocystis_parvus	0.145687	0.0574924	0.199686	0.0645689	0.152917	0.0330189	3.87654	0.144	0.3431
s__Pseudomonas_oryzagri	0.1665	-0.004938	0.3379	< 0.1			s__Pseudomonas_oryzagri	0.264	0.09261	0.4354	< 0.01			s__Pseudomonas_oryzagri	0.09755	-0.07387	0.269	>= 0.1			s__Panacibacter_ginsenosidivorans	0	0	2.53e-05	4.208e-05	8.642e-05	0	0	3.084e-05	4.283e-05	5.362e-05	0	0	3.757e-05	4.491e-05	4.699e-05			s__Pseudomonas_oryzagri	0.285227	0.216312	0.18768	0.127332	0.0212032	0.0245231	14.2222	0.000816	0.02342
s__Desulfuromonas_sp.	-0.2164	-0.3757	-0.05707	< 0.01			s__Desulfuromonas_sp.	-0.2708	-0.4301	-0.1115	< 0.001			s__Desulfuromonas_sp.	-0.05439	-0.2137	0.1049	>= 0.1			s__Anaeromyxobacter_sp._PSR-1	0	5.352e-05	7.091e-05	8.001e-05	0.0001142	0	6.959e-05	8.77e-05	0.0001161	0.0002899	0	0	0.0001098	0.0001963	0.0003244			s__Desulfuromonas_sp.	0.0561093	0.0401618	0.110496	0.0734229	0.326862	0.218922	16.3915	0.0002758	0.02076
s__Polaromonas_sp.	0.0385	-0.01642	0.09341	>= 0.1			s__Polaromonas_sp.	0.08557	0.03065	0.1405	< 0.01			s__Polaromonas_sp.	0.04707	-0.007844	0.102	>= 0.1			s__Methyloceanibacter_sp._wino2	0	0	0	4.431e-05	0.0001139	0	0	4.287e-05	6.062e-05	7.48e-05	0	0	0	6.781e-05	0.0001332			s__Polaromonas_sp.	0.207947	0.0598314	0.160876	0.0474579	0.122381	0.026377	9.63316	0.008094	0.07207
s__Syntrophaceae_bacterium	0.06343	-0.06229	0.1891	>= 0.1			s__Syntrophaceae_bacterium	0.01261	-0.1131	0.1383	>= 0.1			s__Syntrophaceae_bacterium	-0.05081	-0.1765	0.0749	>= 0.1			s__Deltaproteobacteria_bacterium_RIFOXYD12_FULL_57_12	0	0	0	0	0.0001286	0	0	0	0	0	0	0	0	0	0			s__Syntrophaceae_bacterium	0.144692	0.0894465	0.195507	0.132678	0.132079	0.0927725	1.4709	0.4793	0.6483
s__Rhodocyclales_bacterium	-0.07156	-0.1396	-0.00351	< 0.05			s__Rhodocyclales_bacterium	-0.1132	-0.1812	-0.04515	< 0.01			s__Rhodocyclales_bacterium	-0.04164	-0.1097	0.02641	>= 0.1			s__Ciceribacter_selenitireducens	0	0	0	0	0	0	0	0	0	9.488e-05	0	0	0	0	0			s__Rhodocyclales_bacterium	0.104703	0.0479035	0.146344	0.0599185	0.217904	0.0643358	11.3898	0.003363	0.04441
s__Candidatus_Methylomirabilis_oxyfera	0.1687	-0.0926	0.43	>= 0.1			s__Candidatus_Methylomirabilis_oxyfera	0.286	0.02471	0.5473	< 0.05			s__Candidatus_Methylomirabilis_oxyfera	0.1173	-0.144	0.3786	>= 0.1			s__Proteobacteria_bacterium	0.01389	0.01731	0.0183	0.01927	0.0267	0.01522	0.01878	0.02117	0.02278	0.03121	0.02735	0.03128	0.03189	0.03488	0.04154			s__Candidatus_Methylomirabilis_oxyfera	0.289824	0.295233	0.172521	0.246206	0.00382239	0.0039378	15.8606	0.0003597	0.02085
s__Opitutaceae_bacterium	-0.08743	-0.1358	-0.03902	< 0.001			s__Opitutaceae_bacterium	-0.08135	-0.1298	-0.03293	< 0.001			s__Opitutaceae_bacterium	0.006086	-0.04233	0.0545	>= 0.1			s__Syntrophus_sp._RIFOXYC2_FULL_54_9	0	0	0	2.785e-05	8.666e-05	0	0	0	3.229e-05	8.041e-05	0	0	4.421e-05	5.017e-05	8.592e-05			s__Opitutaceae_bacterium	0.130163	0.0466372	0.124077	0.0288329	0.211511	0.0454708	12.4586	0.001971	0.03277
s__Hydrogenophilaceae_bacterium	0.07153	-0.05117	0.1942	>= 0.1			s__Hydrogenophilaceae_bacterium	0.06596	-0.05674	0.1886	>= 0.1			s__Hydrogenophilaceae_bacterium	-0.005571	-0.1283	0.1171	>= 0.1			s__Pseudomonas_benzenivorans	7.199e-05	0.0001347	0.0001948	0.0004332	0.0007261	8.302e-05	0.0002436	0.0005885	0.0008389	0.001204	0	0	3.288e-05	9.081e-05	0.0002328			s__Hydrogenophilaceae_bacterium	0.174848	0.0968338	0.180419	0.0877949	0.108893	0.124508	5.1358	0.0767	0.2478
s__Bacteroidales_bacterium	-0.02228	-0.1098	0.06526	>= 0.1			s__Bacteroidales_bacterium	-0.01058	-0.09812	0.07696	>= 0.1			s__Bacteroidales_bacterium	0.0117	-0.07584	0.09924	>= 0.1			s__Leifsonia_sp._C5G2	0	0	0	0	5.799e-05	0	0	3.82e-05	4.603e-05	6.95e-05	0	5.177e-05	6.475e-05	0.0001238	0.0002449			s__Bacteroidales_bacterium	0.153728	0.0789929	0.142026	0.0672282	0.16431	0.0763499	0.765432	0.682	0.7908
s__Stutzerimonas_stutzeri	0.1801	0.05738	0.3027	< 0.01			s__Stutzerimonas_stutzeri	0.1772	0.05455	0.2999	< 0.01			s__Stutzerimonas_stutzeri	-0.002835	-0.1255	0.1198	>= 0.1			s__Anaerolinea_sp.	0.0003226	0.0004414	0.0009476	0.001104	0.00158	0.0001875	0.0002451	0.0004541	0.0006769	0.001196	0.0006216	0.0007168	0.0009319	0.001188	0.00139			s__Stutzerimonas_stutzeri	0.210393	0.140443	0.213228	0.110376	0.0331689	0.0258791	17.0194	0.0002015	0.02076
s__Leptothrix_sp._(in:_Bacteria)	-0.0972	-0.1377	-0.05671	< 0.001			s__Leptothrix_sp._(in:_Bacteria)	-0.1399	-0.1804	-0.09942	< 0.001			s__Leptothrix_sp._(in:_Bacteria)	-0.0427	-0.08319	-0.002219	< 0.05			s__Melaminivora_jejuensis	0	0	0	4.192e-05	0.0001655	0	0	0	0	4.744e-05	0	0	0	0	0			s__Leptothrix_sp._(in:_Bacteria)	0.091174	0.0293741	0.133878	0.0404701	0.231075	0.0323605	18.9877	7.532e-05	0.02076
s__Rhodospirillales_bacterium	-0.08497	-0.1567	-0.01326	< 0.05			s__Rhodospirillales_bacterium	-0.01133	-0.08304	0.06039	>= 0.1			s__Rhodospirillales_bacterium	0.07364	0.001926	0.1454	< 0.05			s__uncultured_Thaumarchaeota_archaeon	0	3.504e-05	0.0002108	0.0002326	0.000268	0	2.805e-05	6.645e-05	0.0001194	0.0001866	0	0.0001021	0.0001525	0.0002361	0.0002882			s__Rhodospirillales_bacterium	0.169536	0.0997366	0.0958931	0.0249728	0.180864	0.0237152	10.5432	0.005135	0.05559
s__Pseudomonas_sp._L-22-4S-12	0.2299	0.0952	0.3646	< 0.001			s__Pseudomonas_sp._L-22-4S-12	0.1402	0.005484	0.2749	< 0.05			s__Pseudomonas_sp._L-22-4S-12	-0.08972	-0.2244	0.045	>= 0.1			s__unclassified_g__Pseudomonas	0.0005462	0.001812	0.002821	0.003577	0.004786	0.0006609	0.002479	0.002652	0.005286	0.009001	4.445e-05	0.0002416	0.0003629	0.0008641	0.001347			s__Pseudomonas_sp._L-22-4S-12	0.163181	0.124841	0.252898	0.151658	0.0229777	0.0264895	15.7284	0.0003843	0.02085
s__Methylomicrobium_sp._RS1	0.1616	0.02403	0.2992	< 0.05			s__Methylomicrobium_sp._RS1	0.1378	0.0002597	0.2754	< 0.05			s__Methylomicrobium_sp._RS1	-0.02377	-0.1613	0.1138	>= 0.1			s__Parvibaculum_sp.	0	9.392e-05	0.0001517	0.000186	0.0002263	0	4.639e-05	0.0001128	0.0001257	0.0001835	4.847e-05	0.0001288	0.0002063	0.0002999	0.0004145			s__Methylomicrobium_sp._RS1	0.18283	0.161651	0.206605	0.114062	0.04501	0.0426752	8.74427	0.01262	0.08888
s__Pseudomonas_linyingensis	0.1643	0.02689	0.3018	< 0.05			s__Pseudomonas_linyingensis	0.1925	0.0551	0.33	< 0.01			s__Pseudomonas_linyingensis	0.02822	-0.1092	0.1656	>= 0.1			s__Rhodospirillum_centenum	3.208e-05	4.431e-05	7.99e-05	0.0001461	0.0001589	0	0	4.32e-05	0.0001055	0.0002716	0	0	0	6.58e-05	0.0001739			s__Pseudomonas_linyingensis	0.216373	0.154584	0.188158	0.127352	0.0238377	0.0277868	11.6966	0.002885	0.04017
s__Anaerolineae_bacterium	0.02271	-0.05186	0.09728	>= 0.1			s__Anaerolineae_bacterium	0.03392	-0.04065	0.1085	>= 0.1			s__Anaerolineae_bacterium	0.01122	-0.06335	0.08578	>= 0.1			s__Hydrogenophaga_sp._Root209	0	2.188e-05	3.058e-05	0.0001153	0.0002109	2.03e-05	2.993e-05	4.234e-05	7.337e-05	0.0001129	0	0	0	0	0			s__Anaerolineae_bacterium	0.154396	0.0351312	0.143181	0.0829472	0.120474	0.0626304	2.69136	0.2604	0.4922
s__Gaiella_occulta	-0.0422	-0.1477	0.06326	>= 0.1			s__Gaiella_occulta	0.01164	-0.09382	0.1171	>= 0.1			s__Gaiella_occulta	0.05384	-0.05162	0.1593	>= 0.1			s__Calditrichia_bacterium	0	0	0	2.676e-05	6.525e-05	0	0	0	0	3.639e-05	0	0	0	3.624e-05	8.816e-05			s__Gaiella_occulta	0.160745	0.135262	0.106909	0.0594033	0.149108	0.0474214	2.77601	0.2496	0.479
s__Limnohabitans_sp.	0.1284	0.01106	0.2458	< 0.05			s__Limnohabitans_sp.	0.1534	0.03598	0.2708	< 0.01			s__Limnohabitans_sp.	0.02492	-0.09247	0.1423	>= 0.1			s__Hydrogenophaga_aromaticivorans	1.6e-05	3.789e-05	6.985e-05	0.0001065	0.0002685	0	2.344e-05	5.266e-05	9.446e-05	0.0001695	0	0	0	0	0.0001502			s__Limnohabitans_sp.	0.197548	0.126701	0.172628	0.115377	0.0441786	0.0215166	12.9947	0.001507	0.02978
s__Klebsiella_pneumoniae	0.1848	0.0801	0.2895	< 0.001			s__Klebsiella_pneumoniae	0.1202	0.01552	0.225	< 0.05			s__Klebsiella_pneumoniae	-0.06458	-0.1693	0.04014	>= 0.1			s__Alkanindiges_illinoisensis	0	0	0	1.879e-05	0.0006006	0	2.914e-05	4.443e-05	0.0001461	0.0007791	0	0	0	3.967e-05	5.149e-05			s__Klebsiella_pneumoniae	0.156251	0.0649256	0.220831	0.133993	0.0360103	0.0396272	16.1834	0.0003061	0.02076
s__Syntrophobacterales_bacterium	-0.03831	-0.1222	0.04562	>= 0.1			s__Syntrophobacterales_bacterium	-0.07731	-0.1612	0.006621	< 0.1			s__Syntrophobacterales_bacterium	-0.039	-0.1229	0.04493	>= 0.1			s__unclassified_g__Sphingobium	0	2.244e-05	5.889e-05	6.364e-05	0.0006846	0	0	3.788e-05	6.814e-05	0.0002479	0	3.204e-05	6.813e-05	6.868e-05	0.0003622			s__Syntrophobacterales_bacterium	0.0983156	0.0539695	0.13732	0.0556817	0.175628	0.0961067	5.90829	0.05212	0.1956
s__Pseudomonas_aromaticivorans	0.157	0.03614	0.2778	< 0.01			s__Pseudomonas_aromaticivorans	0.1759	0.05508	0.2967	< 0.01			s__Pseudomonas_aromaticivorans	0.01894	-0.1019	0.1398	>= 0.1			s__Nocardioides_islandensis	3.252e-05	4.189e-05	0.0001059	0.0001116	0.0003597	0	2.719e-05	0.0001214	0.0002329	0.0003581	3.239e-05	8.316e-05	0.0001428	0.0002645	0.0003233			s__Pseudomonas_aromaticivorans	0.197659	0.13369	0.178717	0.114194	0.0217555	0.0262425	13.3369	0.00127	0.0275
s__Ramlibacter_sp._2FC	0.1109	-0.00565	0.2275	< 0.1			s__Ramlibacter_sp._2FC	0.1874	0.07082	0.304	< 0.01			s__Ramlibacter_sp._2FC	0.07647	-0.04012	0.1931	>= 0.1			s__Beijerinckiaceae_bacterium_RH_AL1	0	0	0	0	2.785e-05	0	0	0	0	0	0	0	0	0	4.342e-05			s__Ramlibacter_sp._2FC	0.219865	0.131272	0.143393	0.108526	0.0324459	0.0204495	13.4709	0.001188	0.02608
s__Nitrospira_cf._moscoviensis_SBR1015	-0.003297	-0.1254	0.1188	>= 0.1			s__Nitrospira_cf._moscoviensis_SBR1015	0.07851	-0.04359	0.2006	>= 0.1			s__Nitrospira_cf._moscoviensis_SBR1015	0.08181	-0.04029	0.2039	>= 0.1			s__Dechloromonas_denitrificans	0	1.759e-05	3.424e-05	6.262e-05	0.0001078	0	0.0001186	0.0001404	0.0003214	0.0006276	0.0001384	0.000233	0.0003335	0.0004308	0.0006208			s__Nitrospira_cf._moscoviensis_SBR1015	0.185184	0.154374	0.103375	0.0746935	0.106672	0.0534994	1.34392	0.5107	0.6763
s__Bauldia_sp.	-0.0544	-0.133	0.0242	>= 0.1			s__Bauldia_sp.	0.01363	-0.06497	0.09223	>= 0.1			s__Bauldia_sp.	0.06803	-0.01057	0.1466	< 0.1			s__Caldisericales_bacterium	0	4.799e-05	9.957e-05	0.0001388	0.0003359	0	1.525e-05	2.651e-05	0.0003926	0.0005267	0	0	0	0	0.0002652			s__Bauldia_sp.	0.1576	0.100128	0.0895725	0.0444068	0.143973	0.037083	7.02998	0.02975	0.146
s__Xylophilus_sp.	0.1696	0.06543	0.2737	< 0.01			s__Xylophilus_sp.	0.09105	-0.01308	0.1952	< 0.1			s__Xylophilus_sp.	-0.07851	-0.1826	0.02562	>= 0.1			s__Deltaproteobacteria_bacterium	0.01812	0.03261	0.03997	0.0489	0.0544	0.01918	0.02626	0.02929	0.03676	0.05222	0.02337	0.03117	0.03899	0.04308	0.0806			s__Xylophilus_sp.	0.131787	0.117302	0.210297	0.0844238	0.0407346	0.0508627	15.5344	0.0004234	0.02085
s__Planctomycetaceae_bacterium	-0.01833	-0.09244	0.05578	>= 0.1			s__Planctomycetaceae_bacterium	0.001471	-0.07264	0.07558	>= 0.1			s__Planctomycetaceae_bacterium	0.0198	-0.05431	0.09391	>= 0.1			s__endosymbiont_of_Galathealinum_brachiosum	0	0	0	0	0.0002489	0	0	0	0	0	0	0	0	0	0			s__Planctomycetaceae_bacterium	0.13321	0.0869528	0.113409	0.0447085	0.131738	0.0482767	0.786596	0.6748	0.7854
s__Anaeromyxobacteraceae_bacterium	-0.1087	-0.1543	-0.06314	< 0.001			s__Anaeromyxobacteraceae_bacterium	-0.1396	-0.1852	-0.09405	< 0.001			s__Anaeromyxobacteraceae_bacterium	-0.03091	-0.0765	0.01468	>= 0.1			s__Chiloscyllium_punctatum	0	0	0	0	4.431e-05	0	0	0	0	0.0001271	0	0	0	0	5.959e-05			s__Anaeromyxobacteraceae_bacterium	0.0689151	0.0297242	0.0998247	0.0318441	0.208549	0.051	19.4744	5.904e-05	0.02076
s__Chitinophagaceae_bacterium	-0.1048	-0.1641	-0.04549	< 0.001			s__Chitinophagaceae_bacterium	-0.08288	-0.1422	-0.02359	< 0.01			s__Chitinophagaceae_bacterium	0.0219	-0.03739	0.08119	>= 0.1			s__Methylotenera_sp._L2L1	0	0	0	0	6.194e-05	0	0	0	0	1.72e-05	0	0	8.36e-05	0.0002674	0.000908			s__Chitinophagaceae_bacterium	0.105082	0.0569478	0.083182	0.0279695	0.187966	0.0598729	10.5432	0.005135	0.05559
s__Aromatoleum_sp.	-0.07196	-0.1411	-0.002818	< 0.05			s__Aromatoleum_sp.	-0.05021	-0.1194	0.01893	>= 0.1			s__Aromatoleum_sp.	0.02174	-0.0474	0.09088	>= 0.1			s__Novosphingobium_piscinae	0	0	0	5.424e-05	0.0001039	0	0	3.912e-05	4.819e-05	9.297e-05	0	4.384e-05	7.342e-05	0.000128	0.0002143			s__Aromatoleum_sp.	0.113929	0.0788828	0.0921859	0.0475091	0.164142	0.0432178	7.58025	0.02259	0.1264
s__Roseomonas_oryzicola	0.0176	-0.04044	0.07563	>= 0.1			s__Roseomonas_oryzicola	0.05363	-0.0044	0.1117	< 0.1			s__Roseomonas_oryzicola	0.03604	-0.022	0.09407	>= 0.1			s__Pseudomonas_sp._N040	0	0	1.928e-05	2.737e-05	6.403e-05	0	0	3.745e-05	4.621e-05	7.62e-05	0	0	0	3.443e-05	0.0001247			s__Roseomonas_oryzicola	0.151334	0.0643512	0.115297	0.0487923	0.0976996	0.0277294	3.30511	0.1916	0.3994
s__Pseudomonas_sp._8AS	0.173	0.03748	0.3086	< 0.05			s__Pseudomonas_sp._8AS	0.1392	0.003638	0.2747	< 0.05			s__Pseudomonas_sp._8AS	-0.03384	-0.1694	0.1017	>= 0.1			s__Caulobacterales_bacterium_32-69-10	0	0	0	0	4.399e-05	0	0	0	0	0	0	0	0	0	0			s__Pseudomonas_sp._8AS	0.155822	0.156803	0.189667	0.121647	0.0166323	0.0197449	14.0713	0.0008799	0.02342
s__Methylococcaceae_bacterium_NSP1-1	0.06332	-0.00879	0.1354	< 0.1			s__Methylococcaceae_bacterium_NSP1-1	0.01661	-0.0555	0.08872	>= 0.1			s__Methylococcaceae_bacterium_NSP1-1	-0.04671	-0.1188	0.0254	>= 0.1			s__Thiobacillus_sp._SCN_63-374	6.365e-05	0.0004063	0.0005144	0.0006374	0.001102	0.0002237	0.0003672	0.000502	0.001219	0.001575	4.342e-05	0.000116	0.0001924	0.0002411	0.002363			s__Methylococcaceae_bacterium_NSP1-1	0.110549	0.0693029	0.157263	0.0758129	0.0939418	0.0265683	3.48501	0.1751	0.3772
s__Ramlibacter_lithotrophicus	0.04113	-0.08368	0.1659	>= 0.1			s__Ramlibacter_lithotrophicus	0.18	0.05523	0.3049	< 0.01			s__Ramlibacter_lithotrophicus	0.1389	0.01411	0.2637	< 0.05			s__Stella_sp._ATCC_35155	0	0	0	0	0.0001386	0	0	0	5.001e-05	7.375e-05	0	0	0	7.697e-05	8.546e-05			s__Ramlibacter_lithotrophicus	0.225438	0.16333	0.0865194	0.0822032	0.045393	0.0169289	8.47972	0.01441	0.09691
s__Solirubrobacterales_bacterium	-0.07252	-0.1494	0.00441	< 0.1			s__Solirubrobacterales_bacterium	-0.06471	-0.1416	0.01222	>= 0.1			s__Solirubrobacterales_bacterium	0.007808	-0.06912	0.08473	>= 0.1			s__Rhizobacter_sp.	0.0004913	0.0006676	0.0008345	0.001238	0.001413	0.0006367	0.0008316	0.0008396	0.001059	0.001136	0.0004569	0.0006379	0.001054	0.001105	0.001414			s__Solirubrobacterales_bacterium	0.0997904	0.0901308	0.0919826	0.0455703	0.164499	0.0510847	8.01058	0.01822	0.1122
s__Candidatus_Aminicenantes_bacterium	0.03168	-0.05642	0.1198	>= 0.1			s__Candidatus_Aminicenantes_bacterium	-0.01196	-0.1001	0.07614	>= 0.1			s__Candidatus_Aminicenantes_bacterium	-0.04364	-0.1317	0.04446	>= 0.1			s__unclassified_g__Variovorax	0	0	2.031e-05	2.529e-05	9.249e-05	0	0	2.152e-05	2.476e-05	0.0001031	0	0	0	3.567e-05	3.802e-05			s__Candidatus_Aminicenantes_bacterium	0.0994207	0.0486836	0.143062	0.0882228	0.111378	0.0815401	1.1746	0.5558	0.7168
s__Macromonas_sp._BK-30	0.1316	0.02124	0.242	< 0.05			s__Macromonas_sp._BK-30	0.1025	-0.007892	0.2129	< 0.1			s__Macromonas_sp._BK-30	-0.02914	-0.1395	0.08124	>= 0.1			s__Methylocystis_sp._MJC1	0	1.856e-05	4.118e-05	4.959e-05	7.383e-05	0	1.486e-05	3.159e-05	3.407e-05	7.571e-05	2.791e-05	5.538e-05	7.542e-05	8.082e-05	0.0001047			s__Macromonas_sp._BK-30	0.140548	0.0580769	0.169684	0.14385	0.0380658	0.0480148	11.8836	0.002627	0.0381
s__Dehalococcoidia_bacterium	-0.003729	-0.09253	0.08507	>= 0.1			s__Dehalococcoidia_bacterium	0.0619	-0.0269	0.1507	>= 0.1			s__Dehalococcoidia_bacterium	0.06563	-0.02317	0.1544	>= 0.1			s__Pseudomonas_sp._MWU13-2625	0	2.46e-05	3.278e-05	5.186e-05	7.358e-05	0	2.811e-05	3.974e-05	6.694e-05	9.239e-05	0	0	5.045e-05	0.0001243	0.0001952			s__Dehalococcoidia_bacterium	0.157221	0.116923	0.0915955	0.0364895	0.0953245	0.045454	1.92945	0.3811	0.5572
s__Acidovorax_sp.	0.02812	-0.01115	0.06739	>= 0.1			s__Acidovorax_sp.	0.05464	0.01537	0.09391	< 0.01			s__Acidovorax_sp.	0.02652	-0.01275	0.06579	>= 0.1			s__Thioalkalivibrio_sp._XN279	0	0	0	2.75e-05	4.54e-05	0	0	0	0	5.482e-05	0	0	0	4.83e-05	0.000103			s__Acidovorax_sp.	0.140724	0.0445343	0.114202	0.0305818	0.0860866	0.020486	8.85714	0.01193	0.08667
s__Piscinibacter_sp.	-0.01676	-0.04154	0.008016	>= 0.1			s__Piscinibacter_sp.	-0.005293	-0.03007	0.01948	>= 0.1			s__Piscinibacter_sp.	0.01147	-0.01331	0.03625	>= 0.1			s__Firmicutes_bacterium	1.393e-05	6.631e-05	0.000158	0.0006862	0.001397	0	8.038e-05	9.362e-05	0.0002564	0.0004391	0	5.024e-05	6.66e-05	0.0001808	0.0002589			s__Piscinibacter_sp.	0.114967	0.0234532	0.103498	0.0222078	0.120259	0.0169029	2.46914	0.291	0.5274
s__Halioglobus_sp.	-0.1867	-0.2603	-0.1132	< 0.001			s__Halioglobus_sp.	-0.2076	-0.2812	-0.1341	< 0.001			s__Halioglobus_sp.	-0.02089	-0.09444	0.05266	>= 0.1			s__Dactylosporangium_sp.	0	0	0	0	4.835e-05	0	0	0	0	0	0	0	0	0.0001183	0.0001713			s__Halioglobus_sp.	0.0367231	0.0176219	0.057615	0.0282643	0.244348	0.102956	17.8519	0.0001329	0.02076
s__Pseudorhodoplanes_sinuspersici	-0.09826	-0.1439	-0.05262	< 0.001			s__Pseudorhodoplanes_sinuspersici	-0.07845	-0.1241	-0.03281	< 0.001			s__Pseudorhodoplanes_sinuspersici	0.01981	-0.02583	0.06545	>= 0.1			s__Salinivirgaceae_bacterium	0	0	0	3.218e-05	7.818e-05	0	0	0	3.076e-05	0.000157	0	0	0	0	4.363e-05			s__Pseudorhodoplanes_sinuspersici	0.0926273	0.0318937	0.0728199	0.0170759	0.17108	0.0565721	13.9929	0.0009151	0.02364
s__Ottowia_sp.	0.05183	0.01032	0.09334	< 0.05			s__Ottowia_sp.	0.0539	0.0124	0.09541	< 0.01			s__Ottowia_sp.	0.002075	-0.03943	0.04358	>= 0.1			s__Psychrobacter_sp.	0	0	5.995e-05	9.885e-05	0.000361	0	5.291e-05	0.0001488	0.0003029	0.0005844	0	0	0	7.623e-05	8.127e-05			s__Ottowia_sp.	0.129476	0.0308576	0.127401	0.0443395	0.075572	0.0284791	8.59612	0.01359	0.09306
s__Pseudolabrys_sp.	-0.05087	-0.09611	-0.005619	< 0.05			s__Pseudolabrys_sp.	-0.03726	-0.0825	0.007988	>= 0.1			s__Pseudolabrys_sp.	0.01361	-0.03164	0.05885	>= 0.1			s__Macromonas_sp._BK-30	0.0007075	0.0008898	0.001351	0.001746	0.002546	0.0003262	0.0009192	0.001258	0.001823	0.004701	7.231e-05	0.0001858	0.000213	0.0002486	0.001623			s__Pseudolabrys_sp.	0.102912	0.042117	0.089304	0.0358709	0.140169	0.0370267	7.04056	0.02959	0.146
s__Candidatus_Omnitrophica_bacterium	-0.006978	-0.05934	0.04539	>= 0.1			s__Candidatus_Omnitrophica_bacterium	0.0506	-0.001767	0.103	< 0.1			s__Candidatus_Omnitrophica_bacterium	0.05758	0.005211	0.1099	< 0.05			s__Oceanospirillales_bacterium	0	0	0	5.966e-05	0.000155	0	0	1.617e-05	2.141e-05	5.371e-05	0	0	2.931e-05	5.47e-05	5.757e-05			s__Candidatus_Omnitrophica_bacterium	0.146603	0.0614856	0.0890276	0.032854	0.0960052	0.0328008	6.16226	0.04591	0.18
s__Nitrosopumilales_archaeon	-0.04182	-0.1011	0.01743	>= 0.1			s__Nitrosopumilales_archaeon	-0.0121	-0.07135	0.04714	>= 0.1			s__Nitrosopumilales_archaeon	0.02971	-0.02954	0.08896	>= 0.1			s__Bradyrhizobium_sp._CCGUVB23	0	0	0	0	0	0	0	0	0	0	0	0	0	0	8.082e-05			s__Nitrosopumilales_archaeon	0.114783	0.0485541	0.085072	0.0372886	0.126887	0.0620541	2.88183	0.2367	0.4593
s__Vitreoscilla_sp.	0.000182	-0.04057	0.04094	>= 0.1			s__Vitreoscilla_sp.	0.006051	-0.0347	0.04681	>= 0.1			s__Vitreoscilla_sp.	0.005869	-0.03489	0.04662	>= 0.1			s__Flavihumibacter_stibioxidans	0	2.07e-05	0.0004077	0.0005813	0.00138	0	0	4.626e-05	6.22e-05	8.736e-05	0	0	0	0	0.000128			s__Vitreoscilla_sp.	0.112685	0.0313703	0.106816	0.0366325	0.106634	0.0356284	0.215168	0.898	0.9347
s__Rhodoferax_sp._BAB1	0.0654	-0.02842	0.1592	>= 0.1			s__Rhodoferax_sp._BAB1	0.1598	0.06594	0.2536	< 0.001			s__Rhodoferax_sp._BAB1	0.09436	0.0005425	0.1882	< 0.05			s__Thiobacillus_thioparus	6.1e-05	8.069e-05	0.0002145	0.0003015	0.0005892	5.709e-05	0.0001075	0.0001862	0.0005477	0.0009161	0	4.001e-05	0.0001058	0.0001592	0.0009478			s__Rhodoferax_sp._BAB1	0.193233	0.125193	0.0988726	0.0545844	0.0334771	0.0200113	10.455	0.005367	0.05693
s__Perlucidibaca_piscinae	0.1119	0.002019	0.2217	< 0.05			s__Perlucidibaca_piscinae	0.1605	0.05068	0.2704	< 0.01			s__Perlucidibaca_piscinae	0.04866	-0.06118	0.1585	>= 0.1			s__Bradyrhizobium_ottawaense	0	0	0	0	0	0	0	0	0	8.531e-05	0	0	0	0	0			s__Perlucidibaca_piscinae	0.176049	0.138298	0.127391	0.0813499	0.0155339	0.0192864	15.4121	0.0004501	0.02085
s__Methylosarcina_fibrata	0.126	0.05124	0.2007	< 0.001			s__Methylosarcina_fibrata	0.07428	-0.0004279	0.149	< 0.1			s__Methylosarcina_fibrata	-0.05167	-0.1264	0.02304	>= 0.1			s__Bradyrhizobium_sp._ORS_297	0	0	0	0	0	0	0	0	0	0	0	0	0	0	0.0001238			s__Methylosarcina_fibrata	0.112965	0.0636059	0.164635	0.0846831	0.0386807	0.0294294	13.1358	0.001405	0.02865
s__Candidatus_Eisenbacteria_bacterium	-0.07345	-0.1227	-0.02419	< 0.01			s__Candidatus_Eisenbacteria_bacterium	-0.04964	-0.0989	-0.0003745	< 0.05			s__Candidatus_Eisenbacteria_bacterium	0.02381	-0.02545	0.07308	>= 0.1			s__Phenylobacterium_kunshanense	7.884e-05	9.392e-05	0.0001602	0.0002367	0.0005447	0	3.346e-05	4.773e-05	9.482e-05	0.0001209	0	5.149e-05	6.263e-05	0.0001715	0.0002996			s__Candidatus_Eisenbacteria_bacterium	0.0964704	0.0371967	0.0726569	0.0196816	0.146109	0.0590132	11.6861	0.0029	0.04021
s__Burkholderiales_bacterium_RIFCSPHIGHO2_12_FULL_63_20	0.1928	0.1044	0.2811	< 0.001			s__Burkholderiales_bacterium_RIFCSPHIGHO2_12_FULL_63_20	0.04462	-0.0437	0.1329	>= 0.1			s__Burkholderiales_bacterium_RIFCSPHIGHO2_12_FULL_63_20	-0.1481	-0.2365	-0.05982	< 0.001			s__Chenggangzhangella_methanolivorans	0	0	3.817e-05	5.709e-05	0.000189	0	0	0	4.045e-05	6.167e-05	0	0	6.703e-05	7.146e-05	0.0001369			s__Burkholderiales_bacterium_RIFCSPHIGHO2_12_FULL_63_20	0.0705299	0.0309482	0.218668	0.120007	0.0259128	0.0390334	17.5979	0.0001509	0.02076
s__Acinetobacter_junii	0.2153	-0.05636	0.4869	>= 0.1			s__Acinetobacter_junii	0.08492	-0.1867	0.3566	>= 0.1			s__Acinetobacter_junii	-0.1304	-0.402	0.1413	>= 0.1			s__Candidatus_Nitrososphaera_gargensis	0	0	0	0	0.0002727	0	0	0	3.293e-05	0.0001086	0	0	0	0.0001161	0.0004956			s__Acinetobacter_junii	0.0894701	0.0976834	0.21983	0.387495	0.00454947	0.00589924	13.8193	0.0009981	0.02393
s__Hydrogenophilales_bacterium	0.04572	-0.07059	0.162	>= 0.1			s__Hydrogenophilales_bacterium	0.00414	-0.1122	0.1204	>= 0.1			s__Hydrogenophilales_bacterium	-0.04158	-0.1579	0.07473	>= 0.1			s__Casimicrobium_huifangae	0	0.0001241	0.0001646	0.0002168	0.0003018	2.063e-05	7.602e-05	9.76e-05	0.0001689	0.0002239	0	0	2.022e-05	5.435e-05	0.00017			s__Hydrogenophilales_bacterium	0.0909449	0.060879	0.132524	0.104996	0.0868053	0.120639	2.18342	0.3356	0.5426
s__Alteraurantiacibacter_buctensis	-0.1012	-0.1619	-0.04038	< 0.001			s__Alteraurantiacibacter_buctensis	-0.08536	-0.1461	-0.02458	< 0.01			s__Alteraurantiacibacter_buctensis	0.0158	-0.04498	0.07658	>= 0.1			s__Methanomassiliicoccus_sp.	0	3.989e-05	4.942e-05	6.055e-05	0.0001884	0	3.923e-05	4.371e-05	9.372e-05	0.0002729	0	0	5.274e-05	0.0001044	0.0001503			s__Alteraurantiacibacter_buctensis	0.0799425	0.0362277	0.0641431	0.0346884	0.165304	0.0740392	11.4321	0.003293	0.04392
s__Burkholderiales_bacterium_PBB5	0.04969	-0.002998	0.1024	< 0.1			s__Burkholderiales_bacterium_PBB5	0.03992	-0.01277	0.0926	>= 0.1			s__Burkholderiales_bacterium_PBB5	-0.009771	-0.06246	0.04291	>= 0.1			s__Methanosarcinaceae_archaeon	0	0	3.882e-05	7.364e-05	0.0002074	0	0	0	3.304e-05	8.396e-05	0	0	0	0	0			s__Burkholderiales_bacterium_PBB5	0.10991	0.05223	0.119681	0.0446987	0.0699936	0.0358144	7.58025	0.02259	0.1264
s__Candidatus_Thermoplasmatota_archaeon	0.06455	-0.06262	0.1917	>= 0.1			s__Candidatus_Thermoplasmatota_archaeon	0.01028	-0.1169	0.1375	>= 0.1			s__Candidatus_Thermoplasmatota_archaeon	-0.05428	-0.1815	0.0729	>= 0.1			s__Nonomuraea_sp.	0	0	0	0	0.0001077	0	0	0	3.665e-05	0.0001376	0	0	0	6.14e-05	0.0001827			s__Candidatus_Thermoplasmatota_archaeon	0.0848468	0.0486303	0.139123	0.117232	0.0745683	0.137488	5.67549	0.05856	0.2096
s__Rhodobacteraceae_bacterium	-0.1436	-0.2431	-0.04413	< 0.01			s__Rhodobacteraceae_bacterium	-0.1487	-0.2482	-0.04918	< 0.01			s__Rhodobacteraceae_bacterium	-0.005057	-0.1045	0.09443	>= 0.1			s__Yasminevirus_sp._GU-2018	6.956e-05	0.0001722	0.0002507	0.0002783	0.000511	4.525e-05	9.315e-05	0.0001436	0.0001662	0.0001987	0	1.724e-05	3.633e-05	8.19e-05	0.0002564			s__Rhodobacteraceae_bacterium	0.0470239	0.0336164	0.052081	0.0144141	0.195693	0.141728	12.836	0.001632	0.03027
s__Candidatus_Accumulibacter_sp.	-0.007038	-0.05291	0.03883	>= 0.1			s__Candidatus_Accumulibacter_sp.	0.01763	-0.02825	0.0635	>= 0.1			s__Candidatus_Accumulibacter_sp.	0.02466	-0.02121	0.07054	>= 0.1			s__Marinobacter_sp._Z-F4-2	0	0	3.354e-05	5.991e-05	0.0001622	0	9.219e-05	0.000126	0.0002505	0.0003798	0	0	0	0	0			s__Candidatus_Accumulibacter_sp.	0.111264	0.0564746	0.0866005	0.0276368	0.0936388	0.0245311	0.603175	0.7396	0.8241
s__Arenimonas_sp.	-0.1064	-0.149	-0.06381	< 0.001			s__Arenimonas_sp.	-0.1071	-0.1497	-0.06453	< 0.001			s__Arenimonas_sp.	-0.0007211	-0.04332	0.04188	>= 0.1			s__Nocardioides_sp._Soil805	0	0	0	4.384e-05	6.404e-05	0	0	0	4.08e-05	0.0002953	0	0	0	6.834e-05	0.0001715			s__Arenimonas_sp.	0.0608452	0.0146489	0.0615663	0.0250434	0.167976	0.0555567	16.127	0.0003148	0.02076
s__Methylococcaceae_bacterium_NSM2-1	0.07017	0.01034	0.13	< 0.05			s__Methylococcaceae_bacterium_NSM2-1	0.05088	-0.008945	0.1107	>= 0.1			s__Methylococcaceae_bacterium_NSM2-1	-0.01929	-0.07911	0.04054	>= 0.1			s__Luteitalea_sp._TBR-22	0	4.978e-05	6.79e-05	9.591e-05	0.0003271	0	5.203e-05	6.455e-05	8.566e-05	0.0001291	3.897e-05	0.0001008	0.0002223	0.0002498	0.0005158			s__Methylococcaceae_bacterium_NSM2-1	0.106997	0.0474086	0.126284	0.068645	0.0561179	0.0280613	6.22222	0.04455	0.1778
s__Candidatus_Nanopelagicales_bacterium	-0.1209	-0.1885	-0.05325	< 0.001			s__Candidatus_Nanopelagicales_bacterium	-0.1549	-0.2225	-0.08725	< 0.001			s__Candidatus_Nanopelagicales_bacterium	-0.034	-0.1016	0.03363	>= 0.1			s__Sulfuricurvum_sp._GWF2_44_89	0	0	0	0	0	0	0	0	1.101e-05	0.0006045	0	0	0	0	2.132e-05			s__Candidatus_Nanopelagicales_bacterium	0.0334366	0.0369144	0.0674408	0.0425999	0.188318	0.0819977	16.0035	0.0003349	0.02076
s__Nitrosomonadales_bacterium	0.001592	-0.06468	0.06787	>= 0.1			s__Nitrosomonadales_bacterium	0.0762	0.009922	0.1425	< 0.05			s__Nitrosomonadales_bacterium	0.0746	0.00833	0.1409	< 0.05			s__unclassified_g__Novosphingobium	0	0	0	2.971e-05	4.906e-05	0	0	0	0	3.149e-05	0	0	0	5.274e-05	5.563e-05			s__Nitrosomonadales_bacterium	0.145778	0.0801745	0.0711746	0.0450146	0.0695824	0.0324541	5.62963	0.05992	0.2135
s__Comamonas_sp.	0.1193	0.03825	0.2003	< 0.01			s__Comamonas_sp.	0.06765	-0.01339	0.1487	>= 0.1			s__Comamonas_sp.	-0.05164	-0.1327	0.02941	>= 0.1			s__uncultured_soil_bacterium	0	0	3.575e-05	0.0001325	0.0001397	0	0	3.804e-05	5.379e-05	0.0001656	0	0	5.978e-05	7.706e-05	0.000247			s__Comamonas_sp.	0.100486	0.0772325	0.152122	0.0821145	0.0328353	0.0388491	11.3263	0.003472	0.04483
s__Chloroflexi_bacterium_RBG_13_50_21	-0.006966	-0.08783	0.0739	>= 0.1			s__Chloroflexi_bacterium_RBG_13_50_21	-0.01937	-0.1002	0.06149	>= 0.1			s__Chloroflexi_bacterium_RBG_13_50_21	-0.01241	-0.09327	0.06846	>= 0.1			s__Candidatus_Brocadia_sinica	3.878e-05	8.029e-05	0.0001204	0.0003497	0.000542	0	3.878e-05	4.927e-05	0.0001014	0.0001225	0	0	6.505e-05	0.000104	0.0002415			s__Chloroflexi_bacterium_RBG_13_50_21	0.0844524	0.0280557	0.096858	0.0539536	0.103824	0.10226	0.86067	0.6503	0.7693
s__Thermoplasmata_archaeon	0.08557	0.003186	0.1679	< 0.05			s__Thermoplasmata_archaeon	0.0765	-0.005886	0.1589	< 0.1			s__Thermoplasmata_archaeon	-0.009072	-0.09145	0.07331	>= 0.1			s__Limnohabitans_radicicola	0	1.238e-05	1.793e-05	0.0002232	0.0005542	0	1.092e-05	9.466e-05	0.0001161	0.0002293	0	0	0	1.678e-05	8.323e-05			s__Thermoplasmata_archaeon	0.117286	0.0748228	0.126358	0.0802106	0.0407913	0.0515654	8.98765	0.01118	0.08322
s__Hyphomonadaceae_bacterium	-0.02916	-0.09417	0.03584	>= 0.1			s__Hyphomonadaceae_bacterium	0.0003429	-0.06466	0.06535	>= 0.1			s__Hyphomonadaceae_bacterium	0.02951	-0.0355	0.09451	>= 0.1			s__Nocardioides_sp.	0.0003199	0.0003255	0.0004564	0.0006499	0.000966	0.0002888	0.0003589	0.0005061	0.0005391	0.0006829	0.0004218	0.0007096	0.0007749	0.0008993	0.001096			s__Hyphomonadaceae_bacterium	0.10452	0.0826382	0.0750138	0.030907	0.104177	0.0369169	2.2963	0.3172	0.5426
s__Deltaproteobacteria_bacterium_RBG_13_53_10	-0.009759	-0.07072	0.0512	>= 0.1			s__Deltaproteobacteria_bacterium_RBG_13_53_10	-0.004706	-0.06567	0.05625	>= 0.1			s__Deltaproteobacteria_bacterium_RBG_13_53_10	0.005053	-0.05591	0.06601	>= 0.1			s__Erythrobacter_sp._SDW2	0	0	0	0	9.4e-05	0	0	0	0	0	0	0	0	4.598e-05	0.000111			s__Deltaproteobacteria_bacterium_RBG_13_53_10	0.0943584	0.0345036	0.0893056	0.0718646	0.0990644	0.0410974	1.65432	0.4373	0.6081
s__Pseudomonas_oleovorans	0.1365	0.05013	0.2228	< 0.01			s__Pseudomonas_oleovorans	0.1126	0.02625	0.1989	< 0.01			s__Pseudomonas_oleovorans	-0.02388	-0.1102	0.06246	>= 0.1			s__Rhabdothermincola_salaria	0	0	0	5.623e-05	8.617e-05	0	0	0	4.146e-05	0.0001799	0	6.717e-05	0.0001037	0.0001713	0.0002986			s__Pseudomonas_oleovorans	0.123614	0.0793002	0.147493	0.0986968	0.0110285	0.0103102	15.3168	0.0004721	0.02085
s__Acinetobacter_sp.	0.1665	0.03861	0.2945	< 0.01			s__Acinetobacter_sp.	0.0002306	-0.1277	0.1282	>= 0.1			s__Acinetobacter_sp.	-0.1663	-0.2942	-0.03838	< 0.01			s__Nitrospira_sp._HN-bin3	0	2.232e-05	4.063e-05	0.0003304	0.0009496	0	0	3.974e-05	5.349e-05	0.000155	0	2.422e-05	0.0001687	0.0002452	0.0003134			s__Acinetobacter_sp.	0.0364091	0.0429497	0.202712	0.178607	0.0361784	0.0410002	9.21693	0.009967	0.08047
s__Rhizobacter_sp.	3.938e-05	-0.03402	0.0341	>= 0.1			s__Rhizobacter_sp.	0.002912	-0.03115	0.03697	>= 0.1			s__Rhizobacter_sp.	0.002872	-0.03119	0.03693	>= 0.1			s__Sphingomonas_sp._ABOLG	0	0	0	0	7.379e-05	0	0	0	0	4.043e-05	0	0	0	0	6.549e-05			s__Rhizobacter_sp.	0.0926507	0.0334111	0.0897785	0.0180573	0.0897391	0.0326879	0.010582	0.9947	0.9957
s__Reyranella_sp.	-0.06129	-0.1192	-0.003381	< 0.05			s__Reyranella_sp.	-0.01658	-0.07449	0.04133	>= 0.1			s__Reyranella_sp.	0.04471	-0.0132	0.1026	>= 0.1			s__Desulfuromonas_sp.	0.0002139	0.0002665	0.0003449	0.0007485	0.001356	0.0003451	0.0005043	0.0007032	0.001803	0.002302	0.001661	0.002033	0.002155	0.003568	0.008171			s__Reyranella_sp.	0.099982	0.072113	0.0552743	0.0207293	0.116564	0.0403645	9.42152	0.008998	0.07617
s__Sphingomonadaceae_bacterium	-0.06997	-0.138	-0.001968	< 0.05			s__Sphingomonadaceae_bacterium	-0.02232	-0.09032	0.04568	>= 0.1			s__Sphingomonadaceae_bacterium	0.04765	-0.02035	0.1156	>= 0.1			s__Robiginitalea_sp._2V75	0	0	0	0	0	0	0	0	0	4.01e-05	0	0	0	7.085e-05	0.000281			s__Sphingomonadaceae_bacterium	0.0978765	0.0577176	0.0502274	0.023319	0.120195	0.0783213	5.67549	0.05856	0.2096
s__Gaiellaceae_bacterium	-0.02009	-0.07807	0.0379	>= 0.1			s__Gaiellaceae_bacterium	0.008165	-0.04982	0.06615	>= 0.1			s__Gaiellaceae_bacterium	0.02825	-0.02974	0.08624	>= 0.1			s__Diaphorobacter_sp._R-25011	0	0	0	0	0	0	0	0	0	0	0	0	0	0	6.381e-05			s__Gaiellaceae_bacterium	0.100473	0.0675111	0.0722217	0.0385555	0.0923083	0.0351375	1.58025	0.4538	0.6253
s__Acetobacteraceae_bacterium	-0.04897	-0.07808	-0.01985	< 0.001			s__Acetobacteraceae_bacterium	-0.03047	-0.05959	-0.001354	< 0.05			s__Acetobacteraceae_bacterium	0.0185	-0.01062	0.04761	>= 0.1			s__Burkholderiales_bacterium_RIFCSPHIGHO2_01_FULL_63_240	0.0007432	0.001621	0.003808	0.004833	0.01703	0.000319	0.0004781	0.0008031	0.001875	0.01461	0	0	7.781e-05	0.0001967	0.0005433			s__Acetobacteraceae_bacterium	0.0843433	0.0186678	0.0658452	0.0217264	0.114813	0.0318521	10.328	0.005719	0.05907
s__Variovorax_sp.	0.04262	-0.0001035	0.08535	< 0.1			s__Variovorax_sp.	0.07461	0.03189	0.1173	< 0.001			s__Variovorax_sp.	0.03199	-0.01074	0.07471	>= 0.1			s__Betaproteobacteria_bacterium_RBG_16_66_20	0.0002696	0.0005724	0.0006926	0.001156	0.001299	0.0003052	0.0004883	0.0004945	0.0005224	0.0007222	0.0003687	0.0004998	0.0008356	0.0008954	0.001085			s__Variovorax_sp.	0.122907	0.0477999	0.0909188	0.0381827	0.0482975	0.014447	12.3915	0.002038	0.03287
s__Thermoflexales_bacterium	-0.08343	-0.1096	-0.05725	< 0.001			s__Thermoflexales_bacterium	-0.08946	-0.1156	-0.06329	< 0.001			s__Thermoflexales_bacterium	-0.006037	-0.03221	0.02013	>= 0.1			s__Candidatus_Jettenia_caeni	0	0	0	0	0	0	0	0	0	8.129e-05	0	0	0	0	0.0001884			s__Thermoflexales_bacterium	0.055515	0.021177	0.0615518	0.0224826	0.144977	0.0229938	17.4638	0.0001614	0.02076
s__Comamonas_aquatica	0.1448	0.04281	0.2468	< 0.01			s__Comamonas_aquatica	0.06614	-0.03588	0.1682	>= 0.1			s__Comamonas_aquatica	-0.07868	-0.1807	0.02333	>= 0.1			s__Neisseriaceae_bacterium	0	3.383e-05	4.41e-05	5.377e-05	5.943e-05	0	0	3.256e-05	8.885e-05	0.0002	0	0	0	6.221e-05	0.0001219			s__Comamonas_aquatica	0.081264	0.066133	0.159948	0.134102	0.0151269	0.013102	12.9559	0.001537	0.03009
s__Pseudomonas_sp._OF001	0.08382	-0.0007174	0.1684	< 0.1			s__Pseudomonas_sp._OF001	0.1433	0.05873	0.2278	< 0.001			s__Pseudomonas_sp._OF001	0.05944	-0.02509	0.144	>= 0.1			s__Fibrobacteres_bacterium	0	0	0	0	5.092e-05	0	0	0	3.833e-05	7.351e-05	0	5.891e-05	7.274e-05	0.0001869	0.0002977			s__Pseudomonas_sp._OF001	0.15283	0.109364	0.0933867	0.0571185	0.00957037	0.0156791	14.6538	0.0006576	0.0228
s__Blastocatellia_bacterium	-0.06171	-0.1048	-0.01863	< 0.01			s__Blastocatellia_bacterium	-0.04064	-0.08372	0.002434	< 0.1			s__Blastocatellia_bacterium	0.02106	-0.02201	0.06414	>= 0.1			s__Perlucidibaca_aquatica	0	0	0	0	6.43e-05	0	0	0	0	0	0	0	0	0	0			s__Blastocatellia_bacterium	0.0781548	0.0409013	0.0570902	0.0323424	0.1188	0.0360319	8.73369	0.01269	0.08895
s__Escherichia_coli	-0.01028	-0.04915	0.0286	>= 0.1			s__Escherichia_coli	-0.01508	-0.05395	0.0238	>= 0.1			s__Escherichia_coli	-0.0048	-0.04367	0.03407	>= 0.1			s__Altererythrobacter_sp._KTW20L	0	0	0	2.154e-05	0.0001221	0	0	1.886e-05	2.498e-05	3.203e-05	0	0	3.542e-05	0.0001274	0.0002035			s__Escherichia_coli	0.0772703	0.0279748	0.0820703	0.0221636	0.0923472	0.0446922	0.998236	0.6071	0.7344
s__Planctomycetia_bacterium	-0.00523	-0.07349	0.06303	>= 0.1			s__Planctomycetia_bacterium	0.02445	-0.04381	0.09271	>= 0.1			s__Planctomycetia_bacterium	0.02968	-0.03858	0.09794	>= 0.1			s__Flavobacteriia_bacterium	0	0	3.873e-05	0.0001624	0.0002194	0	3.748e-05	5.552e-05	7.187e-05	0.0002424	0	0	0	8.001e-05	0.0003999			s__Planctomycetia_bacterium	0.101025	0.0895009	0.0713428	0.03936	0.0765726	0.0229574	0.342152	0.8428	0.8945
s__Methylobacter_tundripaludum	0.0525	-0.03914	0.1441	>= 0.1			s__Methylobacter_tundripaludum	0.06958	-0.02206	0.1612	>= 0.1			s__Methylobacter_tundripaludum	0.01709	-0.07455	0.1087	>= 0.1			s__Aggregatilinea_lenta	0	0	0	0	5.027e-05	0	0	0	0	0	0	0	0	0	0.0001436			s__Methylobacter_tundripaludum	0.110178	0.122583	0.0930915	0.0538756	0.0405952	0.0158093	3.9612	0.138	0.3327
s__Methylococcaceae_bacterium	0.1066	0.02203	0.1912	< 0.05			s__Methylococcaceae_bacterium	0.0905	0.005915	0.1751	< 0.05			s__Methylococcaceae_bacterium	-0.01611	-0.1007	0.06847	>= 0.1			s__Spirochaetales_bacterium	0	8.316e-05	9.135e-05	0.0001154	0.0001315	4.795e-05	5.764e-05	9.823e-05	0.0001103	0.0004848	0	0.000108	0.0001235	0.0002018	0.0002976			s__Methylococcaceae_bacterium	0.105505	0.0779277	0.121618	0.0961297	0.0150041	0.0132091	15.7566	0.0003789	0.02085
s__uncultured_archaeon	0.02265	-0.03367	0.07897	>= 0.1			s__uncultured_archaeon	0.006578	-0.04974	0.0629	>= 0.1			s__uncultured_archaeon	-0.01607	-0.07239	0.04025	>= 0.1			s__Deltaproteobacteria_bacterium_RBG_19FT_COMBO_52_11	0	0	0	2.971e-05	0.0002105	0	0	3.149e-05	4.001e-05	5.031e-05	0	0	0	0	5.011e-05			s__uncultured_archaeon	0.0774242	0.0362777	0.0934924	0.0683028	0.0708461	0.0297518	0.183422	0.9124	0.9468
s__Aquabacterium_soli	0.1135	0.02747	0.1994	< 0.01			s__Aquabacterium_soli	0.09172	0.00573	0.1777	< 0.05			s__Aquabacterium_soli	-0.02174	-0.1077	0.06425	>= 0.1			s__Knoellia_flava	0	0	0	0	0	0	0	0	0	0	0	0	0	4.598e-05	0.0001159			s__Aquabacterium_soli	0.102581	0.0268418	0.124322	0.122396	0.0108627	0.017451	15.8037	0.0003701	0.02085
s__Anaerolinea_sp.	-0.03738	-0.08246	0.007704	>= 0.1			s__Anaerolinea_sp.	-0.01188	-0.05696	0.03321	>= 0.1			s__Anaerolinea_sp.	0.0255	-0.01958	0.07059	>= 0.1			s__Pseudomonas_sp._PAH14	5.058e-05	6.166e-05	0.0001341	0.0003645	0.0005743	0.0001722	0.0002063	0.0003239	0.0006437	0.0009844	0	0	0	7.282e-05	0.0003567			s__Anaerolinea_sp.	0.0830745	0.0460728	0.0575709	0.0385494	0.0949503	0.0281251	4.22222	0.1211	0.3154
s__Lysobacter_ruishenii	0.02005	-0.07988	0.12	>= 0.1			s__Lysobacter_ruishenii	0.1556	0.05569	0.2555	< 0.01			s__Lysobacter_ruishenii	0.1356	0.03565	0.2355	< 0.01			s__unclassified_g__Actinoplanes	0	0	0	0	5.215e-05	0	0	0	0	3.82e-05	0	0	0	6.188e-05	0.0001305			s__Lysobacter_ruishenii	0.175281	0.144661	0.0397064	0.0256836	0.0196607	0.0053776	4.70194	0.09528	0.2852
s__Ramlibacter_sp.	0.02005	-0.02098	0.06107	>= 0.1			s__Ramlibacter_sp.	0.05162	0.0106	0.09264	< 0.05			s__Ramlibacter_sp.	0.03157	-0.009451	0.07259	>= 0.1			s__Pseudomonas_sp._R-24261	0	0	0	2.179e-05	3.262e-05	0	0	0	2.776e-05	5.223e-05	0	0	0	0	0			s__Ramlibacter_sp.	0.105874	0.0535354	0.0743034	0.0226078	0.0542571	0.016296	5.28042	0.07135	0.2381
s__Nitrospira_sp._CG24D	-0.07229	-0.1179	-0.02671	< 0.01			s__Nitrospira_sp._CG24D	-0.07263	-0.1182	-0.02705	< 0.01			s__Nitrospira_sp._CG24D	-0.0003431	-0.04593	0.04524	>= 0.1			s__Paraburkholderia_dinghuensis	0	0	0	5.714e-05	0.0002673	0	0	0	3.194e-05	4.096e-05	0	0	4.294e-05	4.372e-05	4.53e-05			s__Nitrospira_sp._CG24D	0.0532636	0.0193568	0.0536067	0.0157824	0.125895	0.0622405	9.52734	0.008534	0.07432
s__Holophagae_bacterium	-0.05018	-0.09525	-0.005117	< 0.05			s__Holophagae_bacterium	-0.04935	-0.09442	-0.004285	< 0.05			s__Holophagae_bacterium	0.0008316	-0.04423	0.0459	>= 0.1			s__Methylobacterium_sp._R2-1	0	0	0	0	5.147e-05	0	0	0	0	3.416e-05	0	0	0	0	0.0001118			s__Holophagae_bacterium	0.059907	0.0322981	0.0590754	0.0368114	0.109258	0.0446986	7.43915	0.02424	0.1303
s__Flavobacteriaceae_bacterium	-0.08758	-0.1279	-0.04726	< 0.001			s__Flavobacteriaceae_bacterium	-0.1195	-0.1599	-0.07923	< 0.001			s__Flavobacteriaceae_bacterium	-0.03197	-0.07229	0.008345	>= 0.1			s__Phenylobacterium_sp._RIFCSPHIGHO2_01_FULL_70_10	0	0	0	0	0	0	0	0	0	0	0	0	0	0	0.0001275			s__Flavobacteriaceae_bacterium	0.0247245	0.0138239	0.0566951	0.0316182	0.144272	0.0482451	17.6614	0.0001462	0.02076
s__Curvibacter_delicatus	0.05456	-0.01103	0.1202	>= 0.1			s__Curvibacter_delicatus	0.1143	0.04869	0.1799	< 0.001			s__Curvibacter_delicatus	0.05972	-0.005872	0.1253	< 0.1			s__Cotonvirus_japonicus	0	0	0	0	0	0	0	0	0	0.0003343	0	0	0	0	0			s__Curvibacter_delicatus	0.133217	0.088494	0.073495	0.0358942	0.0189326	0.0139299	12.5432	0.001889	0.03272
s__Myxococcales_bacterium	-0.03159	-0.06288	-0.0003036	< 0.05			s__Myxococcales_bacterium	-0.005991	-0.03728	0.0253	>= 0.1			s__Myxococcales_bacterium	0.0256	-0.005688	0.05689	>= 0.1			s__Desulfurellaceae_bacterium	0	0	0	0	7.166e-05	0	0	0	0	0.0001403	0	0	0	0	6.446e-05			s__Myxococcales_bacterium	0.0816412	0.0297951	0.0560401	0.02014	0.0876325	0.0287374	5.99295	0.04996	0.1898
s__Candidatus_Dadabacteria_bacterium	-0.06568	-0.1062	-0.02511	< 0.01			s__Candidatus_Dadabacteria_bacterium	-0.05862	-0.09918	-0.01805	< 0.01			s__Candidatus_Dadabacteria_bacterium	0.007059	-0.03351	0.04762	>= 0.1			s__Curvibacter_sp.	0.0001385	0.0004815	0.00104	0.001752	0.002061	0.0002294	0.0004293	0.0006656	0.0007582	0.000917	8.23e-05	0.0001305	0.0001867	0.0003139	0.0003762			s__Candidatus_Dadabacteria_bacterium	0.0560819	0.0403924	0.0490232	0.019317	0.114701	0.0394626	12.2646	0.002172	0.03398
s__Acinetobacter_sp._ANC_4216	0.1096	-0.04689	0.2661	>= 0.1			s__Acinetobacter_sp._ANC_4216	-0.03943	-0.1959	0.117	>= 0.1			s__Acinetobacter_sp._ANC_4216	-0.149	-0.3055	0.00746	< 0.1			s__Porticoccaceae_bacterium	0	0	0	2.46e-05	0.0001494	0	0	5.213e-05	7.948e-05	0.0001656	0	4.148e-05	8.732e-05	0.0001371	0.000216			s__Acinetobacter_sp._ANC_4216	0.0102262	0.0151221	0.159244	0.226089	0.0496559	0.0407136	10.0052	0.006721	0.0639
s__Gemmatimonadales_bacterium	-0.07549	-0.1067	-0.04426	< 0.001			s__Gemmatimonadales_bacterium	-0.07968	-0.1109	-0.04844	< 0.001			s__Gemmatimonadales_bacterium	-0.004183	-0.03542	0.02705	>= 0.1			s__Sphingomonadaceae_bacterium	0.0003763	0.0005436	0.0006808	0.001219	0.00188	3.786e-05	0.0003802	0.0005047	0.000647	0.0008133	0.000169	0.0006264	0.001297	0.001435	0.00282			s__Gemmatimonadales_bacterium	0.0447696	0.0193814	0.0489521	0.0115814	0.124445	0.040024	17.0617	0.0001973	0.02076
s__Thiobacillus_denitrificans	0.03232	-0.0555	0.1201	>= 0.1			s__Thiobacillus_denitrificans	0.01375	-0.07408	0.1016	>= 0.1			s__Thiobacillus_denitrificans	-0.01857	-0.1064	0.06925	>= 0.1			s__Verrucomicrobia_bacterium_GWF2_62_7	0.0001152	0.0001807	0.0003685	0.000496	0.0007578	0.0002076	0.0002984	0.000401	0.0004686	0.000566	0.000433	0.0005006	0.0008532	0.0009988	0.001169			s__Thiobacillus_denitrificans	0.0708799	0.0409376	0.0894538	0.0770062	0.0571309	0.0953451	3.24162	0.1977	0.4072
s__Chloroflexi_bacterium_CSP1-4	-0.009282	-0.06553	0.04696	>= 0.1			s__Chloroflexi_bacterium_CSP1-4	0.02866	-0.02758	0.08491	>= 0.1			s__Chloroflexi_bacterium_CSP1-4	0.03794	-0.0183	0.09419	>= 0.1			s__Pseudomonas_sp._ML96	0	0	0	0	1.938e-05	0	0	0	0	9.878e-05	0	0	0	0	0			s__Chloroflexi_bacterium_CSP1-4	0.0937364	0.0773898	0.0557934	0.0264065	0.0650753	0.0127001	0.998236	0.6071	0.7344
s__unclassified_g__Stutzerimonas	0.07328	0.001816	0.1447	< 0.05			s__unclassified_g__Stutzerimonas	0.1146	0.04311	0.186	< 0.01			s__unclassified_g__Stutzerimonas	0.0413	-0.03016	0.1128	>= 0.1			s__Stenotrophomonas_sp.	0	0	0	3.571e-05	4.931e-05	0	0	0	0	6.045e-05	0	0	0	0	0			s__unclassified_g__Stutzerimonas	0.123446	0.080333	0.0821493	0.0673969	0.00887223	0.00765558	12.5223	0.001909	0.03272
s__Methyloversatilis_sp.	-0.05257	-0.1	-0.005116	< 0.05			s__Methyloversatilis_sp.	-0.06181	-0.1093	-0.01436	< 0.01			s__Methyloversatilis_sp.	-0.009244	-0.05669	0.03821	>= 0.1			s__uncultured_delta_proteobacterium	0	0	0	0	5.61e-05	0	0	0	0	6.563e-05	0	0	0	0	0.0001427			s__Methyloversatilis_sp.	0.0477268	0.0225531	0.0569706	0.0235821	0.109536	0.0617168	9.85185	0.007256	0.06726
s__Nocardioidaceae_bacterium	-0.02977	-0.06248	0.002933	< 0.1			s__Nocardioidaceae_bacterium	-0.02353	-0.05624	0.009174	>= 0.1			s__Nocardioidaceae_bacterium	0.00624	-0.02647	0.03895	>= 0.1			s__Clostridium_saudiense	0	0	0	0	0	0	0	0	0	6.945e-05	0	0	0	0	0			s__Nocardioidaceae_bacterium	0.065364	0.032634	0.0591236	0.0326334	0.0888974	0.0136298	7.94004	0.01887	0.1141
s__Methylobacillus_sp._MM3	0.03539	-0.04339	0.1142	>= 0.1			s__Methylobacillus_sp._MM3	0.09817	0.01939	0.1769	< 0.05			s__Methylobacillus_sp._MM3	0.06278	-0.016	0.1416	>= 0.1			s__Methylophilales_bacterium	0	0	0	3.817e-05	0.0002704	0	0	0	0	0.0001141	0	0	0	0	7.146e-05			s__Methylobacillus_sp._MM3	0.124712	0.109804	0.061933	0.0353919	0.0265456	0.0111074	9.14638	0.01032	0.08242
s__Aquabacterium_sp._A08	0.06474	0.01536	0.1141	< 0.01			s__Aquabacterium_sp._A08	0.09773	0.04834	0.1471	< 0.001			s__Aquabacterium_sp._A08	0.03298	-0.0164	0.08237	>= 0.1			s__Nocardioides_sp._SR21	0	0	0	0	0.0001093	0	0	4.847e-05	7.176e-05	0.0001316	0	0	6.389e-05	7.383e-05	0.0001952			s__Aquabacterium_sp._A08	0.114204	0.0411259	0.0812203	0.0584547	0.0164778	0.0131026	15.6296	0.0004037	0.02085
s__Nitrosomonas_sp.	-0.09475	-0.1309	-0.05859	< 0.001			s__Nitrosomonas_sp.	-0.1206	-0.1567	-0.08439	< 0.001			s__Nitrosomonas_sp.	-0.0258	-0.06197	0.01036	>= 0.1			s__Nakamurella_antarctica	0	0	0	4.446e-05	0.0001602	0	0	0	0	0	0	0	0	0	0.0002005			s__Nitrosomonas_sp.	0.0217102	0.0174824	0.0475151	0.0301126	0.142267	0.0402301	19.7072	5.256e-05	0.02076
s__Mycobacterium_sp.	-0.0448	-0.09413	0.004533	< 0.1			s__Mycobacterium_sp.	-0.04411	-0.09344	0.005221	< 0.1			s__Mycobacterium_sp.	0.0006885	-0.04864	0.05002	>= 0.1			s__Ramlibacter_sp._GTP1	0	0	1.98e-05	2.964e-05	8.153e-05	0	0	0	6.093e-05	0.0001161	0	0	0	4.421e-05	8.992e-05			s__Mycobacterium_sp.	0.055944	0.0471664	0.0552555	0.0344211	0.100055	0.0431127	6.39506	0.04086	0.1687
s__Nocardioides_guangzhouensis	-0.002275	-0.0367	0.03215	>= 0.1			s__Nocardioides_guangzhouensis	-0.01271	-0.04713	0.02171	>= 0.1			s__Nocardioides_guangzhouensis	-0.01044	-0.04486	0.02398	>= 0.1			s__Stenotrophomonas_nitritireducens	0	0	0	0	3.989e-05	0	0	0	0	5.266e-05	0	0	0	0	5.924e-05			s__Nocardioides_guangzhouensis	0.0625494	0.0314147	0.0729864	0.0323276	0.075261	0.0230805	2.93474	0.2305	0.4518
s__Bryobacterales_bacterium	-0.04236	-0.09082	0.006089	< 0.1			s__Bryobacterales_bacterium	-0.0103	-0.05876	0.03815	>= 0.1			s__Bryobacterales_bacterium	0.03206	-0.01639	0.08052	>= 0.1			s__Pseudomonas_linyingensis	0.0004361	0.0005393	0.002159	0.003907	0.004173	6.011e-05	0.0008845	0.002074	0.00297	0.00371	0	6.389e-05	0.000144	0.0001842	0.0007185			s__Bryobacterales_bacterium	0.0768228	0.0552316	0.0447602	0.0224636	0.087125	0.0390785	6.09877	0.04739	0.1829
s__Burkholderiales_bacterium_RIFCSPLOWO2_12_FULL_64_99	0.08083	0.02557	0.1361	< 0.01			s__Burkholderiales_bacterium_RIFCSPLOWO2_12_FULL_64_99	0.03872	-0.01653	0.09398	>= 0.1			s__Burkholderiales_bacterium_RIFCSPLOWO2_12_FULL_64_99	-0.0421	-0.09736	0.01315	>= 0.1			s__Zetaproteobacteria_bacterium_CG23_combo_of_CG06-09_8_20_14_all_54_7	0	0	1.796e-05	4.378e-05	0.0001586	0	1.437e-05	1.648e-05	3.057e-05	5.712e-05	0	0	0	0	2.432e-05			s__Burkholderiales_bacterium_RIFCSPLOWO2_12_FULL_64_99	0.0676775	0.0557488	0.10978	0.0488956	0.0289539	0.0333238	9.00098	0.0111	0.08322
s__Betaproteobacteria_bacterium_RBG_16_66_20	-0.02558	-0.05812	0.006952	>= 0.1			s__Betaproteobacteria_bacterium_RBG_16_66_20	0.003115	-0.02942	0.03565	>= 0.1			s__Betaproteobacteria_bacterium_RBG_16_66_20	0.0287	-0.003837	0.06123	< 0.1			s__Methylotenera_sp._24-45-7	0	0	3.507e-05	9.602e-05	0.0001992	0	0	0	4.468e-05	6.813e-05	0	0	0	0	0			s__Betaproteobacteria_bacterium_RBG_16_66_20	0.0792692	0.0390893	0.0505717	0.0109794	0.0761546	0.0253543	4.24691	0.1196	0.3154
s__Hydrogenophaga_crassostreae	0.06114	0.002946	0.1193	< 0.05			s__Hydrogenophaga_crassostreae	0.05835	0.0001617	0.1165	< 0.05			s__Hydrogenophaga_crassostreae	-0.002784	-0.06097	0.05541	>= 0.1			s__Tabrizicola_sp._YIM_78059	0	0	0	0	6.301e-05	0	0	3.653e-05	0.0001012	0.0001341	0	0	4.961e-05	5.675e-05	0.0003084			s__Hydrogenophaga_crassostreae	0.0871448	0.0639026	0.0899288	0.0442265	0.0287933	0.03592	8.11926	0.01726	0.1076
s__Polaromonas_eurypsychrophila	0.04907	-0.007148	0.1053	< 0.1			s__Polaromonas_eurypsychrophila	0.05369	-0.002529	0.1099	< 0.1			s__Polaromonas_eurypsychrophila	0.004619	-0.0516	0.06084	>= 0.1			s__Hydrogenophaga_sp._T4	0.0001527	0.0001999	0.0002588	0.0003086	0.000568	8.02e-05	0.0002086	0.0002301	0.0003135	0.0004574	0.0001395	0.0002574	0.0003153	0.0003945	0.0006938			s__Polaromonas_eurypsychrophila	0.0855197	0.0514421	0.0809009	0.0440435	0.0318276	0.0474978	6.63755	0.0362	0.1614
s__Ideonella_sp.	-0.0389	-0.06468	-0.01313	< 0.01			s__Ideonella_sp.	-0.03852	-0.0643	-0.01274	< 0.01			s__Ideonella_sp.	0.0003833	-0.02539	0.02616	>= 0.1			s__Elusimicrobia_bacterium	0	8.751e-05	0.0001548	0.0002311	0.0003898	0	6.89e-05	7.09e-05	0.0001403	0.0002886	0	9.817e-05	0.0001938	0.0002612	0.000381			s__Ideonella_sp.	0.0533344	0.0137257	0.0529511	0.0142995	0.0918543	0.0323345	12.2469	0.002191	0.03411
s__Gammaproteobacteria_bacterium_SG8_30	-0.03765	-0.07268	-0.002629	< 0.05			s__Gammaproteobacteria_bacterium_SG8_30	-0.05716	-0.09218	-0.02214	< 0.01			s__Gammaproteobacteria_bacterium_SG8_30	-0.01951	-0.05453	0.01552	>= 0.1			s__Chloroflexi_bacterium_RBG_19FT_COMBO_55_16	4.971e-05	0.00013	0.0002108	0.0002221	0.0003143	3.896e-05	0.0001127	0.0001188	0.0001572	0.0004209	0	0.000107	0.0001474	0.0002475	0.0005505			s__Gammaproteobacteria_bacterium_SG8_30	0.0404749	0.014957	0.0599815	0.0226896	0.0976336	0.0437807	11.284	0.003546	0.04483
s__Sedimentisphaerales_bacterium	0.1052	-0.03852	0.249	>= 0.1			s__Sedimentisphaerales_bacterium	0.01377	-0.13	0.1575	>= 0.1			s__Sedimentisphaerales_bacterium	-0.09147	-0.2352	0.05229	>= 0.1			s__Gemmobacter_sp._LW-1	0	0	0	0	5.936e-05	0	0	0	0	6.945e-05	0	0	0	6.384e-05	7.984e-05			s__Sedimentisphaerales_bacterium	0.0399901	0.0239287	0.131464	0.209586	0.0262222	0.0154456	5.80952	0.05476	0.2013
s__Bacteroidia_bacterium	-0.03538	-0.07691	0.006154	>= 0.1			s__Bacteroidia_bacterium	-0.04408	-0.08561	-0.002542	< 0.05			s__Bacteroidia_bacterium	-0.008697	-0.05023	0.03284	>= 0.1			s__Parviterribacteraceae_bacterium_J379	0	0	0	0	5.948e-05	0	0	0	0	3.387e-05	0	0	0	0	0.0001391			s__Bacteroidia_bacterium	0.0476793	0.0285463	0.0563763	0.0183727	0.0917553	0.0508105	6	0.04979	0.1894
s__Methylocystis_sp.	0.002989	-0.02613	0.03211	>= 0.1			s__Methylocystis_sp.	-0.00435	-0.03347	0.02477	>= 0.1			s__Methylocystis_sp.	-0.007339	-0.03646	0.02178	>= 0.1			s__Janthinobacterium_lividum	0	0	0	0	3.317e-05	0	0	0	2.903e-05	6.657e-05	0	0	0	0	4.912e-05			s__Methylocystis_sp.	0.0608725	0.0264411	0.0682119	0.0314174	0.0652226	0.0122021	0.257496	0.8792	0.9215
s__Solirubrobacteraceae_bacterium	-0.04012	-0.09217	0.01192	>= 0.1			s__Solirubrobacteraceae_bacterium	-0.01286	-0.0649	0.03919	>= 0.1			s__Solirubrobacteraceae_bacterium	0.02726	-0.02478	0.07931	>= 0.1			s__Thiobacillus_sp.	0.001274	0.004822	0.008719	0.00947	0.01864	0.003323	0.004358	0.00656	0.01725	0.02544	0.001389	0.001926	0.003297	0.006302	0.03483			s__Solirubrobacteraceae_bacterium	0.0692796	0.0699388	0.0420162	0.0216268	0.0821378	0.0224571	6.58554	0.03715	0.1643
s__Curvibacter_sp.	0.03874	-0.01248	0.08995	>= 0.1			s__Curvibacter_sp.	0.08692	0.0357	0.1381	< 0.001			s__Curvibacter_sp.	0.04819	-0.003031	0.09941	< 0.1			s__ANME-2_cluster_archaeon	0	0	3.109e-05	4.909e-05	0.0001338	0	0	2.534e-05	3.896e-05	0.0003223	0	0	0	0	8.527e-05			s__Curvibacter_sp.	0.108715	0.0711243	0.0605271	0.0222896	0.021792	0.0111117	13.7566	0.00103	0.02429
s__Xanthomonadaceae_bacterium	-0.02465	-0.05461	0.005303	>= 0.1			s__Xanthomonadaceae_bacterium	-0.03617	-0.06613	-0.006216	< 0.05			s__Xanthomonadaceae_bacterium	-0.01152	-0.04148	0.01844	>= 0.1			s__Chromobacterium_haemolyticum	0	0	0	0	4.299e-05	0	0	0	0	5.788e-05	0	0	0	0	0			s__Xanthomonadaceae_bacterium	0.0470743	0.0188833	0.0585926	0.0191176	0.0832474	0.0349377	6.20459	0.04495	0.1785
s__uncultured_organism	-0.02095	-0.04504	0.00315	< 0.1			s__uncultured_organism	-0.01253	-0.03663	0.01156	>= 0.1			s__uncultured_organism	0.008413	-0.01568	0.03251	>= 0.1			s__Actinobacteria_bacterium_HGW-Actinobacteria-1	0	2.802e-05	6.222e-05	9.051e-05	0.0005918	0	0	6.032e-05	8.753e-05	0.0001473	0	0	6.14e-05	8.427e-05	0.0002308			s__uncultured_organism	0.061387	0.0197526	0.0529739	0.0252574	0.0739204	0.0151262	4.04586	0.1323	0.3236
s__Acidimicrobiaceae_bacterium	-0.04655	-0.08595	-0.007152	< 0.05			s__Acidimicrobiaceae_bacterium	-0.04093	-0.08032	-0.001527	< 0.05			s__Acidimicrobiaceae_bacterium	0.005625	-0.03377	0.04502	>= 0.1			s__Variovorax_paradoxus	0	0	0.0001644	0.0002082	0.0003496	0	2.942e-05	6.277e-05	0.0001094	0.0002145	0	0	3.098e-05	3.188e-05	0.0002102			s__Acidimicrobiaceae_bacterium	0.049591	0.0465186	0.0439656	0.0207211	0.0905162	0.0276905	9.58025	0.008311	0.07289
s__Chromatiaceae_bacterium	-0.06577	-0.1052	-0.02631	< 0.001			s__Chromatiaceae_bacterium	-0.0736	-0.1131	-0.03414	< 0.001			s__Chromatiaceae_bacterium	-0.007833	-0.04729	0.03163	>= 0.1			s__Novosphingobium_sp._32-60-15	0	0	0	0	0	0	0	0	6.045e-05	0.0001027	0	0	0	0	0			s__Chromatiaceae_bacterium	0.0337683	0.0204557	0.0416017	0.0280573	0.107368	0.0465271	13.3157	0.001284	0.02761
s__Acidimicrobiales_bacterium	-0.06421	-0.1001	-0.0283	< 0.001			s__Acidimicrobiales_bacterium	-0.05868	-0.09459	-0.02276	< 0.01			s__Acidimicrobiales_bacterium	0.005532	-0.03038	0.04145	>= 0.1			s__Bacteriovorax_sp.	0	0.0002184	0.0002817	0.0003655	0.001152	1.153e-05	4.047e-05	0.0001076	0.0001317	0.0001653	0	0	0	0	0.0001167			s__Acidimicrobiales_bacterium	0.0430604	0.0305945	0.0375282	0.0166397	0.101737	0.0397364	10.1728	0.00618	0.06114
s__Nocardioides_sp.	-0.03173	-0.05542	-0.00805	< 0.01			s__Nocardioides_sp.	-0.02481	-0.04849	-0.001123	< 0.05			s__Nocardioides_sp.	0.006927	-0.01676	0.03061	>= 0.1			s__Pseudogulbenkiania_sp.	0	0	0	3.232e-05	0.0001908	0	0	0	3.425e-05	0.0001305	0	0	4.504e-05	0.00011	0.0001489			s__Nocardioides_sp.	0.0541945	0.025907	0.0472675	0.0140256	0.0790021	0.0186124	8.79365	0.01232	0.08749
s__Verrucomicrobia_subdivision_3_bacterium	-0.03511	-0.07085	0.0006295	< 0.1			s__Verrucomicrobia_subdivision_3_bacterium	-0.02845	-0.06418	0.007292	>= 0.1			s__Verrucomicrobia_subdivision_3_bacterium	0.006663	-0.02908	0.0424	>= 0.1			s__Paucibacter_sp._KBW04	0	0	2.897e-05	3.806e-05	0.0002133	0	0	2.908e-05	4.111e-05	5.393e-05	0	0	0	0	0			s__Verrucomicrobia_subdivision_3_bacterium	0.0519891	0.0378417	0.0453264	0.0211176	0.0804347	0.029779	6.6455	0.03605	0.1613
s__Methylomonas_sp.	0.0598	-0.006875	0.1265	< 0.1			s__Methylomonas_sp.	0.07799	0.01132	0.1447	< 0.05			s__Methylomonas_sp.	0.01819	-0.04848	0.08487	>= 0.1			s__Calidifontimicrobium_sp._SYSU_G02091	4.246e-05	6.365e-05	0.0001069	0.0001833	0.0001937	1.887e-05	0.0001322	0.0001536	0.0001791	0.000229	6.419e-05	0.0001133	0.0001851	0.0002635	0.0004023			s__Methylomonas_sp.	0.091014	0.0858902	0.072821	0.0462864	0.0130207	0.0101841	10.5714	0.005063	0.05538
s__Nitrosopumilus_sp.	0.0136	-0.02364	0.05085	>= 0.1			s__Nitrosopumilus_sp.	0.03393	-0.003313	0.07117	< 0.1			s__Nitrosopumilus_sp.	0.02033	-0.01692	0.05757	>= 0.1			s__Parvularculaceae_bacterium	7.15e-05	0.0001073	0.0001127	0.0001301	0.000526	0	0.0001082	0.0001508	0.0002206	0.0003511	4.866e-05	9.974e-05	0.0001449	0.0002391	0.0003406			s__Nitrosopumilus_sp.	0.0764845	0.0464805	0.0561572	0.0223222	0.0425539	0.0185457	3.55908	0.1687	0.3691
s__Thiobacillus_sp._SCN_63-374	0.03503	-0.02816	0.09821	>= 0.1			s__Thiobacillus_sp._SCN_63-374	0.01318	-0.05	0.07637	>= 0.1			s__Thiobacillus_sp._SCN_63-374	-0.02185	-0.08503	0.04134	>= 0.1			s__Deltaproteobacteria_bacterium_RBG_13_52_11b	0.0001092	0.0002089	0.000358	0.0005118	0.0006921	7.417e-05	0.000209	0.0002863	0.0004644	0.0006472	0	0.0001383	0.0001756	0.00068	0.001255			s__Thiobacillus_sp._SCN_63-374	0.054867	0.0286026	0.0767125	0.048996	0.0416848	0.0736479	7.24162	0.02676	0.138
s__Cyanobacteria_bacterium	-0.05195	-0.1053	0.001369	< 0.1			s__Cyanobacteria_bacterium	-0.02096	-0.07429	0.03236	>= 0.1			s__Cyanobacteria_bacterium	0.03099	-0.02233	0.08431	>= 0.1			s__Catovirus_CTV1	0	2.913e-05	4.809e-05	8.843e-05	0.0001307	0	0	3.846e-05	4.931e-05	6.657e-05	0	0	0	0	5.41e-05			s__Cyanobacteria_bacterium	0.0610222	0.0677176	0.0300317	0.0266899	0.0819867	0.0292787	8.16931	0.01683	0.106
s__Chloroflexi_bacterium_RBG_16_70_13	-0.02207	-0.06702	0.02288	>= 0.1			s__Chloroflexi_bacterium_RBG_16_70_13	0.01884	-0.0261	0.06379	>= 0.1			s__Chloroflexi_bacterium_RBG_16_70_13	0.04091	-0.004033	0.08586	< 0.1			s__Blastochloris_viridis	0	0	0	0	0	0	0	0	0	3.182e-05	0	0	0	5.711e-05	9.781e-05			s__Chloroflexi_bacterium_RBG_16_70_13	0.0774065	0.0609035	0.036493	0.019179	0.0585638	0.0172029	4.45503	0.1078	0.3061
s__Verrucomicrobiae_bacterium	-0.02537	-0.07086	0.02013	>= 0.1			s__Verrucomicrobiae_bacterium	-0.0008046	-0.0463	0.04469	>= 0.1			s__Verrucomicrobiae_bacterium	0.02456	-0.02093	0.07005	>= 0.1			s__Thiobacillus_sp._SCN_63-57	0	2.273e-05	5.21e-05	6.011e-05	0.0001936	0	6.599e-05	0.0001144	0.0001834	0.00037	0	0	0	0	0.0002368			s__Verrucomicrobiae_bacterium	0.0650173	0.0558817	0.040456	0.0266239	0.065822	0.0254638	2.77601	0.2496	0.479
s__Pseudomonas_guryensis	0.08036	0.03175	0.129	< 0.01			s__Pseudomonas_guryensis	0.05362	0.005007	0.1022	< 0.05			s__Pseudomonas_guryensis	-0.02674	-0.07535	0.02187	>= 0.1			s__Sphingopyxis_terrae	0	0	0	3.606e-05	7.604e-05	0	0	0	0	4.031e-05	0	0	0	5.42e-05	0.0001642			s__Pseudomonas_guryensis	0.0658359	0.0374594	0.092574	0.0594911	0.0122186	0.0131384	13.2649	0.001317	0.02775
s__Alphaproteobacteria_bacterium_RBG_16_64_48	-0.02091	-0.05123	0.009403	>= 0.1			s__Alphaproteobacteria_bacterium_RBG_16_64_48	-0.01163	-0.04195	0.01868	>= 0.1			s__Alphaproteobacteria_bacterium_RBG_16_64_48	0.009278	-0.02104	0.03959	>= 0.1			s__Steroidobacter_soli	0	0	0	0	8.767e-05	0	0	0	8.923e-05	0.0001927	0	0	0	0.0001081	0.000189			s__Alphaproteobacteria_bacterium_RBG_16_64_48	0.0554761	0.0255747	0.0461982	0.0329777	0.0671099	0.0157379	5.29453	0.07084	0.2375
s__Candidatus_Marinimicrobia_bacterium	0.01786	-0.0171	0.05283	>= 0.1			s__Candidatus_Marinimicrobia_bacterium	0.03672	0.001753	0.07168	< 0.05			s__Candidatus_Marinimicrobia_bacterium	0.01886	-0.01611	0.05382	>= 0.1			s__Ideonella_sp._MAG2	0	1.674e-05	2.291e-05	6.645e-05	0.0001112	0	0	2.3e-05	3.252e-05	8.821e-05	0	3.637e-05	0.0001018	0.0001238	0.0002121			s__Candidatus_Marinimicrobia_bacterium	0.0745395	0.042436	0.0556836	0.0271963	0.0378222	0.0102927	6.10582	0.04722	0.1829
s__Sphingorhabdus_sp.	-0.02755	-0.07268	0.01758	>= 0.1			s__Sphingorhabdus_sp.	0.04564	0.0005103	0.09077	< 0.05			s__Sphingorhabdus_sp.	0.07319	0.02806	0.1183	< 0.01			s__Hydrogenophilales_bacterium_17-61-9	2.706e-05	0.0002936	0.000328	0.000522	0.0005923	0.0001118	0.0002015	0.000341	0.0005341	0.001132	3.512e-05	0.0001114	0.0001344	0.0002327	0.001368			s__Sphingorhabdus_sp.	0.0956089	0.0576517	0.0224226	0.0109111	0.049971	0.0310747	14.0952	0.0008695	0.02342
s__Pseudomonas_sp._A-1	0.05033	-0.02315	0.1238	>= 0.1			s__Pseudomonas_sp._A-1	0.1009	0.02741	0.1744	< 0.01			s__Pseudomonas_sp._A-1	0.05056	-0.02291	0.124	>= 0.1			s__Betaproteobacteria_bacterium_CG2_30_59_46	0	2.232e-05	3.055e-05	4.014e-05	0.0001237	0	0	0	3.543e-05	0.0001734	0	0	0	0	0.0002201			s__Pseudomonas_sp._A-1	0.106444	0.0946621	0.0558795	0.0514091	0.00555263	0.00914727	13.2884	0.001302	0.02761
s__Deltaproteobacteria_bacterium_RBG_16_49_23	0.01179	-0.03723	0.06081	>= 0.1			s__Deltaproteobacteria_bacterium_RBG_16_49_23	0.04152	-0.007501	0.09053	>= 0.1			s__Deltaproteobacteria_bacterium_RBG_16_49_23	0.02973	-0.01929	0.07874	>= 0.1			s__Zymomonas_sp.	0	3.288e-05	6.001e-05	0.0001186	0.0003276	0	0	0	7.881e-05	0.0001355	0	0	6.666e-05	7.342e-05	0.0001429			s__Deltaproteobacteria_bacterium_RBG_16_49_23	0.0788998	0.0469568	0.0491747	0.0300625	0.0373832	0.0457424	5.09347	0.07834	0.2511
s__Pseudomonadaceae_bacterium	0.08375	0.03514	0.1324	< 0.001			s__Pseudomonadaceae_bacterium	0.04877	0.0001624	0.09737	< 0.05			s__Pseudomonadaceae_bacterium	-0.03498	-0.08359	0.01363	>= 0.1			s__Polaromonas_jejuensis	0	0	0	4.527e-05	9.546e-05	0	0	0	0	2.031e-05	0	0	0	3.436e-05	5.693e-05			s__Pseudomonadaceae_bacterium	0.0596982	0.0423097	0.0946778	0.0561378	0.0109296	0.0131401	13.8447	0.0009855	0.02393
s__Armatimonadetes_bacterium	-0.01584	-0.05032	0.01865	>= 0.1			s__Armatimonadetes_bacterium	0.008186	-0.0263	0.04267	>= 0.1			s__Armatimonadetes_bacterium	0.02402	-0.01046	0.05851	>= 0.1			s__Roseiflexus_sp.	0	0	0	0	0	0	0	0	4.058e-05	7.295e-05	0	0	0	9.888e-05	0.0002473			s__Armatimonadetes_bacterium	0.0655464	0.0385659	0.0415226	0.0260429	0.0573607	0.0202226	3.60141	0.1652	0.3676
s__Holophagales_bacterium	-0.05474	-0.07794	-0.03154	< 0.001			s__Holophagales_bacterium	-0.05731	-0.08051	-0.03411	< 0.001			s__Holophagales_bacterium	-0.002565	-0.02577	0.02064	>= 0.1			s__Methylicorpusculum_oleiharenae	0	4.384e-05	8.808e-05	0.0001312	0.0001799	0	0	2.951e-05	9.775e-05	0.0003102	0	0	4.495e-05	9.132e-05	0.000131			s__Holophagales_bacterium	0.0347968	0.0145187	0.0373621	0.0198692	0.092103	0.0236558	15.3369	0.0004674	0.02085
s__Aquabacterium_fontiphilum	0.06967	0.03204	0.1073	< 0.001			s__Aquabacterium_fontiphilum	0.0649	0.02727	0.1025	< 0.001			s__Aquabacterium_fontiphilum	-0.004765	-0.04239	0.03286	>= 0.1			s__Rhodospirillales_bacterium_RIFCSPLOWO2_12_FULL_67_15	0	0	0	0	5.532e-05	0	0	1.931e-05	2.221e-05	4.811e-05	0	0	3.2e-05	7.474e-05	0.0001617			s__Aquabacterium_fontiphilum	0.0746134	0.0369247	0.0793781	0.0379839	0.00971286	0.0160906	15.3733	0.0004589	0.02085
s__Bradyrhizobiaceae_bacterium	-0.04515	-0.07494	-0.01535	< 0.01			s__Bradyrhizobiaceae_bacterium	-0.02399	-0.05378	0.00581	>= 0.1			s__Bradyrhizobiaceae_bacterium	0.02116	-0.008636	0.05096	>= 0.1			s__Polaromonas_sp._24-62-144	0	0	0	0	4.583e-05	0	0	0	6.814e-05	0.0001204	0	0	0	0	0			s__Bradyrhizobiaceae_bacterium	0.05349	0.0253751	0.0323292	0.0147592	0.0774765	0.0325601	10.455	0.005367	0.05693
s__Sphingorhabdus_pulchriflava	-0.005571	-0.04926	0.03812	>= 0.1			s__Sphingorhabdus_pulchriflava	0.07018	0.02649	0.1139	< 0.01			s__Sphingorhabdus_pulchriflava	0.07575	0.03206	0.1194	< 0.001			s__Chloroflexi_bacterium_SZAS-1	0	0	0	0	0	0	0	0	0	9.512e-05	0	0	0	0	0			s__Sphingorhabdus_pulchriflava	0.102482	0.0593739	0.026731	0.0110793	0.0323016	0.0220074	12.7937	0.001667	0.03046
s__Deltaproteobacteria_bacterium_GWA2_65_63	-0.0207	-0.04405	0.002648	< 0.1			s__Deltaproteobacteria_bacterium_GWA2_65_63	-0.02269	-0.04604	0.0006532	< 0.1			s__Deltaproteobacteria_bacterium_GWA2_65_63	-0.001995	-0.02534	0.02135	>= 0.1			s__unclassified_g__Bordetella	0	0	0	0	6.658e-05	0	0	0	0	4.482e-05	0	0	0	0	5.847e-05			s__Deltaproteobacteria_bacterium_GWA2_65_63	0.0455164	0.0188079	0.0475112	0.0194707	0.0682113	0.021147	5.17813	0.07509	0.246
s__Moumouvirus	0.04017	-0.03353	0.1139	>= 0.1			s__Moumouvirus	0.1192	0.04551	0.1929	< 0.01			s__Moumouvirus	0.07905	0.005349	0.1527	< 0.05			s__Tabrizicola_sp._WMC-M-20	0	0	0	0	0	0	0	0	0	0.0001082	0	0	0	7.2e-05	0.0002303			s__Moumouvirus	0.119469	0.101741	0.040421	0.0374956	0.00025547	0.000766411	18.3366	0.0001043	0.02076
s__Thaumarchaeota_archaeon	-0.02398	-0.05538	0.007415	>= 0.1			s__Thaumarchaeota_archaeon	-0.01042	-0.04182	0.02097	>= 0.1			s__Thaumarchaeota_archaeon	0.01356	-0.01784	0.04496	>= 0.1			s__Pseudomonadales_bacterium	0.0009552	0.001308	0.00245	0.00322	0.004886	0.001227	0.001725	0.002094	0.002142	0.00262	0.001751	0.00326	0.003583	0.003753	0.00385			s__Thaumarchaeota_archaeon	0.0543187	0.0242824	0.0407594	0.0211915	0.064743	0.0330974	2.69136	0.2604	0.4922
s__Actinobacteria_bacterium_RBG_16_68_12	-0.01519	-0.06878	0.03839	>= 0.1			s__Actinobacteria_bacterium_RBG_16_68_12	0.008121	-0.04546	0.0617	>= 0.1			s__Actinobacteria_bacterium_RBG_16_68_12	0.02331	-0.03027	0.0769	>= 0.1			s__Betaproteobacteria_bacterium_SG8_40	0.0001593	0.0002477	0.0003049	0.0003591	0.0007918	0.000187	0.0003493	0.0005107	0.000713	0.0008559	0.0001582	0.000297	0.0003632	0.0004883	0.000611			s__Actinobacteria_bacterium_RBG_16_68_12	0.0633978	0.07041	0.0400833	0.0260251	0.0552765	0.0240858	1.8448	0.3976	0.5715
s__Novosphingobium_aromaticivorans	0.01933	-0.03923	0.07789	>= 0.1			s__Novosphingobium_aromaticivorans	0.08224	0.02368	0.1408	< 0.01			s__Novosphingobium_aromaticivorans	0.06291	0.004352	0.1215	< 0.05			s__Cellulomonas_sp._Leaf395	0	0	0	0	0	0	0	0	0	0	0	0	0	0	8.819e-05			s__Novosphingobium_aromaticivorans	0.100788	0.0740747	0.0378758	0.0417788	0.0185451	0.0138068	11.0723	0.003942	0.04727
s__Verrucomicrobia_bacterium_GWF2_62_7	-0.03881	-0.06488	-0.01274	< 0.01			s__Verrucomicrobia_bacterium_GWF2_62_7	-0.03898	-0.06505	-0.01291	< 0.01			s__Verrucomicrobia_bacterium_GWF2_62_7	-0.0001698	-0.02624	0.0259	>= 0.1			s__Verrucomicrobia_bacterium_SCN_57-15	0	0	0	4.967e-05	0.0001211	0	0	0	0	4.558e-05	0	0	0	0	0			s__Verrucomicrobia_bacterium_GWF2_62_7	0.0390717	0.0227794	0.0392415	0.0129478	0.0780523	0.028006	10.2011	0.006094	0.06099
s__Planctomycetales_bacterium	-0.02447	-0.06415	0.01522	>= 0.1			s__Planctomycetales_bacterium	-0.0009703	-0.04066	0.03871	>= 0.1			s__Planctomycetales_bacterium	0.0235	-0.01619	0.06318	>= 0.1			s__Hypericibacter_terrae	9.972e-05	0.0002119	0.0003189	0.0006013	0.0009025	0.000148	0.000236	0.0002817	0.0003457	0.0004824	0.0001694	0.000296	0.0004808	0.000627	0.0008391			s__Planctomycetales_bacterium	0.0594666	0.0478042	0.0359711	0.0245293	0.0604368	0.0228527	4.70194	0.09528	0.2852
s__Afipia_sp.	-0.02575	-0.05895	0.007445	>= 0.1			s__Afipia_sp.	-0.0297	-0.0629	0.003505	< 0.1			s__Afipia_sp.	-0.00394	-0.03714	0.02926	>= 0.1			s__Rhizorhabdus_sp.	0	0	0	0	5.092e-05	0	0	0	0	0	0	0	0	0	0.0001191			s__Afipia_sp.	0.0400113	0.019072	0.0439515	0.0253491	0.0697063	0.0371445	3.31217	0.1909	0.3993
s__Beijerinckiaceae_bacterium	-0.01984	-0.04678	0.007105	>= 0.1			s__Beijerinckiaceae_bacterium	-0.004891	-0.03183	0.02205	>= 0.1			s__Beijerinckiaceae_bacterium	0.01495	-0.012	0.04189	>= 0.1			s__Zeimonas_arvi	0	0	0	5.301e-05	0.0001014	0	0	0	0	9.729e-05	0	0	6.322e-05	7.632e-05	0.0001495			s__Beijerinckiaceae_bacterium	0.0545332	0.0217257	0.0395864	0.0188492	0.0594243	0.0272773	3.94709	0.139	0.3345
s__Methylococcales_bacterium	0.04452	0.0135	0.07554	< 0.01			s__Methylococcales_bacterium	0.03184	0.0008191	0.06286	< 0.05			s__Methylococcales_bacterium	-0.01268	-0.0437	0.01834	>= 0.1			s__Verminephrobacter_sp.	3.895e-05	6.076e-05	8.365e-05	0.0002512	0.0002881	6.096e-05	0.0001372	0.000159	0.0002558	0.0007292	0	0	0.0001002	0.0001253	0.0001343			s__Methylococcales_bacterium	0.0573032	0.0277604	0.0699828	0.0319484	0.0254631	0.0170806	10.1623	0.006213	0.06114
s__Actinobacteria_bacterium_RBG_19FT_COMBO_70_19	-0.01751	-0.04269	0.007665	>= 0.1			s__Actinobacteria_bacterium_RBG_19FT_COMBO_70_19	0.006221	-0.01896	0.0314	>= 0.1			s__Actinobacteria_bacterium_RBG_19FT_COMBO_70_19	0.02373	-0.001444	0.04891	< 0.1			s__Pseudolysinimonas_yzui	0	0	0	0	6.223e-05	0	0	0	0	4.344e-05	0	0	6.088e-05	8.408e-05	0.0002205			s__Actinobacteria_bacterium_RBG_19FT_COMBO_70_19	0.0607549	0.0238465	0.037021	0.0202934	0.0545335	0.0197934	4.83951	0.08894	0.2746
s__Phycisphaerales_bacterium	-0.004707	-0.02472	0.01531	>= 0.1			s__Phycisphaerales_bacterium	-0.009181	-0.02919	0.01083	>= 0.1			s__Phycisphaerales_bacterium	-0.004474	-0.02449	0.01554	>= 0.1			s__Hyphomicrobium_sp._CS1BSMeth3	0	3.831e-05	8.402e-05	0.0001104	0.0005742	0	5.624e-05	7.495e-05	0.0001791	0.0002942	4.384e-05	9.32e-05	0.0001658	0.0002904	0.0004442			s__Phycisphaerales_bacterium	0.0458034	0.0134046	0.0502777	0.022297	0.0549846	0.0137902	2.14109	0.3428	0.5426
s__Arthrobacter_sp.	0.003161	-0.02727	0.03359	>= 0.1			s__Arthrobacter_sp.	-0.01671	-0.04714	0.01372	>= 0.1			s__Arthrobacter_sp.	-0.01987	-0.0503	0.01056	>= 0.1			s__Pseudanabaenaceae_cyanobacterium_LEGE_13415	0	0	0	0	0.0001367	0	0	0	4.009e-05	6.195e-05	0	0	0	0	0.0002251			s__Arthrobacter_sp.	0.0381586	0.0142652	0.0580319	0.037721	0.0548711	0.0194447	3.71429	0.1561	0.3583
s__Hydrogenophaga_intermedia	0.04044	0.006526	0.07435	< 0.05			s__Hydrogenophaga_intermedia	0.05642	0.02251	0.09034	< 0.01			s__Hydrogenophaga_intermedia	0.01599	-0.01793	0.0499	>= 0.1			s__Actinobacteria_bacterium_RBG_16_70_17	6.748e-05	0.0001014	0.0002077	0.0004934	0.0007856	0.0001256	0.0002327	0.0003403	0.0004092	0.0007702	0.0001239	0.0001626	0.000196	0.0004093	0.0005242			s__Hydrogenophaga_intermedia	0.0741033	0.0389817	0.0581182	0.0301197	0.017679	0.00792492	16.0035	0.0003349	0.02076
s__Aestuariivirga_litoralis	-0.02892	-0.05529	-0.002557	< 0.05			s__Aestuariivirga_litoralis	-0.04084	-0.06721	-0.01447	< 0.01			s__Aestuariivirga_litoralis	-0.01192	-0.03828	0.01445	>= 0.1			s__Streptomyces_sp._4F	0	0	0	0	5.759e-05	0	0	0	0	0.0002074	0	0	0	0	0			s__Aestuariivirga_litoralis	0.0311858	0.00995182	0.0431009	0.0151869	0.0720249	0.0342816	11.284	0.003546	0.04483
s__Coriobacteriia_bacterium	-0.01044	-0.03397	0.0131	>= 0.1			s__Coriobacteriia_bacterium	-0.004288	-0.02782	0.01924	>= 0.1			s__Coriobacteriia_bacterium	0.006148	-0.01738	0.02968	>= 0.1			s__Perlucidibaca_piscinae	0.00028	0.0005691	0.001476	0.003118	0.004009	0.0005583	0.0008701	0.0009555	0.001175	0.002813	0	5.181e-05	9.676e-05	0.0001748	0.0006051			s__Coriobacteriia_bacterium	0.0490137	0.0281439	0.042866	0.0120693	0.0533012	0.0161556	1.5485	0.461	0.6325
s__Candidatus_Methylomirabilis_limnetica	0.04262	-0.04216	0.1274	>= 0.1			s__Candidatus_Methylomirabilis_limnetica	0.09978	0.015	0.1846	< 0.05			s__Candidatus_Methylomirabilis_limnetica	0.05716	-0.02761	0.1419	>= 0.1			s__Corynebacterium_flavescens	0	0	0	6.723e-05	0.0001639	0	0	0	0	0	0	0	0	0	0			s__Candidatus_Methylomirabilis_limnetica	0.100344	0.107587	0.0431791	0.0631025	0.000560575	0.00125866	14.3126	0.0007799	0.02342
s__Erythrobacter_sp.	-0.04354	-0.07057	-0.01651	< 0.01			s__Erythrobacter_sp.	-0.03349	-0.06051	-0.006462	< 0.05			s__Erythrobacter_sp.	0.01005	-0.01697	0.03708	>= 0.1			s__Denitrobaculum_tricleocarpae	0	4.599e-05	7.002e-05	0.0001015	0.0002297	0	3.748e-05	6.129e-05	7.027e-05	0.0001562	0	0	5.756e-05	0.0001102	0.0002729			s__Erythrobacter_sp.	0.0397148	0.0200699	0.029663	0.0102603	0.0732025	0.0327564	9.19929	0.01006	0.08047
s__Thiobacillus_sp._GWE1_62_9	0.01935	-0.04869	0.08738	>= 0.1			s__Thiobacillus_sp._GWE1_62_9	-0.01312	-0.08115	0.05492	>= 0.1			s__Thiobacillus_sp._GWE1_62_9	-0.03246	-0.1005	0.03558	>= 0.1			s__Clostridiales_bacterium	0	0	5.861e-05	9.757e-05	0.0001338	0	0	7.811e-05	0.0001246	0.000264	0	0	0	7.024e-05	0.0002411			s__Thiobacillus_sp._GWE1_62_9	0.0318363	0.0167416	0.064297	0.0631824	0.0449517	0.0758166	0.902998	0.6367	0.7593
s__Zhizhongheella_caldifontis	0.05954	-0.001148	0.1202	< 0.1			s__Zhizhongheella_caldifontis	0.03642	-0.02427	0.0971	>= 0.1			s__Zhizhongheella_caldifontis	-0.02312	-0.0838	0.03757	>= 0.1			s__Cyanobacteria_bacterium	6.468e-05	0.0002789	0.0003526	0.0005236	0.002144	8.191e-05	0.0001048	0.0001852	0.0003689	0.0008853	0.0002577	0.0007264	0.0008234	0.0009271	0.001274			s__Zhizhongheella_caldifontis	0.0511572	0.0196064	0.0742758	0.0858044	0.0147385	0.0150018	9.99295	0.006762	0.06399
s__Bacteriovoracaceae_bacterium	0.0005456	-0.08074	0.08183	>= 0.1			s__Bacteriovoracaceae_bacterium	0.1006	0.01931	0.1819	< 0.05			s__Bacteriovoracaceae_bacterium	0.1001	0.01876	0.1813	< 0.05			s__Pseudomonas_mandelii	0	0	0	0	4.49e-05	0	0	0	0	0	0	0	0	0	0			s__Bacteriovoracaceae_bacterium	0.112923	0.116713	0.0128716	0.0144443	0.012326	0.0217575	9.88938	0.007121	0.0664
s__Curvibacter_sp._GWA2_64_110	0.03613	-0.002431	0.07469	< 0.1			s__Curvibacter_sp._GWA2_64_110	0.06321	0.02465	0.1018	< 0.01			s__Curvibacter_sp._GWA2_64_110	0.02708	-0.01148	0.06564	>= 0.1			s__Stella_vacuolata	0	0	0	0	0	0	0	0	0	0	0	0	0	0	8.108e-05			s__Curvibacter_sp._GWA2_64_110	0.0756799	0.052979	0.0485972	0.0192713	0.0124666	0.00638069	10.7549	0.00462	0.0518
s__Deltaproteobacteria_bacterium_21-66-5	-0.009551	-0.03856	0.01946	>= 0.1			s__Deltaproteobacteria_bacterium_21-66-5	-0.005121	-0.03413	0.02389	>= 0.1			s__Deltaproteobacteria_bacterium_21-66-5	0.00443	-0.02458	0.03344	>= 0.1			s__Propionibacteriaceae_bacterium	0	0	0	0	4.777e-05	0	0	0	0	4.043e-05	0	0	0	0	0.000262			s__Deltaproteobacteria_bacterium_21-66-5	0.044879	0.0196881	0.040449	0.0237941	0.0500002	0.0294599	0.550265	0.7595	0.8362
s__Agitococcus_lubricus	0.02	-0.04315	0.08316	>= 0.1			s__Agitococcus_lubricus	0.09773	0.03458	0.1609	< 0.01			s__Agitococcus_lubricus	0.07773	0.01458	0.1409	< 0.05			s__Halobacteriovorax_marinus	0	0	6.812e-05	0.0001149	0.0001919	0	0	0	0	4.312e-05	0	0	0	0	0			s__Agitococcus_lubricus	0.103405	0.0889561	0.0256749	0.0255803	0.00567126	0.00814915	14.7887	0.0006147	0.02233
s__Pirellulales_bacterium	-0.001935	-0.03373	0.02986	>= 0.1			s__Pirellulales_bacterium	0.01443	-0.01736	0.04622	>= 0.1			s__Pirellulales_bacterium	0.01636	-0.01543	0.04816	>= 0.1			s__Candidatus_Nitrosotenuis_cloacae	5.209e-05	0.0001051	0.0002146	0.0002638	0.0005908	0	0.0001007	0.000142	0.0002345	0.0006208	0	9.138e-05	0.0001964	0.0002305	0.0003421			s__Pirellulales_bacterium	0.0550426	0.0365186	0.0386788	0.0244681	0.0406137	0.0159848	1.23104	0.5404	0.702
s__Haliea_sp.	-0.0309	-0.05186	-0.009938	< 0.01			s__Haliea_sp.	-0.02966	-0.05061	-0.008697	< 0.01			s__Haliea_sp.	0.001241	-0.01972	0.0222	>= 0.1			s__Nocardioides_cynanchi	0	0	0	2.376e-05	4.273e-05	0	0	0	3.13e-05	3.771e-05	0	0	0	4.242e-05	0.0001521			s__Haliea_sp.	0.034929	0.00985009	0.0336885	0.0198699	0.0645852	0.0214254	11.1852	0.003725	0.04606
s__Ignavibacteriales_bacterium	-0.04552	-0.07708	-0.01397	< 0.01			s__Ignavibacteriales_bacterium	-0.05426	-0.08582	-0.02271	< 0.001			s__Ignavibacteriales_bacterium	-0.008742	-0.04029	0.02281	>= 0.1			s__Roseomonas_sp._AR75	0	2.343e-05	0.000109	0.0001298	0.0002616	0	3.785e-05	4.865e-05	9.485e-05	0.000167	0	0	5.778e-05	6.137e-05	0.0001601			s__Ignavibacteriales_bacterium	0.0233311	0.0133902	0.0320726	0.0169188	0.0775958	0.0411053	13.5591	0.001137	0.02549
s__Acidobacteriia_bacterium	-0.004331	-0.02742	0.01876	>= 0.1			s__Acidobacteriia_bacterium	0.001836	-0.02126	0.02493	>= 0.1			s__Acidobacteriia_bacterium	0.006167	-0.01693	0.02926	>= 0.1			s__Comamonas_composti	0	0	0	4.572e-05	0.0001125	0	0	0	3.192e-05	0.000102	0	0	0	0	0			s__Acidobacteriia_bacterium	0.0469335	0.02508	0.0407667	0.0178944	0.0450978	0.0143212	0.236332	0.8885	0.9285
s__Rhizobacter_sp._AJA081-3	0.0009958	-0.01662	0.01861	>= 0.1			s__Rhizobacter_sp._AJA081-3	0.001882	-0.01574	0.0195	>= 0.1			s__Rhizobacter_sp._AJA081-3	0.000886	-0.01673	0.0185	>= 0.1			s__Comamonas_denitrificans	0	0	0	0	0	0	0	0	0	4.047e-05	0	0	0	0	0.000206			s__Rhizobacter_sp._AJA081-3	0.0448833	0.0194527	0.0439972	0.0140746	0.0430014	0.00976349	0.4903	0.7826	0.8533
s__Betaproteobacteria_bacterium_HGW-Betaproteobacteria-3	0.01387	-0.02343	0.05116	>= 0.1			s__Betaproteobacteria_bacterium_HGW-Betaproteobacteria-3	0.0387	0.001404	0.076	< 0.05			s__Betaproteobacteria_bacterium_HGW-Betaproteobacteria-3	0.02484	-0.01246	0.06213	>= 0.1			s__Verrucomicrobia_bacterium	0.001102	0.002037	0.002764	0.003925	0.01012	0.001485	0.002213	0.003212	0.003901	0.005826	0.003073	0.004289	0.005303	0.00546	0.006926			s__Betaproteobacteria_bacterium_HGW-Betaproteobacteria-3	0.0648919	0.04174	0.0400549	0.0316199	0.0261899	0.0164112	6.50088	0.03876	0.165
s__Sterolibacteriaceae_bacterium	-0.02017	-0.04143	0.001092	< 0.1			s__Sterolibacteriaceae_bacterium	-0.03035	-0.05161	-0.009086	< 0.01			s__Sterolibacteriaceae_bacterium	-0.01018	-0.03144	0.01108	>= 0.1			s__Ensifer_adhaerens	0	0	3.409e-05	0.0001046	0.0001215	0	0	0	0	4.492e-05	0	0	7.276e-05	0.0001041	0.0001624			s__Sterolibacteriaceae_bacterium	0.0299646	0.0177332	0.040143	0.0123364	0.0603141	0.0226285	8.22222	0.01639	0.1052
s__Betaproteobacteria_bacterium_SG8_40	0.01367	-0.009448	0.03679	>= 0.1			s__Betaproteobacteria_bacterium_SG8_40	-0.002968	-0.02609	0.02015	>= 0.1			s__Betaproteobacteria_bacterium_SG8_40	-0.01664	-0.03975	0.00648	>= 0.1			s__Bacteroidetes_bacterium_RBG_13_44_24	0	0	2.473e-05	6.171e-05	0.0001848	0	0	0	3.015e-05	8.375e-05	0	0	0	0	8.688e-05			s__Betaproteobacteria_bacterium_SG8_40	0.0368995	0.020208	0.0535369	0.0232152	0.0398676	0.0144753	3.1358	0.2085	0.4203
s__Acinetobacter_baumannii	0.08092	0.02537	0.1365	< 0.01			s__Acinetobacter_baumannii	0.02118	-0.03437	0.07674	>= 0.1			s__Acinetobacter_baumannii	-0.05974	-0.1153	-0.004185	< 0.05			s__Hydrogenophilales_bacterium_RIFOXYD1_FULL_62_11	0	0	0	5.451e-05	0.000103	0	0	0	0.0001083	0.0001628	0	0	3.737e-05	6.145e-05	0.000258			s__Acinetobacter_baumannii	0.0305039	0.0218569	0.0902425	0.0780791	0.00932156	0.0103255	14.9499	0.0005671	0.02209
s__Phycisphaerae_bacterium	0.01338	-0.01497	0.04173	>= 0.1			s__Phycisphaerae_bacterium	0.03641	0.008064	0.06476	< 0.05			s__Phycisphaerae_bacterium	0.02303	-0.005315	0.05138	>= 0.1			s__Nitrospira_sp._ST-bin4	0.0001165	0.0001685	0.0006169	0.0009527	0.001024	3.491e-05	0.0001424	0.0001849	0.0003101	0.0006735	5.463e-05	0.0001117	0.0001758	0.0002719	0.000363			s__Phycisphaerae_bacterium	0.0628893	0.0372346	0.0398565	0.0101582	0.0264783	0.015808	6.16226	0.04591	0.18
s__Candidatus_Competibacteraceae_bacterium	-0.01778	-0.04148	0.005923	>= 0.1			s__Candidatus_Competibacteraceae_bacterium	-0.009509	-0.03321	0.01419	>= 0.1			s__Candidatus_Competibacteraceae_bacterium	0.008269	-0.01543	0.03197	>= 0.1			s__Rhodobacterales_bacterium_34-62-10	0	1.814e-05	2.716e-05	4.113e-05	0.0001898	0	3.692e-05	5.881e-05	0.0001374	0.0001617	8.315e-05	9.501e-05	0.0001613	0.0003241	0.0004514			s__Candidatus_Competibacteraceae_bacterium	0.0426026	0.0231032	0.034334	0.0103604	0.0521117	0.023976	2.73369	0.2549	0.4857
s__Pseudomonas_lini	0.05296	0.008366	0.09755	< 0.05			s__Pseudomonas_lini	0.03511	-0.009485	0.0797	>= 0.1			s__Pseudomonas_lini	-0.01785	-0.06244	0.02674	>= 0.1			s__Balneola_sp.	0	0	0	0	0.0001149	0	0	0	4.887e-05	0.0001242	0	0	0	0	7.777e-05			s__Pseudomonas_lini	0.0484985	0.0514126	0.0663487	0.0368433	0.0133913	0.0174256	11.307	0.003505	0.04483
s__Thermoguttaceae_bacterium	-0.01563	-0.03398	0.002734	>= 0.1			s__Thermoguttaceae_bacterium	0.006269	-0.01209	0.02463	>= 0.1			s__Thermoguttaceae_bacterium	0.0219	0.003536	0.04025	< 0.05			s__Brachybacterium_faecium	0	0	0	0	5.823e-05	0	0	0	0	0	0	0	0	0	0			s__Thermoguttaceae_bacterium	0.0519896	0.0226872	0.0300945	0.00978999	0.0457201	0.010913	8.35273	0.01535	0.1009
s__Kaistia_algarum	0.06417	-0.01993	0.1483	>= 0.1			s__Kaistia_algarum	-0.01925	-0.1033	0.06485	>= 0.1			s__Kaistia_algarum	-0.08341	-0.1675	0.0006825	< 0.1			s__Phaeovulum_veldkampii	0	3.273e-05	7.06e-05	7.625e-05	0.0001121	2.174e-05	3.608e-05	7.995e-05	0.0001038	0.0004252	0	0.0003028	0.0003509	0.0006304	0.001128			s__Kaistia_algarum	0.00822867	0.0143931	0.0916407	0.119038	0.0274745	0.0305159	10.0687	0.00651	0.06255
s__Gallionella_sp.	0.01168	-0.03342	0.05679	>= 0.1			s__Gallionella_sp.	0.06337	0.01826	0.1085	< 0.01			s__Gallionella_sp.	0.05168	0.00658	0.09678	< 0.05			s__Solirubrobacterales_bacterium	0.0001386	0.0004964	0.0007753	0.001131	0.003146	0.0004574	0.000556	0.0006721	0.001312	0.001665	0.0006934	0.001292	0.001706	0.001948	0.002399			s__Gallionella_sp.	0.0806044	0.0637072	0.0289218	0.0143059	0.0172375	0.0118398	11.7919	0.002751	0.03916
s__Thiobacillaceae_bacterium	0.01804	-0.02507	0.06115	>= 0.1			s__Thiobacillaceae_bacterium	-0.003131	-0.04624	0.03998	>= 0.1			s__Thiobacillaceae_bacterium	-0.02117	-0.06429	0.02194	>= 0.1			s__Komagataeibacter_kakiaceti	0	2.82e-05	4.218e-05	4.656e-05	7.023e-05	0	0	0	2.988e-05	4.774e-05	0	0	0	0	0.0002314			s__Thiobacillaceae_bacterium	0.0340742	0.0198822	0.0552467	0.0378436	0.0372049	0.0468628	2.50088	0.2864	0.5212
s__Bdellovibrionales_bacterium	0.005536	-0.02199	0.03306	>= 0.1			s__Bdellovibrionales_bacterium	0.05403	0.02651	0.08156	< 0.001			s__Bdellovibrionales_bacterium	0.0485	0.02097	0.07602	< 0.001			s__Thermoleophilaceae_bacterium	6.839e-05	0.0001667	0.0001958	0.0003856	0.000492	2.367e-05	9.437e-05	0.0001567	0.0002157	0.0004162	0.0002979	0.0003599	0.0005028	0.0005828	0.0006221			s__Bdellovibrionales_bacterium	0.0761032	0.03045	0.0276049	0.0197621	0.0220688	0.0179532	15.1358	0.0005168	0.02132
s__Aquabacterium_olei	0.0589	0.03059	0.08721	< 0.001			s__Aquabacterium_olei	0.0445	0.01618	0.07281	< 0.01			s__Aquabacterium_olei	-0.01441	-0.04272	0.0139	>= 0.1			s__Betaproteobacteria_bacterium_RIFCSPLOWO2_12_FULL_62_58	0	0	1.879e-05	4.874e-05	0.000191	0	0	0	0	2.581e-05	0	0	0	4.082e-05	0.0001215			s__Aquabacterium_olei	0.0519449	0.0236794	0.0663517	0.0332525	0.00744919	0.00828502	17.2696	0.0001778	0.02076
s__Methanothrix_sp.	0.006308	-0.03042	0.04303	>= 0.1			s__Methanothrix_sp.	-0.02886	-0.06559	0.007865	>= 0.1			s__Methanothrix_sp.	-0.03517	-0.0719	0.001557	< 0.1			s__Flavobacterium_glycines	0	0	0	0	0	0	0	0	0	0	0	0	0	7.21e-05	0.0001468			s__Methanothrix_sp.	0.0205201	0.0167889	0.0556893	0.0476211	0.049381	0.0192388	7.62963	0.02204	0.1242
s__Spirochaetes_bacterium_RBG_13_68_11	0.04381	-0.006646	0.09427	< 0.1			s__Spirochaetes_bacterium_RBG_13_68_11	0.01739	-0.03306	0.06785	>= 0.1			s__Spirochaetes_bacterium_RBG_13_68_11	-0.02642	-0.07687	0.02404	>= 0.1			s__Marinosulfonomonas_sp.	0	0	2.316e-05	5.569e-05	0.0001154	0	0	5.169e-05	6.102e-05	0.000131	0	0	5.42e-05	0.0001276	0.0003285			s__Spirochaetes_bacterium_RBG_13_68_11	0.0387176	0.0324005	0.065134	0.0645002	0.0213235	0.0173456	5.50617	0.06373	0.2219
s__Ilumatobacter_sp.	-0.03573	-0.06081	-0.01065	< 0.01			s__Ilumatobacter_sp.	-0.04206	-0.06715	-0.01698	< 0.001			s__Ilumatobacter_sp.	-0.006334	-0.03142	0.01875	>= 0.1			s__Microvirga_flavescens	0	0	0	0	4.563e-05	0	0	0	0	5.338e-05	0	0	0	0	0			s__Ilumatobacter_sp.	0.0253911	0.0177085	0.0317249	0.017946	0.0674549	0.026949	12.5185	0.001913	0.03272
s__Ideonella_sp._A_288	-0.0137	-0.03634	0.008952	>= 0.1			s__Ideonella_sp._A_288	-0.02393	-0.04657	-0.001282	< 0.05			s__Ideonella_sp._A_288	-0.01023	-0.03288	0.01241	>= 0.1			s__Bradyrhizobium_sp._Leo170	0	0	0	0	4.777e-05	0	0	0	3.171e-05	4.899e-05	0	0	0	5.188e-05	0.0001612			s__Ideonella_sp._A_288	0.0299416	0.0148068	0.0401749	0.0272349	0.0538699	0.0122158	9.07231	0.01071	0.08322
s__Pseudomonas_fluorescens	0.02872	-0.01087	0.06832	>= 0.1			s__Pseudomonas_fluorescens	0.03719	-0.002405	0.07679	< 0.1			s__Pseudomonas_fluorescens	0.008467	-0.03113	0.04806	>= 0.1			s__Erythrobacter_sp._HI0028	0	6.368e-05	9.694e-05	0.0001508	0.0004524	0	0	4.243e-05	4.865e-05	0.0001146	0	0	0	7.632e-05	0.0001569			s__Pseudomonas_fluorescens	0.0563557	0.0377763	0.047889	0.0385835	0.0191658	0.0218646	5.67959	0.05844	0.2096
s__Chitinophagia_bacterium	-0.02317	-0.04609	-0.0002359	< 0.05			s__Chitinophagia_bacterium	-0.02036	-0.04328	0.002574	< 0.1			s__Chitinophagia_bacterium	0.00281	-0.02012	0.02574	>= 0.1			s__Ferribacterium_limneticum	7.077e-05	0.0001498	0.0002082	0.0002696	0.0004133	5.996e-05	0.0001671	0.0002224	0.0003736	0.0005238	6.427e-05	0.0002603	0.0003873	0.000661	0.0009955			s__Chitinophagia_bacterium	0.0352115	0.0204961	0.0324013	0.0123127	0.0555667	0.0237996	6.52205	0.03835	0.165
s__Sphingomonas_sp._HDW15A	-0.001237	-0.02466	0.02219	>= 0.1			s__Sphingomonas_sp._HDW15A	0.01483	-0.008594	0.03826	>= 0.1			s__Sphingomonas_sp._HDW15A	0.01607	-0.007357	0.03949	>= 0.1			s__Burkholderiales_bacterium_RIFCSPLOWO2_12_FULL_61_40	0	2.202e-05	5.525e-05	7.874e-05	0.0001734	2.258e-05	4.24e-05	4.572e-05	5.845e-05	7.976e-05	0	0	0	0	2.497e-05			s__Sphingomonas_sp._HDW15A	0.0510361	0.0236503	0.0349686	0.0181218	0.0362052	0.0173234	1.8448	0.3976	0.5715
s__Niveibacterium_microcysteis	-0.01236	-0.03258	0.007856	>= 0.1			s__Niveibacterium_microcysteis	-0.01599	-0.03621	0.004229	>= 0.1			s__Niveibacterium_microcysteis	-0.003627	-0.02385	0.01659	>= 0.1			s__Synechococcaceae_bacterium_WB8_1B_136	0	0	0	0	5.879e-05	0	0	0	0	4.511e-05	0	0	0	0	0			s__Niveibacterium_microcysteis	0.0340692	0.00993505	0.0376965	0.0155974	0.0500603	0.0233032	2.46914	0.291	0.5274
s__Hypericibacter_terrae	-0.02008	-0.04533	0.005171	>= 0.1			s__Hypericibacter_terrae	-0.007474	-0.03273	0.01778	>= 0.1			s__Hypericibacter_terrae	0.01261	-0.01265	0.03786	>= 0.1			s__Polynucleobacter_sp._35-46-207	0	0	0	0	4.336e-05	0	0	0	5.694e-05	7.542e-05	0	0	0	5.07e-05	0.0001505			s__Hypericibacter_terrae	0.0422779	0.0280784	0.0296719	0.010062	0.0497521	0.0221495	3.1746	0.2045	0.4173
s__Candidatus_Hydrogenedentes_bacterium	-0.02375	-0.05536	0.007854	>= 0.1			s__Candidatus_Hydrogenedentes_bacterium	-0.0004971	-0.0321	0.03111	>= 0.1			s__Candidatus_Hydrogenedentes_bacterium	0.02326	-0.008351	0.05486	>= 0.1			s__Luteitalea_pratensis	0	3.967e-05	4.165e-05	6.588e-05	8.649e-05	0	0	3.208e-05	6.102e-05	0.0001513	0	4.326e-05	0.0001349	0.0002731	0.0004805			s__Candidatus_Hydrogenedentes_bacterium	0.0480147	0.0418378	0.0247577	0.015041	0.0485118	0.0136382	7.9612	0.01867	0.1131
s__Sphingomonas_sp._G124	-0.01446	-0.03518	0.006256	>= 0.1			s__Sphingomonas_sp._G124	0.01134	-0.00938	0.03205	>= 0.1			s__Sphingomonas_sp._G124	0.0258	0.005082	0.04652	< 0.05			s__Anaerolineaceae_bacterium	3.525e-05	9.862e-05	0.0001405	0.0001995	0.0002523	0.0001343	0.000205	0.0002952	0.000413	0.0007736	0.0001778	0.0002524	0.00035	0.0004465	0.001131			s__Sphingomonas_sp._G124	0.0524923	0.020496	0.0266931	0.0139558	0.0411548	0.0177274	7.55908	0.02283	0.1267
s__Oxalobacteraceae_bacterium	-0.01543	-0.03784	0.006981	>= 0.1			s__Oxalobacteraceae_bacterium	-0.01152	-0.03393	0.01089	>= 0.1			s__Oxalobacteraceae_bacterium	0.003912	-0.0185	0.02632	>= 0.1			s__Micavibrio_aeruginosavorus	0	0	4.174e-05	5.405e-05	0.0002871	0	0	4.6e-05	6.275e-05	0.0001025	0	0	4.83e-05	7.019e-05	0.0002952			s__Oxalobacteraceae_bacterium	0.037532	0.0232877	0.0336201	0.0142402	0.0490508	0.0184993	3.08995	0.2133	0.4273
s__Epsilonproteobacteria_bacterium	0.07509	-0.01716	0.1673	>= 0.1			s__Epsilonproteobacteria_bacterium	0.01847	-0.07378	0.1107	>= 0.1			s__Epsilonproteobacteria_bacterium	-0.05662	-0.1489	0.03563	>= 0.1			s__Paraburkholderia_caffeinitolerans	0	0	0	3.208e-05	8.126e-05	0	0	0	0	6.208e-05	0	0	0	5.085e-05	9.161e-05			s__Epsilonproteobacteria_bacterium	0.027234	0.0543296	0.0838536	0.123003	0.00876507	0.0183967	1.67063	0.4337	0.6059
s__Actinomycetales_bacterium	-0.0437	-0.06837	-0.01904	< 0.001			s__Actinomycetales_bacterium	-0.05085	-0.07552	-0.02619	< 0.001			s__Actinomycetales_bacterium	-0.007149	-0.03181	0.01751	>= 0.1			s__Verrucomicrobiales_bacterium_VVV1	0	0	0	0	0.0001406	0	0	0	0	0	0	0	0	0	0			s__Actinomycetales_bacterium	0.0205034	0.0173119	0.0276525	0.0184293	0.0713558	0.0260283	14.3104	0.0007808	0.02342
s__Sphingorhabdus_lacus	-0.0356	-0.07237	0.001174	< 0.1			s__Sphingorhabdus_lacus	-0.01138	-0.04815	0.02539	>= 0.1			s__Sphingorhabdus_lacus	0.02422	-0.01255	0.06099	>= 0.1			s__Tahibacter_caeni	0	0	0	3.627e-05	8.798e-05	0	0	0	0	7.765e-05	0	0	0	5.654e-05	6.533e-05			s__Sphingorhabdus_lacus	0.0440644	0.0369311	0.0198474	0.0125753	0.0554443	0.0374802	5.0194	0.08129	0.2596
s__Sphingomonas_sp.	-0.02537	-0.06968	0.01894	>= 0.1			s__Sphingomonas_sp.	-0.002537	-0.04685	0.04177	>= 0.1			s__Sphingomonas_sp.	0.02284	-0.02147	0.06715	>= 0.1			s__Desulfosudis_oleivorans	0	0	0	0	3.352e-05	0	0	0	3.747e-05	0.0001911	0	0	0	4.786e-05	5.314e-05			s__Sphingomonas_sp.	0.0465193	0.0556189	0.0236824	0.0127863	0.0490566	0.0315154	4.51146	0.1048	0.3019
s__Methylibium_sp.	0.02428	-0.003177	0.05173	< 0.1			s__Methylibium_sp.	0.00994	-0.01752	0.0374	>= 0.1			s__Methylibium_sp.	-0.01434	-0.04179	0.01312	>= 0.1			s__Acidovorax_sp._ST3	0	0	5.089e-05	5.794e-05	8.464e-05	0	0	0	3.382e-05	0.0001241	0	0	0	0	3.151e-05			s__Methylibium_sp.	0.0382663	0.0218002	0.0526047	0.0319156	0.0283261	0.0117422	3.1746	0.2045	0.4173
s__Methanoregula_sp.	0.0429	-0.01198	0.09778	>= 0.1			s__Methanoregula_sp.	0.003399	-0.05148	0.05828	>= 0.1			s__Methanoregula_sp.	-0.0395	-0.09438	0.01538	>= 0.1			s__Luteitalea_sp.	2.551e-05	6.479e-05	7.571e-05	0.0002363	0.0003191	2.153e-05	3.656e-05	8.724e-05	0.000152	0.0002402	0	0	3.642e-05	3.833e-05	7.744e-05			s__Methanoregula_sp.	0.0272381	0.0208325	0.0667388	0.0763329	0.0238387	0.0160984	0.998236	0.6071	0.7344
s__Sulfuricella_sp.	0.0009774	-0.03955	0.0415	>= 0.1			s__Sulfuricella_sp.	0.008766	-0.03176	0.04929	>= 0.1			s__Sulfuricella_sp.	0.007789	-0.03273	0.04831	>= 0.1			s__Streptomyces_lydicus	0	5.17e-05	8.969e-05	0.0001481	0.0002121	0	2.878e-05	6.306e-05	8.083e-05	0.0002948	0	5.363e-05	0.0001328	0.000187	0.0003245			s__Sulfuricella_sp.	0.0442892	0.0332314	0.0365003	0.0209868	0.0355229	0.0448333	2	0.3679	0.5426
s__Nitrosomonas_ureae	-0.02232	-0.04368	-0.0009607	< 0.05			s__Nitrosomonas_ureae	-0.043	-0.06436	-0.02163	< 0.001			s__Nitrosomonas_ureae	-0.02067	-0.04203	0.0006872	< 0.1			s__Burkholderia_sp._HKI_404	0	0	4.668e-05	6.76e-05	0.0001197	0	0	3.582e-05	5.461e-05	0.0001731	0	0	0	0	0.0001004			s__Nitrosomonas_ureae	0.0174108	0.0125965	0.0380845	0.0234828	0.0604061	0.0166616	14.2469	0.000806	0.02342
s__Sphingobacteriales_bacterium	-0.03134	-0.05006	-0.01263	< 0.001			s__Sphingobacteriales_bacterium	-0.03798	-0.05669	-0.01926	< 0.001			s__Sphingobacteriales_bacterium	-0.006635	-0.02535	0.01208	>= 0.1			s__Ramlibacter_sp._B156	0	0.0001571	0.0003715	0.0003856	0.0005324	7.79e-05	0.0001496	0.0002014	0.0002699	0.000452	0	0	9.7e-05	0.0001919	0.0002192			s__Sphingobacteriales_bacterium	0.023617	0.00956753	0.0302518	0.0172642	0.061595	0.0192017	14.067	0.0008818	0.02342
s__Aquabacterium_commune	0.07171	0.03053	0.1129	< 0.001			s__Aquabacterium_commune	0.02777	-0.01341	0.06895	>= 0.1			s__Aquabacterium_commune	-0.04394	-0.08512	-0.002762	< 0.05			s__Zavarzinia_compransoris	0	0	5.147e-05	9.354e-05	0.0001722	0	0	0	5.038e-05	0.0001069	0	0	0	0	0.0001052			s__Aquabacterium_commune	0.0324931	0.0160272	0.0764342	0.0580496	0.00472095	0.00664201	14.924	0.0005745	0.02209
s__Hydrogenophilales_bacterium_CG_4_10_14_3_um_filter_63_21	0.0313	-0.004555	0.06716	< 0.1			s__Hydrogenophilales_bacterium_CG_4_10_14_3_um_filter_63_21	0.02587	-0.009989	0.06172	>= 0.1			s__Hydrogenophilales_bacterium_CG_4_10_14_3_um_filter_63_21	-0.005434	-0.04129	0.03042	>= 0.1			s__Lautropia_mirabilis	0	0	0	0	4.336e-05	0	0	0	3.846e-05	0.0001385	0	0	0	0	5.07e-05			s__Hydrogenophilales_bacterium_CG_4_10_14_3_um_filter_63_21	0.0445844	0.0265702	0.0500188	0.0383398	0.0187173	0.0246415	6.10935	0.04714	0.1829
s__Polaromonas_sp._35-63-240	-0.00673	-0.02484	0.01138	>= 0.1			s__Polaromonas_sp._35-63-240	0.001832	-0.01628	0.01995	>= 0.1			s__Polaromonas_sp._35-63-240	0.008562	-0.009552	0.02668	>= 0.1			s__Paracoccus_denitrificans	0	0	0	4.625e-05	6.706e-05	0	0	0	0	3.675e-05	0	0	0	0	6.23e-05			s__Polaromonas_sp._35-63-240	0.0411634	0.0119648	0.032601	0.0212901	0.0393309	0.0106706	5.24868	0.07249	0.2404
s__Rhizobiaceae_bacterium	-0.01939	-0.04366	0.00489	>= 0.1			s__Rhizobiaceae_bacterium	-0.01267	-0.03695	0.0116	>= 0.1			s__Rhizobiaceae_bacterium	0.006714	-0.01756	0.03099	>= 0.1			s__Limnohabitans_sp._2KL-27	0	2.607e-05	2.899e-05	5.292e-05	8.682e-05	0	1.737e-05	2.951e-05	5.542e-05	6.904e-05	0	0	0	3.094e-05	7.15e-05			s__Rhizobiaceae_bacterium	0.0356924	0.0186706	0.0289784	0.0152613	0.0483643	0.0263478	3.94004	0.1395	0.3345
s__Euryarchaeota_archaeon	0.03563	-2.73e-05	0.07129	< 0.1			s__Euryarchaeota_archaeon	0.04405	0.008393	0.07971	< 0.05			s__Euryarchaeota_archaeon	0.00842	-0.02724	0.04408	>= 0.1			s__uncultured_Ramlibacter_sp.	0	0	3.817e-05	6.301e-05	9.505e-05	0	0	4.045e-05	8.364e-05	0.0001308	0	0	0	6.271e-05	0.0001061			s__Euryarchaeota_archaeon	0.0551676	0.0400321	0.0467474	0.0279192	0.0111158	0.019248	12.056	0.00241	0.03646
s__Methylococcaceae_bacterium_NSP1-2	0.0434	0.01466	0.07214	< 0.01			s__Methylococcaceae_bacterium_NSP1-2	0.03257	0.003833	0.06131	< 0.05			s__Methylococcaceae_bacterium_NSP1-2	-0.01082	-0.03956	0.01792	>= 0.1			s__uncultured_bacterium_2303	0	0	0	2.088e-05	3.448e-05	0	0	0	0	3.536e-05	0	0	0	3.102e-05	3.91e-05			s__Methylococcaceae_bacterium_NSP1-2	0.0447755	0.0240837	0.0555988	0.0329953	0.012202	0.0109239	10.6523	0.004863	0.05375
s__Ferrigenium_kumadai	0.02105	-0.04198	0.08408	>= 0.1			s__Ferrigenium_kumadai	0.06769	0.004662	0.1307	< 0.05			s__Ferrigenium_kumadai	0.04664	-0.01639	0.1097	>= 0.1			s__Armatimonadetes_bacterium_Uphvl-Ar1	0	0	0	0	0.0002912	0	0	0	0	9.241e-05	0	0	0	7.56e-05	7.894e-05			s__Ferrigenium_kumadai	0.0756	0.0914359	0.0289626	0.012941	0.00791253	0.00840355	11.0647	0.003957	0.04727
s__Roseomonas_soli	0.004323	-0.02441	0.03305	>= 0.1			s__Roseomonas_soli	0.02428	-0.004453	0.05301	>= 0.1			s__Roseomonas_soli	0.01996	-0.008776	0.04869	>= 0.1			s__Krasilnikovia_cinnamomea	0	0	1.608e-05	2.935e-05	8.676e-05	0	0	1.927e-05	3.273e-05	6.355e-05	0	0	0	3.26e-05	7.931e-05			s__Roseomonas_soli	0.0521647	0.0376129	0.0322093	0.0137266	0.0278864	0.0135581	2.73369	0.2549	0.4857
s__Ignavibacteriaceae_bacterium	-0.02667	-0.05209	-0.001256	< 0.05			s__Ignavibacteriaceae_bacterium	-0.02726	-0.05268	-0.001846	< 0.05			s__Ignavibacteriaceae_bacterium	-0.0005892	-0.02601	0.02483	>= 0.1			s__Mongoliimonas_terrestris	0	0	5.094e-05	0.0001272	0.0002216	0	0	0	3.609e-05	4.496e-05	0	0	5.752e-05	0.0001265	0.0002952			s__Ignavibacteriaceae_bacterium	0.0280065	0.0082552	0.0285957	0.0201683	0.0552685	0.0303889	5.88713	0.05268	0.1963
s__Methylogaea_oryzae	0.01185	-0.03427	0.05797	>= 0.1			s__Methylogaea_oryzae	0.0451	-0.001022	0.09122	< 0.1			s__Methylogaea_oryzae	0.03325	-0.01287	0.07937	>= 0.1			s__Ottowia_caeni	3.088e-05	0.0001358	0.0001528	0.0002324	0.000568	0	2.37e-05	4.9e-05	0.000156	0.00023	0	0	3.927e-05	4.009e-05	0.0001246			s__Methylogaea_oryzae	0.0633897	0.0617309	0.0301432	0.0262348	0.0182929	0.0102609	2.67366	0.2627	0.4954
s__Salmonella_enterica	-0.0112	-0.03279	0.0104	>= 0.1			s__Salmonella_enterica	-0.016	-0.0376	0.005591	>= 0.1			s__Salmonella_enterica	-0.004805	-0.0264	0.01679	>= 0.1			s__Dechloromonas_sp._HYN0024	0	0	1.832e-05	4.4e-05	5.024e-05	0	1.559e-05	1.793e-05	0.0001509	0.0001816	0	5.222e-05	8.838e-05	0.0001641	0.0003692			s__Salmonella_enterica	0.0302778	0.00990645	0.035083	0.0204287	0.0462807	0.0222242	2.4127	0.2993	0.54
s__Pedococcus_cremeus	-0.01527	-0.04139	0.01085	>= 0.1			s__Pedococcus_cremeus	-0.02105	-0.04717	0.005073	>= 0.1			s__Pedococcus_cremeus	-0.005776	-0.0319	0.02034	>= 0.1			s__Pseudogulbenkiania_sp._NH8B	0	0	2.435e-05	2.663e-05	0.0004146	0	0	4.533e-05	8.64e-05	0.0001564	0	0	0	0	0			s__Pedococcus_cremeus	0.0282191	0.0151414	0.0339955	0.0280658	0.0492656	0.0214451	6.42328	0.04029	0.1678
s__Cytophagales_bacterium	-0.01487	-0.03312	0.003392	>= 0.1			s__Cytophagales_bacterium	-0.01181	-0.03006	0.006453	>= 0.1			s__Cytophagales_bacterium	0.003061	-0.0152	0.02132	>= 0.1			s__Inhella_proteolytica	8.543e-05	0.0001318	0.0001672	0.0002636	0.0003674	2.338e-05	6.568e-05	7.793e-05	0.0001337	0.0002163	0	4.88e-05	5.188e-05	5.935e-05	0.0001881			s__Cytophagales_bacterium	0.0341247	0.00995221	0.031064	0.0143209	0.0459305	0.020433	3.18519	0.2034	0.4161
s__Zoogloeaceae_bacterium	-0.02203	-0.04369	-0.0003769	< 0.05			s__Zoogloeaceae_bacterium	-0.02766	-0.04931	-0.006	< 0.05			s__Zoogloeaceae_bacterium	-0.005623	-0.02728	0.01603	>= 0.1			s__uncultured_Chloroflexi_bacterium	0	0	3.675e-05	0.0001472	0.0003407	0	0	0	3.888e-05	8.641e-05	0	0	0	0	4.384e-05			s__Zoogloeaceae_bacterium	0.0259124	0.0122131	0.0315358	0.0167171	0.0535692	0.0242203	7.04056	0.02959	0.146
s__Hydrogenophilales_bacterium_28-61-23	0.02687	-0.01236	0.06609	>= 0.1			s__Hydrogenophilales_bacterium_28-61-23	0.0194	-0.01983	0.05862	>= 0.1			s__Hydrogenophilales_bacterium_28-61-23	-0.00747	-0.0467	0.03175	>= 0.1			s__Serpens_gallinarum	0	0	0	0	0	0	0	0	0	8.739e-05	0	0	0	0	0			s__Hydrogenophilales_bacterium_28-61-23	0.0408884	0.0298839	0.0483586	0.0419499	0.0214898	0.0260345	3.83539	0.1469	0.3476
s__Deltaproteobacteria_bacterium_RBG_13_52_11b	-0.0107	-0.0454	0.024	>= 0.1			s__Deltaproteobacteria_bacterium_RBG_13_52_11b	-0.005264	-0.03996	0.02943	>= 0.1			s__Deltaproteobacteria_bacterium_RBG_13_52_11b	0.005437	-0.02926	0.04014	>= 0.1			s__Nitrospira_cf._moscoviensis_SBR1015	0.0004777	0.0006741	0.00112	0.002624	0.004989	0.0001933	0.0005911	0.0008149	0.001023	0.002386	0.0005788	0.0007273	0.0008972	0.001161	0.002314			s__Deltaproteobacteria_bacterium_RBG_13_52_11b	0.0366687	0.0206755	0.0312314	0.0189209	0.0419328	0.0426706	0.268078	0.8746	0.9181
s__Candidatus_Nitrospira_nitrificans	-0.04355	-0.08105	-0.006058	< 0.05			s__Candidatus_Nitrospira_nitrificans	-0.03401	-0.07151	0.00348	< 0.1			s__Candidatus_Nitrospira_nitrificans	0.009538	-0.02796	0.04703	>= 0.1			s__Roseomonas_eburnea	0	4.254e-05	5.809e-05	9.572e-05	0.0001451	0	0	4.001e-05	8.717e-05	0.0001992	0	0	0	6.094e-05	0.0001714			s__Candidatus_Nitrospira_nitrificans	0.0282689	0.0383585	0.0187307	0.0153787	0.0622829	0.0365405	8.03684	0.01798	0.1111
s__Burkholderiales_bacterium_12-64-5	-0.01279	-0.03055	0.00497	>= 0.1			s__Burkholderiales_bacterium_12-64-5	-0.01497	-0.03273	0.002784	>= 0.1			s__Burkholderiales_bacterium_12-64-5	-0.002186	-0.01994	0.01557	>= 0.1			s__Mesorhizobium_muleiense	0	0	0	0	5.297e-05	0	0	0	0	0	0	0	0	5.695e-05	0.0001316			s__Burkholderiales_bacterium_12-64-5	0.0303345	0.0147783	0.0325205	0.0118644	0.045309	0.017987	3.62963	0.1629	0.3638
s__Chloroflexi_bacterium_RBG_16_69_14	-0.03691	-0.05548	-0.01835	< 0.001			s__Chloroflexi_bacterium_RBG_16_69_14	-0.03232	-0.05088	-0.01375	< 0.001			s__Chloroflexi_bacterium_RBG_16_69_14	0.004599	-0.01397	0.02316	>= 0.1			s__Methylophaga_nitratireducenticrescens	0	0	0	0	0.0002042	0	0	0	0	3.665e-05	0	0	0	0	0			s__Chloroflexi_bacterium_RBG_16_69_14	0.0267483	0.0198491	0.0221495	0.0149823	0.0590639	0.0112986	14.6138	0.0006709	0.0228
s__Bdellovibrio_sp.	0.0358	-0.0326	0.1042	>= 0.1			s__Bdellovibrio_sp.	0.07162	0.003212	0.14	< 0.05			s__Bdellovibrio_sp.	0.03582	-0.03259	0.1042	>= 0.1			s__Aquabacterium_olei	0.0002088	0.000378	0.0004302	0.0006549	0.0009174	0.0003084	0.0004093	0.0006586	0.0007802	0.001385	0	0	5.114e-05	0.0001523	0.0002119			s__Bdellovibrio_sp.	0.0716151	0.0906242	0.0357986	0.0437709	0	0	10.1388	0.006286	0.06114
s__Verrucomicrobiaceae_bacterium	-0.04277	-0.0663	-0.01925	< 0.001			s__Verrucomicrobiaceae_bacterium	-0.03833	-0.06185	-0.0148	< 0.01			s__Verrucomicrobiaceae_bacterium	0.004443	-0.01908	0.02797	>= 0.1			s__Sphingomonas_chungangi	0	0	0	1.584e-05	3.514e-05	0	0	0	2.536e-05	6.167e-05	0	0	0	2.299e-05	0.000114			s__Verrucomicrobiaceae_bacterium	0.0244614	0.0147647	0.0200187	0.0116845	0.0627912	0.0290425	10.8183	0.004475	0.05107
s__Pandoraea_nosoerga	-0.01333	-0.03204	0.005374	>= 0.1			s__Pandoraea_nosoerga	-0.01081	-0.02952	0.007894	>= 0.1			s__Pandoraea_nosoerga	0.002521	-0.01619	0.02123	>= 0.1			s__Vitreoscilla_sp.	0.0006114	0.0008488	0.001251	0.001414	0.00144	0.0005837	0.0007754	0.0009093	0.001358	0.00159	0.0005932	0.000804	0.0009469	0.001197	0.0017			s__Pandoraea_nosoerga	0.032754	0.0141052	0.0302335	0.00785413	0.0435684	0.0222945	1.40741	0.4947	0.6616
s__Hydrogenophilales_bacterium_17-61-9	0.01226	-0.02592	0.05044	>= 0.1			s__Hydrogenophilales_bacterium_17-61-9	0.005737	-0.03245	0.04392	>= 0.1			s__Hydrogenophilales_bacterium_17-61-9	-0.006522	-0.04471	0.03166	>= 0.1			s__Limnohabitans_sp._Rim11	0	0	2.276e-05	2.648e-05	0.0002887	1.287e-05	4.569e-05	7.375e-05	9.194e-05	0.0002105	0	0	0	2.26e-05	2.849e-05			s__Hydrogenophilales_bacterium_17-61-9	0.0352332	0.0191368	0.0417554	0.032179	0.0294958	0.0418842	2.903	0.2342	0.4565
s__Zoogloea_sp.	-0.0008768	-0.01776	0.016	>= 0.1			s__Zoogloea_sp.	0.002874	-0.01401	0.01976	>= 0.1			s__Zoogloea_sp.	0.003751	-0.01313	0.02063	>= 0.1			s__Hydrogenophilales_bacterium_16-64-40	2.138e-05	3.855e-05	0.0001415	0.0001677	0.0002561	5.242e-05	9.978e-05	0.0002299	0.0002599	0.0005111	0	1.529e-05	7.892e-05	0.0001079	0.0003808			s__Zoogloea_sp.	0.0375045	0.0154095	0.0337534	0.0113247	0.0346302	0.0158483	0.455026	0.7965	0.862
s__Burkholderiales_bacterium_RIFCSPHIGHO2_12_FULL_69_20	-0.003847	-0.01635	0.008661	>= 0.1			s__Burkholderiales_bacterium_RIFCSPHIGHO2_12_FULL_69_20	-0.01608	-0.02859	-0.003575	< 0.05			s__Burkholderiales_bacterium_RIFCSPHIGHO2_12_FULL_69_20	-0.01224	-0.02474	0.000272	< 0.1			s__Terrabacter_sp.	0	0	0	0	4.632e-05	0	0	0	0	0	0	0	0	0	5.656e-05			s__Burkholderiales_bacterium_RIFCSPHIGHO2_12_FULL_69_20	0.0256198	0.00918959	0.0378557	0.0123056	0.0417027	0.0101382	9.76014	0.007596	0.0692
s__Candidatus_Aquabacterium_excrementipullorum	0.05586	0.01922	0.0925	< 0.01			s__Candidatus_Aquabacterium_excrementipullorum	0.03858	0.001943	0.07522	< 0.05			s__Candidatus_Aquabacterium_excrementipullorum	-0.01727	-0.05391	0.01936	>= 0.1			s__Couchioplanes_caeruleus	0	0	0	0	5.714e-05	0	0	0	0	0	0	0	0	0	0.0001484			s__Candidatus_Aquabacterium_excrementipullorum	0.0421108	0.0268048	0.0593856	0.0466411	0.00352769	0.00348654	17.3051	0.0001747	0.02076
s__Arthrobacter_sp._NicSoilB4	-0.02342	-0.04749	0.0006497	< 0.1			s__Arthrobacter_sp._NicSoilB4	-0.01898	-0.04305	0.00509	>= 0.1			s__Arthrobacter_sp._NicSoilB4	0.004441	-0.01963	0.02851	>= 0.1			s__Methanotrichaceae_archaeon	0	0	5.337e-05	0.0001502	0.00021	0	0	3.192e-05	0.0002659	0.0007309	0	0	0	0.0001146	0.0001316			s__Arthrobacter_sp._NicSoilB4	0.0301527	0.0154112	0.025712	0.0196581	0.0491336	0.0251067	5.14638	0.07629	0.2476
s__Betaproteobacteria_bacterium_RIFCSPLOWO2_02_FULL_67_26	-0.0209	-0.04515	0.003359	>= 0.1			s__Betaproteobacteria_bacterium_RIFCSPLOWO2_02_FULL_67_26	-0.007182	-0.03144	0.01707	>= 0.1			s__Betaproteobacteria_bacterium_RIFCSPLOWO2_02_FULL_67_26	0.01372	-0.01054	0.03797	>= 0.1			s__Methanosaeta_sp._PtaB.Bin005	0	0	0	0	0.0002069	0	0	0	0.0001627	0.0004717	6.963e-05	7.768e-05	0.0001763	0.000253	0.0004549			s__Betaproteobacteria_bacterium_RIFCSPLOWO2_02_FULL_67_26	0.037173	0.0216005	0.0234572	0.00718399	0.0443546	0.0274846	4.46914	0.107	0.3054
s__Daphnia_magna	0.03052	0.004854	0.05618	< 0.05			s__Daphnia_magna	0.02783	0.002166	0.05349	< 0.05			s__Daphnia_magna	-0.002688	-0.02835	0.02298	>= 0.1			s__Rubrivivax_sp._SCN_70-15	0	2.647e-05	3.776e-05	6.356e-05	8.044e-05	0	0	3.805e-05	0.0001026	0.0001823	0	6.872e-05	0.0001169	0.0001239	0.0001553			s__Daphnia_magna	0.0433566	0.02457	0.0460447	0.0239361	0.0155277	0.0157819	9.26352	0.009738	0.07954
s__Pseudomonas_sp._J452	0.05746	0.01889	0.09603	< 0.01			s__Pseudomonas_sp._J452	0.03875	0.0001784	0.07732	< 0.05			s__Pseudomonas_sp._J452	-0.01871	-0.05728	0.01986	>= 0.1			s__Piscinibacter_aquaticus	2.444e-05	0.0002201	0.0003111	0.0003656	0.0004666	2.289e-05	0.0001156	0.0002198	0.0003704	0.000418	5.024e-05	6.879e-05	0.0001155	0.0001517	0.0002458			s__Pseudomonas_sp._J452	0.0413228	0.0394994	0.0600356	0.0406622	0.00257258	0.00264459	14.8576	0.0005939	0.02209
s__Malikia_granosa	0.02948	0.0009638	0.058	< 0.05			s__Malikia_granosa	0.02413	-0.004386	0.05265	>= 0.1			s__Malikia_granosa	-0.00535	-0.03387	0.02317	>= 0.1			s__Nitrospirae_bacterium_RBG_13_39_12	0	3.321e-05	4.436e-05	8.86e-05	0.0002429	0	0	4.515e-05	8.479e-05	0.0001293	0	0	0	8.995e-05	0.0001094			s__Malikia_granosa	0.0408468	0.0303197	0.0461967	0.0180949	0.0167132	0.0226714	7.49731	0.02355	0.1286
s__Nitrospira_sp._ST-bin4	0.009237	-0.02212	0.04059	>= 0.1			s__Nitrospira_sp._ST-bin4	0.03659	0.005239	0.06795	< 0.05			s__Nitrospira_sp._ST-bin4	0.02736	-0.003998	0.05871	< 0.1			s__Halobellus_sp._Atlit-31R	0	0	0	0	6.223e-05	0	0	0	0	9.369e-05	0	0	0	7.276e-05	7.409e-05			s__Nitrospira_sp._ST-bin4	0.0558891	0.0384709	0.0285338	0.0229095	0.0192966	0.0110971	4.4903	0.1059	0.3027
s__Curvibacter_sp._PAE-UM	0.01704	-0.01354	0.04762	>= 0.1			s__Curvibacter_sp._PAE-UM	0.05166	0.02108	0.08224	< 0.001			s__Curvibacter_sp._PAE-UM	0.03462	0.004043	0.06521	< 0.05			s__Lactobacillus_crispatus	0	0	0	0	8.097e-05	0	0	0	0	0	0	0	0	0	8.995e-05			s__Curvibacter_sp._PAE-UM	0.0631716	0.0418036	0.0285472	0.0151518	0.0115107	0.00688154	11.0723	0.003942	0.04727
s__Mycobacteroides_abscessus	-0.01968	-0.03393	-0.005439	< 0.01			s__Mycobacteroides_abscessus	-0.02373	-0.03798	-0.009487	< 0.001			s__Mycobacteroides_abscessus	-0.004049	-0.01829	0.0102	>= 0.1			s__Alphaproteobacteria_bacterium_ADurb.Bin100	0	0	5.21e-05	0.0001082	0.0002183	0	0	5.748e-05	6.118e-05	0.0001436	0	0	2.971e-05	0.0001387	0.0001654			s__Mycobacteroides_abscessus	0.0250914	0.0147701	0.0291399	0.00734388	0.0488234	0.0129286	11.8095	0.002726	0.039
s__Sulfuricurvum_sp._24-42-5	0.07804	-0.007559	0.1636	< 0.1			s__Sulfuricurvum_sp._24-42-5	0.004579	-0.08102	0.09018	>= 0.1			s__Sulfuricurvum_sp._24-42-5	-0.07346	-0.1591	0.01214	>= 0.1			s__Tepidimonas_sediminis	0	0	0	0	3.511e-05	0	0	3.797e-05	5.977e-05	9.27e-05	0	0	0	0	0			s__Sulfuricurvum_sp._24-42-5	0.0112523	0.0209176	0.0847126	0.123572	0.00667365	0.0123691	4.81349	0.09011	0.2757
s__Methyloceanibacter_marginalis	-0.01756	-0.0361	0.0009773	< 0.1			s__Methyloceanibacter_marginalis	-0.00876	-0.0273	0.009777	>= 0.1			s__Methyloceanibacter_marginalis	0.0088	-0.009738	0.02734	>= 0.1			s__Thermodesulfovibrio_aggregans	0	0	0	0	3.675e-05	0	0	3.373e-05	8.569e-05	0.0001227	0	0	0	5.184e-05	5.526e-05			s__Methyloceanibacter_marginalis	0.0340739	0.01404	0.0252743	0.0146834	0.0428343	0.0181971	7.58025	0.02259	0.1264
s__Pseudomonas_sp._PGPPP3	0.00483	-0.01478	0.02444	>= 0.1			s__Pseudomonas_sp._PGPPP3	0.001731	-0.01788	0.02134	>= 0.1			s__Pseudomonas_sp._PGPPP3	-0.003099	-0.02271	0.01651	>= 0.1			s__Ignavibacterium_album	0	2.301e-05	3.151e-05	8.401e-05	0.0001371	0	0	0	0	6.064e-05	0	0	0	4.86e-05	0.0001488			s__Pseudomonas_sp._PGPPP3	0.0334571	0.00861914	0.0365563	0.0127508	0.0317265	0.024399	2.47972	0.2894	0.5258
s__Propionivibrio_sp.	-0.01383	-0.02807	0.0004082	< 0.1			s__Propionivibrio_sp.	-0.006691	-0.02093	0.007548	>= 0.1			s__Propionivibrio_sp.	0.00714	-0.007099	0.02138	>= 0.1			s__Actinomadura_sp._7K507	0	2.104e-05	3.79e-05	8.416e-05	0.0002367	0	3.057e-05	5.349e-05	0.0001253	0.0002063	0	3.372e-05	6.893e-05	0.0001254	0.0003602			s__Propionivibrio_sp.	0.0334667	0.0129589	0.0263265	0.0120289	0.0401574	0.011237	4.44797	0.1082	0.3067
s__Thermoanaerobaculaceae_bacterium	-0.02518	-0.04396	-0.00639	< 0.01			s__Thermoanaerobaculaceae_bacterium	-0.02116	-0.03994	-0.002369	< 0.05			s__Thermoanaerobaculaceae_bacterium	0.004021	-0.01477	0.02281	>= 0.1			s__Coriobacteriia_bacterium_Es71-Z0120	0	0	2.946e-05	5.847e-05	0.0001764	0	0	0	0	0.0001145	0	0	0	6.35e-05	0.0001195			s__Thermoanaerobaculaceae_bacterium	0.0275397	0.0130894	0.0235184	0.0118532	0.0486947	0.0212641	9.06173	0.01077	0.08322
s__Candidatus_Nitrotoga_fabula	0.0097	-0.03387	0.05327	>= 0.1			s__Candidatus_Nitrotoga_fabula	-0.02852	-0.07209	0.01506	>= 0.1			s__Candidatus_Nitrotoga_fabula	-0.03822	-0.08179	0.005355	< 0.1			s__Syntrophaceae_bacterium_PtaB.Bin038	0	5.513e-05	9.136e-05	0.0002077	0.0002838	7.655e-05	9.589e-05	0.0001802	0.0003108	0.0004743	5.556e-05	0.0001081	0.0001858	0.0002867	0.0003217			s__Candidatus_Nitrotoga_fabula	0.0108598	0.00620554	0.0490765	0.0557942	0.0393763	0.0309543	3.85185	0.1457	0.3456
s__Pyrinomonadaceae_bacterium	-0.02523	-0.04608	-0.004377	< 0.05			s__Pyrinomonadaceae_bacterium	-0.02095	-0.0418	-9.779e-05	< 0.05			s__Pyrinomonadaceae_bacterium	0.004279	-0.01657	0.02513	>= 0.1			s__Nocardioides_ungokensis	0	0	0	0	9.126e-05	0	0	0	0	8.898e-05	0	0	0	0	0			s__Pyrinomonadaceae_bacterium	0.0275449	0.0196237	0.0232658	0.0145957	0.0484937	0.0185203	7.37919	0.02498	0.1324
s__Hydrogenophilales_bacterium_16-62-9	0.02561	-0.01558	0.0668	>= 0.1			s__Hydrogenophilales_bacterium_16-62-9	0.001026	-0.04017	0.04222	>= 0.1			s__Hydrogenophilales_bacterium_16-62-9	-0.02458	-0.06578	0.01661	>= 0.1			s__Vulcanococcus_sp.	0	0	0	2.681e-05	0.0001301	0	0	0	6.062e-05	9.983e-05	0	0	0	6.727e-05	0.0003143			s__Hydrogenophilales_bacterium_16-62-9	0.0251652	0.0117839	0.0497501	0.0525971	0.0241391	0.0277072	2.03423	0.3616	0.5426
s__Deltaproteobacteria_bacterium_CG03_land_8_20_14_0_80_45_14	0.01764	-0.01394	0.04921	>= 0.1			s__Deltaproteobacteria_bacterium_CG03_land_8_20_14_0_80_45_14	0.03147	-9.809e-05	0.06304	< 0.1			s__Deltaproteobacteria_bacterium_CG03_land_8_20_14_0_80_45_14	0.01384	-0.01773	0.04541	>= 0.1			s__Candidatus_Eisenbacteria_bacterium	0.0002627	0.0007912	0.0009328	0.001337	0.001395	0.0004463	0.00066	0.0007093	0.0008494	0.001035	0.0009206	0.001034	0.001327	0.001677	0.002845			s__Deltaproteobacteria_bacterium_CG03_land_8_20_14_0_80_45_14	0.0479283	0.022602	0.0340908	0.0346397	0.0164557	0.0211378	7.65079	0.02181	0.1242
s__Burkholderiales_bacterium_JOSHI_001	-0.02291	-0.03729	-0.008523	< 0.01			s__Burkholderiales_bacterium_JOSHI_001	-0.03711	-0.05149	-0.02272	< 0.001			s__Burkholderiales_bacterium_JOSHI_001	-0.0142	-0.02859	0.0001852	< 0.1			s__Pseudomonas_boanensis	0	0.0001287	0.0002906	0.00056	0.0008395	0	0.0001943	0.0003036	0.0003803	0.0006358	0	0	0	6.327e-05	0.0001114			s__Burkholderiales_bacterium_JOSHI_001	0.0156757	0.00648684	0.0298757	0.0150746	0.0527837	0.013365	16.963	0.0002073	0.02076
s__Methanosarcinales_archaeon	0.04905	-0.02949	0.1276	>= 0.1			s__Methanosarcinales_archaeon	0.002714	-0.07583	0.08125	>= 0.1			s__Methanosarcinales_archaeon	-0.04634	-0.1249	0.0322	>= 0.1			s__Mesorhizobium_sp._M1D.F.Ca.ET.184.01.1.1	0	0	0	0	9.706e-05	0	0	0	0	0	0	0	0	0	6.579e-05			s__Methanosarcinales_archaeon	0.0180793	0.0139225	0.0644183	0.114183	0.0153651	0.0110275	4.73954	0.0935	0.2815
s__unclassified_g__Anaeromyxobacter	-0.02749	-0.05145	-0.003538	< 0.05			s__unclassified_g__Anaeromyxobacter	-0.03999	-0.06394	-0.01603	< 0.001			s__unclassified_g__Anaeromyxobacter	-0.01249	-0.03645	0.01146	>= 0.1			s__unclassified_g__Leptospirillum	0	0	0	0	0	0	0	0	0	0	0	0	0	0	6.016e-05			s__unclassified_g__Anaeromyxobacter	0.0150974	0.00983451	0.0275918	0.011167	0.0550844	0.0319486	11.2628	0.003584	0.04497
s__Candidatus_Methanoperedenaceae_archaeon	0.07866	-0.05617	0.2135	>= 0.1			s__Candidatus_Methanoperedenaceae_archaeon	0.008973	-0.1259	0.1438	>= 0.1			s__Candidatus_Methanoperedenaceae_archaeon	-0.06968	-0.2045	0.06514	>= 0.1			s__Clostridium_sp.	0	0	0	0	5.662e-05	0	0	0	9.369e-05	0.0001343	0	0	0	6.088e-05	0.0003046			s__Candidatus_Methanoperedenaceae_archaeon	0.0123027	0.0134057	0.0819862	0.197818	0.0033297	0.00621648	7.53623	0.0231	0.1272
s__Methylobacterium_sp.	0.001403	-0.01989	0.02269	>= 0.1			s__Methylobacterium_sp.	0.004708	-0.01658	0.026	>= 0.1			s__Methylobacterium_sp.	0.003304	-0.01798	0.02459	>= 0.1			s__Pirellula_staleyi	0	0	0	0	0.0001112	0	0	0	0	4.599e-05	0	0	0	0	7.216e-05			s__Methylobacterium_sp.	0.0346603	0.0216084	0.0313561	0.0190977	0.0299526	0.0122228	0.0141093	0.993	0.9957
s__unclassified_g__Bradyrhizobium	-0.02589	-0.04592	-0.005857	< 0.01			s__unclassified_g__Bradyrhizobium	-0.01128	-0.03132	0.008748	>= 0.1			s__unclassified_g__Bradyrhizobium	0.01461	-0.005427	0.03464	>= 0.1			s__Paraconexibacter_algicola	0	2.65e-05	8.819e-05	0.0001274	0.0002129	2.122e-05	2.432e-05	5.189e-05	5.732e-05	0.000172	0	3.816e-05	7.694e-05	9.484e-05	0.0001594			s__unclassified_g__Bradyrhizobium	0.0330716	0.018842	0.0184665	0.0118326	0.0443559	0.0193303	8.13757	0.0171	0.1069
s__Thiobacillus_sp._SCN_62-729	0.02429	-0.0009182	0.0495	< 0.1			s__Thiobacillus_sp._SCN_62-729	0.03102	0.005807	0.05623	< 0.05			s__Thiobacillus_sp._SCN_62-729	0.006725	-0.01849	0.03194	>= 0.1			s__Verrucomicrobiae_bacterium_Tous-C4TDCM	0	0	0	0	0.0002754	0	0	0	0	0	0	0	0	0	7.151e-05			s__Thiobacillus_sp._SCN_62-729	0.044229	0.0277555	0.0375037	0.0172724	0.0132106	0.0175273	9.41891	0.00901	0.07617
s__unclassified_g__Candidatus_Nitrosocosmicus	-0.004676	-0.0211	0.01174	>= 0.1			s__unclassified_g__Candidatus_Nitrosocosmicus	0.001295	-0.01512	0.01771	>= 0.1			s__unclassified_g__Candidatus_Nitrosocosmicus	0.005971	-0.01045	0.02239	>= 0.1			s__Mesorhizobium_amorphae	2.752e-05	5.709e-05	9.195e-05	0.0002061	0.0002478	0	3.765e-05	0.000102	0.0001436	0.0005227	0.0001231	0.0001505	0.0002373	0.0003341	0.0005188			s__unclassified_g__Candidatus_Nitrosocosmicus	0.0339787	0.0143262	0.0280074	0.0140613	0.0326837	0.0134408	1.80247	0.4061	0.5795
s__Roseomonas_sp.	0.001972	-0.01075	0.01469	>= 0.1			s__Roseomonas_sp.	0.01463	0.001909	0.02735	< 0.05			s__Roseomonas_sp.	0.01266	-6.366e-05	0.02538	< 0.1			s__Novimethylophilus_kurashikiensis	0	3.822e-05	0.0002838	0.0004216	0.0006952	2.878e-05	7.239e-05	0.0001145	0.0001505	0.000381	0	0	0	5.014e-05	0.0001667			s__Roseomonas_sp.	0.0404719	0.0115148	0.0278158	0.011646	0.0258433	0.00905614	6.55026	0.03781	0.165
s__Ferribacterium_limneticum	-0.0182	-0.04232	0.005917	>= 0.1			s__Ferribacterium_limneticum	-0.02366	-0.04778	0.0004599	< 0.1			s__Ferribacterium_limneticum	-0.005457	-0.02958	0.01866	>= 0.1			s__Methylobacterium_marchantiae	0	1.585e-05	2.113e-05	3.288e-05	4.632e-05	0	0	2.776e-05	4.499e-05	0.0001103	0	0	2.068e-05	2.445e-05	2.607e-05			s__Ferribacterium_limneticum	0.0215299	0.0103247	0.0269867	0.0167804	0.0451889	0.0295138	3.7284	0.155	0.3579
s__Pseudomonas_benzenivorans	0.05257	0.02219	0.08296	< 0.001			s__Pseudomonas_benzenivorans	0.02292	-0.007469	0.0533	>= 0.1			s__Pseudomonas_benzenivorans	-0.02966	-0.06004	0.000728	< 0.1			s__unclassified_f__Bacillaceae	0	0	0	0	5.341e-05	0	0	0	0	0.0001731	0	0	0	0	6.401e-05			s__Pseudomonas_benzenivorans	0.028934	0.0220251	0.0585911	0.0381129	0.00601738	0.0078019	14.1419	0.0008494	0.02342
s__Actinobacteria_bacterium_RBG_16_70_17	0.008248	-0.01609	0.03258	>= 0.1			s__Actinobacteria_bacterium_RBG_16_70_17	0.004976	-0.01936	0.02931	>= 0.1			s__Actinobacteria_bacterium_RBG_16_70_17	-0.003272	-0.02761	0.02106	>= 0.1			s__Planctomycetes_bacterium_ADurb.Bin412	0	0	0	0	3.185e-05	0	0	0	0	4.183e-05	0	0	3.762e-05	6.233e-05	8.607e-05			s__Actinobacteria_bacterium_RBG_16_70_17	0.0317002	0.0252364	0.0349724	0.0202936	0.0267241	0.015268	0.772487	0.6796	0.7895
s__Lacisediminimonas_profundi	0.01839	-0.03552	0.07229	>= 0.1			s__Lacisediminimonas_profundi	0.05513	0.001233	0.109	< 0.05			s__Lacisediminimonas_profundi	0.03675	-0.01715	0.09065	>= 0.1			s__Gemmatimonadetes_bacterium_RBG_16_66_8	0	0	0	0	7.634e-05	0	0	0	0	6.462e-05	0	0	0	0	0			s__Lacisediminimonas_profundi	0.061757	0.0758922	0.0250089	0.0221432	0.00662281	0.00626872	5.32705	0.0697	0.2351
s__Saprospiraceae_bacterium	-0.01825	-0.0498	0.0133	>= 0.1			s__Saprospiraceae_bacterium	-0.005923	-0.03747	0.02563	>= 0.1			s__Saprospiraceae_bacterium	0.01233	-0.01922	0.04388	>= 0.1			s__Rahnella_sp._CJA17(1/100)	0	0	0	0	3.966e-05	0	0	0	3.175e-05	5.146e-05	0	0	0	0	0			s__Saprospiraceae_bacterium	0.0332416	0.0397431	0.0209141	0.012174	0.0391647	0.0206677	4.23633	0.1203	0.3154
s__Verrucomicrobiales_bacterium	-0.02622	-0.04138	-0.01107	< 0.001			s__Verrucomicrobiales_bacterium	-0.0273	-0.04246	-0.01215	< 0.001			s__Verrucomicrobiales_bacterium	-0.00108	-0.01624	0.01408	>= 0.1			s__Neorhizobium_galegae	0	0	0	0	0	0	0	0	0	2.97e-05	0	0	0	0	0			s__Verrucomicrobiales_bacterium	0.0215779	0.0146722	0.0226579	0.0091987	0.0488806	0.0140462	13.1358	0.001405	0.02865
s__Sphingobium_sp.	-0.01846	-0.03664	-0.0002788	< 0.05			s__Sphingobium_sp.	-0.008668	-0.02685	0.009511	>= 0.1			s__Sphingobium_sp.	0.00979	-0.008389	0.02797	>= 0.1			s__Nitrospinae_bacterium	0	0	0	0	0.0001088	0	0	0	5.146e-05	0.000135	0	0	0	0	5.963e-05			s__Sphingobium_sp.	0.0313307	0.0195796	0.0215407	0.00611831	0.0399987	0.0171641	2.80776	0.2456	0.4732
s__candidate_division_Zixibacteria_bacterium	-0.00316	-0.02136	0.01504	>= 0.1			s__candidate_division_Zixibacteria_bacterium	-0.007413	-0.02562	0.01079	>= 0.1			s__candidate_division_Zixibacteria_bacterium	-0.004253	-0.02246	0.01395	>= 0.1			s__Holophagae_bacterium	0.0001722	0.0004539	0.0005596	0.0007621	0.001203	0.0002041	0.0002394	0.0004696	0.0008256	0.001136	0.0006562	0.0007729	0.0008934	0.001233	0.001991			s__candidate_division_Zixibacteria_bacterium	0.0270103	0.0105509	0.031263	0.0157365	0.0344232	0.018931	0.70194	0.704	0.8004
s__Thiomonas_bhubaneswarensis	0.04119	-0.002995	0.08538	< 0.1			s__Thiomonas_bhubaneswarensis	0.04326	-0.0009303	0.08744	< 0.1			s__Thiomonas_bhubaneswarensis	0.002065	-0.04212	0.04625	>= 0.1			s__Bryobacteraceae_bacterium	0.0001309	0.0001866	0.0003369	0.0004642	0.0007091	4.551e-05	0.0001177	0.0001715	0.0002472	0.0002858	0.0001418	0.0001609	0.0002918	0.0004015	0.0004897			s__Thiomonas_bhubaneswarensis	0.0459511	0.0232493	0.0438865	0.0605183	0.002694	0.00486158	14.5719	0.0006851	0.02296
s__Anaerolineaceae_bacterium	-0.006468	-0.03208	0.01914	>= 0.1			s__Anaerolineaceae_bacterium	-0.02747	-0.05308	-0.001859	< 0.05			s__Anaerolineaceae_bacterium	-0.021	-0.04661	0.00461	>= 0.1			s__Aquicella_lusitana	0	0	0	0	0.000176	0	0	0	0	7.279e-05	0	0	0	0	0			s__Anaerolineaceae_bacterium	0.014418	0.00676415	0.0354195	0.022335	0.041888	0.0295854	11.1217	0.003846	0.04693
s__Methylocystis_sp._H4A	0.01605	-0.002702	0.03481	>= 0.1			s__Methylocystis_sp._H4A	0.01461	-0.00414	0.03337	>= 0.1			s__Methylocystis_sp._H4A	-0.001437	-0.02019	0.01732	>= 0.1			s__Azohydromonas_australica	0	0	0	1.729e-05	0.0001324	0	0	5.316e-05	9.45e-05	0.0001256	0	0	8.913e-05	0.0002024	0.0003574			s__Methylocystis_sp._H4A	0.0349584	0.0193035	0.0363958	0.0186536	0.0203437	0.00638781	5.86596	0.05324	0.1973
s__Rubrivivax_sp._A210	-0.01411	-0.03331	0.005088	>= 0.1			s__Rubrivivax_sp._A210	-0.01525	-0.03445	0.003949	>= 0.1			s__Rubrivivax_sp._A210	-0.001139	-0.02034	0.01806	>= 0.1			s__Reyranella_soli	8.393e-05	9.626e-05	0.0001161	0.0001602	0.0002016	1.801e-05	4.866e-05	6.86e-05	0.0001316	0.0002412	0.0001012	0.0001454	0.000187	0.0002604	0.0003032			s__Rubrivivax_sp._A210	0.024776	0.0141087	0.0259148	0.00989337	0.0400259	0.022383	4.92416	0.08526	0.2684
s__Novosphingobium_sp._16-62-11	-0.03057	-0.04834	-0.01279	< 0.001			s__Novosphingobium_sp._16-62-11	-0.03605	-0.05383	-0.01828	< 0.001			s__Novosphingobium_sp._16-62-11	-0.005486	-0.02326	0.01229	>= 0.1			s__Betaproteobacteria_bacterium_RIFCSPHIGHO2_12_FULL_69_13	0	1.422e-05	2.129e-05	5.128e-05	0.0001975	0	0	1.704e-05	3.907e-05	5.435e-05	0	0	0	3.065e-05	7.012e-05			s__Novosphingobium_sp._16-62-11	0.016342	0.00756929	0.0218279	0.0149512	0.0523949	0.0200753	13.94	0.0009396	0.02386
s__Thermoleophilaceae_bacterium	-0.03083	-0.04672	-0.01495	< 0.001			s__Thermoleophilaceae_bacterium	-0.02205	-0.03794	-0.006164	< 0.01			s__Thermoleophilaceae_bacterium	0.008782	-0.007106	0.02467	>= 0.1			s__Phenylobacterium_zucineum	0	3.555e-05	5.854e-05	7.662e-05	0.0001611	0	4.492e-05	8.716e-05	8.986e-05	0.0001325	0	4.341e-05	4.569e-05	7.646e-05	0.0003428			s__Thermoleophilaceae_bacterium	0.0256515	0.0161191	0.0168692	0.0116296	0.0477039	0.0123042	12.4268	0.002002	0.0328
s__Betaproteobacteria_bacterium_HGW-Betaproteobacteria-17	0.007632	-0.03179	0.04705	>= 0.1			s__Betaproteobacteria_bacterium_HGW-Betaproteobacteria-17	0.001133	-0.03829	0.04055	>= 0.1			s__Betaproteobacteria_bacterium_HGW-Betaproteobacteria-17	-0.006499	-0.04592	0.03292	>= 0.1			s__Candidatus_Sumerlaeota_bacterium	0	0	3.797e-05	5.649e-05	0.0001984	0	0	3.049e-05	8.016e-05	0.0001143	0	0	0	4.521e-05	8.88e-05			s__Betaproteobacteria_bacterium_HGW-Betaproteobacteria-17	0.0281985	0.0252796	0.0346979	0.0305328	0.0270659	0.0423361	1.55039	0.4606	0.6322
s__Sulfuricellaceae_bacterium	-0.009232	-0.03153	0.01306	>= 0.1			s__Sulfuricellaceae_bacterium	0.006296	-0.016	0.02859	>= 0.1			s__Sulfuricellaceae_bacterium	0.01553	-0.006769	0.03783	>= 0.1			s__Candidatus_Competibacteraceae_bacterium	0.0001413	0.0002189	0.0004278	0.0005943	0.0007653	0.000228	0.0002737	0.0003104	0.0003964	0.0005616	0.000256	0.0002927	0.0004592	0.0007669	0.000837			s__Sulfuricellaceae_bacterium	0.0372121	0.026059	0.021684	0.00814495	0.0309163	0.0181874	2.39506	0.3019	0.5426
s__Hydrogenophaga_sp._T4	-0.008479	-0.02516	0.008198	>= 0.1			s__Hydrogenophaga_sp._T4	-0.006881	-0.02356	0.009796	>= 0.1			s__Hydrogenophaga_sp._T4	0.001598	-0.01508	0.01828	>= 0.1			s__Chitinophagaceae_bacterium	0.0002881	0.0007423	0.0008541	0.001177	0.00207	0.000343	0.0007916	0.0009997	0.001015	0.001024	0.000887	0.001689	0.001781	0.002095	0.002765			s__Hydrogenophaga_sp._T4	0.0280099	0.0125297	0.0264119	0.0112515	0.0348907	0.0178455	1.0582	0.5891	0.7249
s__Deltaproteobacteria_bacterium_RBG_16_64_85	-8.859e-05	-0.02898	0.0288	>= 0.1			s__Deltaproteobacteria_bacterium_RBG_16_64_85	0.02283	-0.006054	0.05172	>= 0.1			s__Deltaproteobacteria_bacterium_RBG_16_64_85	0.02292	-0.005966	0.05181	>= 0.1			s__Methylophilaceae_bacterium_17-43-7	4.87e-05	7.413e-05	9.407e-05	0.0001425	0.0001892	0	3.311e-05	6.824e-05	0.0001209	0.0001683	0	0	4.821e-05	0.0001525	0.0003416			s__Deltaproteobacteria_bacterium_RBG_16_64_85	0.044926	0.0312698	0.0220046	0.0120901	0.0220931	0.0261225	4.13089	0.1268	0.3171
s__Ilumatobacteraceae_bacterium	-0.02043	-0.04552	0.004662	>= 0.1			s__Ilumatobacteraceae_bacterium	-0.007022	-0.03211	0.01807	>= 0.1			s__Ilumatobacteraceae_bacterium	0.01341	-0.01168	0.0385	>= 0.1			s__Nitrosomonadales_bacterium	0.0001713	0.001012	0.001353	0.001796	0.002612	0.0002504	0.0004008	0.0004924	0.001163	0.001431	0.0002996	0.0004341	0.0007077	0.0008967	0.001236			s__Ilumatobacteraceae_bacterium	0.0315357	0.0297522	0.0181289	0.0134321	0.0385577	0.0172379	5.1746	0.07522	0.246
s__Novosphingobium_sp._TH158	-0.04076	-0.0646	-0.01693	< 0.001			s__Novosphingobium_sp._TH158	-0.05116	-0.075	-0.02733	< 0.001			s__Novosphingobium_sp._TH158	-0.0104	-0.03424	0.01344	>= 0.1			s__Pseudomonas_alcaligenes	0.0008906	0.001475	0.002053	0.00337	0.004366	0.0006396	0.002715	0.005072	0.006614	0.01117	0.0001252	0.0001417	0.0002741	0.0008444	0.001909			s__Novosphingobium_sp._TH158	0.00875093	0.00831566	0.0191515	0.0146563	0.0599157	0.0307552	16.1666	0.0003086	0.02076
s__Methylomonas_koyamae	0.02625	-0.02147	0.07397	>= 0.1			s__Methylomonas_koyamae	0.0513	0.003579	0.09902	< 0.05			s__Methylomonas_koyamae	0.02505	-0.02267	0.07277	>= 0.1			s__Lentisphaeria_bacterium	0	0	0	0	0.0001043	0	0	0	3.984e-05	0.0001408	0	0	5.879e-05	7.15e-05	0.000259			s__Methylomonas_koyamae	0.0546718	0.0649098	0.0296236	0.0262475	0.0033722	0.00523125	12.056	0.00241	0.03646
s__Thermogutta_sp.	-0.002082	-0.02267	0.01851	>= 0.1			s__Thermogutta_sp.	0.0141	-0.00649	0.03469	>= 0.1			s__Thermogutta_sp.	0.01618	-0.004408	0.03677	>= 0.1			s__Sandaracinus_sp.	0	0	2.748e-05	0.0001002	0.0001203	0	0	0	0	0.000105	0	0	0	0	0.0001429			s__Thermogutta_sp.	0.0392482	0.0226495	0.0230678	0.00937379	0.0251499	0.0177957	2.39506	0.3019	0.5426
s__Dechloromonas_sp._H13	-0.01679	-0.04624	0.01265	>= 0.1			s__Dechloromonas_sp._H13	-0.0418	-0.07125	-0.01235	< 0.01			s__Dechloromonas_sp._H13	-0.02501	-0.05445	0.004442	>= 0.1			s__Pseudonocardia_bannensis	0	0	0	0	5.623e-05	0	0	0	0	0	0	0	0	0	0			s__Dechloromonas_sp._H13	0.0068596	0.00695797	0.0318648	0.0336678	0.0486594	0.0263661	11.5062	0.003173	0.04268
s__Methylophilales_bacterium_16-45-9	-0.00153	-0.0323	0.02924	>= 0.1			s__Methylophilales_bacterium_16-45-9	0.01038	-0.02039	0.04115	>= 0.1			s__Methylophilales_bacterium_16-45-9	0.01191	-0.01886	0.04268	>= 0.1			s__Roseateles_depolymerans	0	0	0	3.202e-05	4.547e-05	0	0	3.837e-05	5.083e-05	6.518e-05	0	0	0	0	0.0001442			s__Methylophilales_bacterium_16-45-9	0.0361605	0.0379153	0.0242459	0.0158156	0.025776	0.0190224	0.0740741	0.9636	0.9842
s__Bradyrhizobium_icense	-0.03405	-0.05262	-0.01547	< 0.001			s__Bradyrhizobium_icense	-0.02479	-0.04337	-0.006215	< 0.01			s__Bradyrhizobium_icense	0.009256	-0.00932	0.02783	>= 0.1			s__Methylomicrobium_sp.	0	3.095e-05	5.562e-05	0.0002101	0.0003887	3.093e-05	9.744e-05	0.0001097	0.0001482	0.0002607	0	0	3.489e-05	4.386e-05	0.0001305			s__Bradyrhizobium_icense	0.0235187	0.0132132	0.0142632	0.00452909	0.0483096	0.0234911	13.2945	0.001298	0.02761
s__Candidatus_Odyssella_sp.	-0.0147	-0.03321	0.003806	>= 0.1			s__Candidatus_Odyssella_sp.	-0.002091	-0.0206	0.01642	>= 0.1			s__Candidatus_Odyssella_sp.	0.01261	-0.005897	0.03112	>= 0.1			s__Marinobacterium_lutimaris	0	0	0	0	9.554e-05	0	0	0	0	4.657e-05	0	0	0	0	6.201e-05			s__Candidatus_Odyssella_sp.	0.0321675	0.0185222	0.0195569	0.0081079	0.0342589	0.0182391	5.40035	0.06719	0.2296
s__Azotobacter_vinelandii	0.02825	-0.007406	0.0639	>= 0.1			s__Azotobacter_vinelandii	0.04465	0.008997	0.0803	< 0.05			s__Azotobacter_vinelandii	0.0164	-0.01925	0.05206	>= 0.1			s__Alcanivorax_sp._MD8A	0	0	0	2.98e-05	3.951e-05	0	0	2.622e-05	3.867e-05	9.479e-05	0	0	4.203e-05	4.445e-05	0.0002454			s__Azotobacter_vinelandii	0.0489779	0.044253	0.0325748	0.0268694	0.00432774	0.00845098	11.0783	0.00393	0.04727
s__Campylobacterales_bacterium_16-40-21	0.06274	-0.01113	0.1366	>= 0.1			s__Campylobacterales_bacterium_16-40-21	0.00577	-0.0681	0.07964	>= 0.1			s__Campylobacterales_bacterium_16-40-21	-0.05697	-0.1308	0.0169	>= 0.1			s__endosymbiont_of_Ridgeia_piscesae	0	0	0	3.571e-05	0.0002223	0	0	0	5.769e-05	0.0001632	0	6.401e-05	0.0001268	0.0001936	0.0004011			s__Campylobacterales_bacterium_16-40-21	0.011449	0.0194008	0.0684168	0.105947	0.00567882	0.0144752	4.30142	0.1164	0.3154
s__Nitrosopumilaceae_archaeon	0.006335	-0.01687	0.02954	>= 0.1			s__Nitrosopumilaceae_archaeon	0.01244	-0.01076	0.03564	>= 0.1			s__Nitrosopumilaceae_archaeon	0.006104	-0.0171	0.02931	>= 0.1			s__Aeromonas_sp._CPF2-S1	0	0	0	3.12e-05	4.518e-05	0	0	0	2.475e-05	5.162e-05	0	3.967e-05	4.229e-05	0.0001149	0.0002349			s__Nitrosopumilaceae_archaeon	0.0346329	0.0250464	0.0285288	0.018109	0.0221939	0.0144932	1.40741	0.4947	0.6616
s__Mycobacteriaceae_bacterium	-0.01738	-0.03853	0.003761	>= 0.1			s__Mycobacteriaceae_bacterium	-0.01343	-0.03457	0.007719	>= 0.1			s__Mycobacteriaceae_bacterium	0.003958	-0.01719	0.0251	>= 0.1			s__Arthrobacter_sp._ISL-28	0	0	0	0	3.467e-05	0	0	0	0	0	0	0	0	0	9.984e-05			s__Mycobacteriaceae_bacterium	0.0252821	0.0271007	0.0213238	0.00921755	0.0387084	0.012186	8.04586	0.0179	0.111
s__Phenylobacterium_sp.	-0.001186	-0.01652	0.01415	>= 0.1			s__Phenylobacterium_sp.	0.01509	-0.0002475	0.03042	< 0.1			s__Phenylobacterium_sp.	0.01627	0.0009382	0.0316	< 0.05			s__Gordonia_paraffinivorans	0	0	0	0	0.0001311	0	0	0	0	0	0	0	0	7.392e-05	0.0002377			s__Phenylobacterium_sp.	0.0388088	0.0138331	0.0225373	0.0141817	0.023723	0.0107919	6.67019	0.03561	0.1608
s__Fimbriimonadaceae_bacterium	-0.01472	-0.04003	0.01059	>= 0.1			s__Fimbriimonadaceae_bacterium	0.005141	-0.02017	0.03045	>= 0.1			s__Fimbriimonadaceae_bacterium	0.01986	-0.005446	0.04518	>= 0.1			s__Ramlibacter_ginsenosidimutans	0	0	2.092e-05	3.763e-05	5.942e-05	0	0	0	2.875e-05	6.133e-05	0	0	0	4.465e-05	0.0001804			s__Fimbriimonadaceae_bacterium	0.0365893	0.0275936	0.0167243	0.0117164	0.031448	0.0220924	4.7231	0.09427	0.2833
s__Deltaproteobacteria_bacterium_RIFOXYB2_FULL_66_7	-0.008293	-0.0293	0.01271	>= 0.1			s__Deltaproteobacteria_bacterium_RIFOXYB2_FULL_66_7	0.007528	-0.01348	0.02853	>= 0.1			s__Deltaproteobacteria_bacterium_RIFOXYB2_FULL_66_7	0.01582	-0.005184	0.03682	>= 0.1			s__Syntrophaceae_bacterium_CG2_30_58_14	0	0	0	3.075e-05	0.000221	0	0	3.513e-05	0.0001022	0.000168	0	0	5.613e-05	0.0001151	0.0002348			s__Deltaproteobacteria_bacterium_RIFOXYB2_FULL_66_7	0.035961	0.0162831	0.0201407	0.0159047	0.0284335	0.0209025	3.72953	0.1549	0.3579
s__Massilia_sp.	0.04021	0.01841	0.06202	< 0.001			s__Massilia_sp.	0.01029	-0.01152	0.03209	>= 0.1			s__Massilia_sp.	-0.02993	-0.05173	-0.008123	< 0.01			s__Nocardioides_cavernae	0	0	0	2.767e-05	4.183e-05	0	0	0	3.392e-05	3.994e-05	0	3.721e-05	8.926e-05	0.0001273	0.0002242			s__Massilia_sp.	0.0214584	0.0063852	0.0513844	0.0291077	0.0111716	0.0118753	12.4941	0.001936	0.03272
s__Methylobacter_luteus	0.02684	-0.001758	0.05543	< 0.1			s__Methylobacter_luteus	0.03061	0.002018	0.05921	< 0.05			s__Methylobacter_luteus	0.003776	-0.02482	0.03237	>= 0.1			s__Porphyrobacter_sp.	0	0	0	3.776e-05	0.0001349	0	0	3.214e-05	3.72e-05	0.0001057	0	0	0	0	0.0002294			s__Methylobacter_luteus	0.0394558	0.0329453	0.0356798	0.0250441	0.00884378	0.00756677	7.4321	0.02433	0.1306
s__Thiobacillus_sp._SCN_63-1177	0.01715	-0.00925	0.04355	>= 0.1			s__Thiobacillus_sp._SCN_63-1177	0.02019	-0.006206	0.04659	>= 0.1			s__Thiobacillus_sp._SCN_63-1177	0.003044	-0.02335	0.02944	>= 0.1			s__Curvibacter_sp._PD_MW3	9.237e-05	0.0001971	0.0003505	0.0006932	0.001526	5.407e-05	0.0001116	0.0002817	0.0004728	0.0007416	0	0	0	5.391e-05	0.0001059			s__Thiobacillus_sp._SCN_63-1177	0.0357041	0.0207815	0.0326599	0.0216302	0.0155119	0.0246724	6.7866	0.0336	0.158
s__bacterium_HR12	-0.005539	-0.04051	0.02943	>= 0.1			s__bacterium_HR12	0.0306	-0.004373	0.06556	< 0.1			s__bacterium_HR12	0.03613	0.001166	0.0711	< 0.05			s__Corallococcus_exiguus	0	0	0	5.42e-05	9.193e-05	0	0	0	0	0.0001227	0	5.082e-05	6.021e-05	6.632e-05	0.0001251			s__bacterium_HR12	0.0501469	0.0496467	0.0140122	0.00739838	0.0195514	0.0112908	4.70194	0.09528	0.2852
s__Thiobacillus_sp._65-29	0.01641	-0.01405	0.04688	>= 0.1			s__Thiobacillus_sp._65-29	0.01041	-0.02005	0.04088	>= 0.1			s__Thiobacillus_sp._65-29	-0.005996	-0.03646	0.02447	>= 0.1			s__Candidatus_Lindowbacteria_bacterium_RIFCSPLOWO2_12_FULL_62_27	0	0	0	0	0.0001874	0	0	0	0	0	0	0	0	0	0			s__Thiobacillus_sp._65-29	0.0292227	0.0300511	0.0352185	0.0269849	0.0188082	0.0194389	2.09147	0.3514	0.5426
s__Acidobacteria_bacterium_RIFCSPLOWO2_12_FULL_67_14b	-0.02552	-0.04415	-0.006883	< 0.01			s__Acidobacteria_bacterium_RIFCSPLOWO2_12_FULL_67_14b	-0.017	-0.03563	0.001637	< 0.1			s__Acidobacteria_bacterium_RIFCSPLOWO2_12_FULL_67_14b	0.00852	-0.01012	0.02716	>= 0.1			s__Aminobacter_sp._SR38	0	0	0	0	0.0001568	0	0	0	0	0	0	0	0	0	6.646e-05			s__Acidobacteria_bacterium_RIFCSPLOWO2_12_FULL_67_14b	0.0248842	0.0209682	0.0163644	0.0117851	0.0418832	0.0131615	9.80247	0.007437	0.06833
s__Betaproteobacteria_bacterium_RIFCSPLOWO2_02_67_12	0.004396	-0.01769	0.02648	>= 0.1			s__Betaproteobacteria_bacterium_RIFCSPLOWO2_02_67_12	0.02168	-0.0004003	0.04377	< 0.1			s__Betaproteobacteria_bacterium_RIFCSPLOWO2_02_67_12	0.01729	-0.004796	0.03937	>= 0.1			s__Staphylococcus_capitis	0	0	0	0	0	0	0	0	0	9.892e-05	0	0	0	0	0			s__Betaproteobacteria_bacterium_RIFCSPLOWO2_02_67_12	0.0406641	0.0279095	0.0233755	0.0143801	0.0189795	0.00837222	3.77072	0.1518	0.353
s__Curvibacter_sp._PD_MW3	0.02941	-0.006431	0.06524	>= 0.1			s__Curvibacter_sp._PD_MW3	0.04467	0.008832	0.08051	< 0.05			s__Curvibacter_sp._PD_MW3	0.01526	-0.02057	0.0511	>= 0.1			s__Lactuca_dolichophylla	0	0	0	0	3.057e-05	0	0	0	0	3.748e-05	0	0	3.888e-05	7.859e-05	9.52e-05			s__Curvibacter_sp._PD_MW3	0.0476155	0.0456335	0.0323526	0.0261233	0.00294637	0.00390953	16.1018	0.0003188	0.02076
s__Rubrivivax_gelatinosus	0.03984	0.008735	0.07095	< 0.05			s__Rubrivivax_gelatinosus	0.01155	-0.01955	0.04266	>= 0.1			s__Rubrivivax_gelatinosus	-0.02829	-0.05939	0.002818	< 0.1			s__Thermoguttaceae_bacterium	0.0002431	0.0003455	0.0005139	0.000578	0.0009773	0.0001418	0.0002418	0.0003048	0.0003746	0.0004252	0.0002789	0.0004042	0.0004336	0.0005454	0.0006421			s__Rubrivivax_gelatinosus	0.022032	0.0104494	0.0503198	0.0429208	0.0104785	0.0119636	9.2021	0.01004	0.08047
s__Methylophilaceae_bacterium	0.01646	-0.01117	0.04409	>= 0.1			s__Methylophilaceae_bacterium	0.0203	-0.007328	0.04793	>= 0.1			s__Methylophilaceae_bacterium	0.003842	-0.02379	0.03147	>= 0.1			s__Curvibacter_sp._PAE-UM	5.559e-05	0.0002319	0.0007922	0.0009239	0.001158	0.0001115	0.0001957	0.0002479	0.0003813	0.0005369	4.063e-05	7.114e-05	9.336e-05	0.0001543	0.0002595			s__Methylophilaceae_bacterium	0.035547	0.0306266	0.0317053	0.0251281	0.0152472	0.00910694	2.71252	0.2576	0.4891
s__Betaproteobacteria_bacterium_RBG_19FT_COMBO_58_11	0.005311	-0.02739	0.03801	>= 0.1			s__Betaproteobacteria_bacterium_RBG_19FT_COMBO_58_11	-0.004401	-0.0371	0.0283	>= 0.1			s__Betaproteobacteria_bacterium_RBG_19FT_COMBO_58_11	-0.009711	-0.04241	0.02299	>= 0.1			s__unclassified_g__Microvirga	0	0	0	0	7.121e-05	0	0	0	0	0.0001088	0	0	0	0	0			s__Betaproteobacteria_bacterium_RBG_19FT_COMBO_58_11	0.022774	0.0136609	0.0324854	0.0281493	0.0271745	0.0365431	1.14425	0.5643	0.7222
s__Bryobacteraceae_bacterium	-0.01226	-0.02901	0.004483	>= 0.1			s__Bryobacteraceae_bacterium	0.005698	-0.01105	0.02245	>= 0.1			s__Bryobacteraceae_bacterium	0.01796	0.001215	0.03471	< 0.05			s__Vogesella_sp._AC12	0	4.393e-05	6.557e-05	9.982e-05	0.0003252	0	0	3.527e-05	8.316e-05	0.0003655	0	0	4.88e-05	5.551e-05	0.0001121			s__Bryobacteraceae_bacterium	0.0353213	0.0192263	0.0173589	0.00816514	0.0296231	0.013069	6.16226	0.04591	0.18
s__Rhodoplanes_sp._Z2-YC6860	-0.01408	-0.03671	0.008545	>= 0.1			s__Rhodoplanes_sp._Z2-YC6860	0.004025	-0.0186	0.02665	>= 0.1			s__Rhodoplanes_sp._Z2-YC6860	0.01811	-0.00452	0.04074	>= 0.1			s__Zwartia_hollandica	0	2.439e-05	2.93e-05	3.258e-05	0.0001157	0	0	0	2.638e-05	5.173e-05	0	0	3.512e-05	0.0001062	0.0001376			s__Rhodoplanes_sp._Z2-YC6860	0.0347059	0.0258992	0.0165963	0.0121008	0.0306808	0.0170693	3.31217	0.1909	0.3993
s__Methyloversatilis_universalis	-0.05208	-0.08767	-0.01649	< 0.01			s__Methyloversatilis_universalis	-0.04722	-0.08281	-0.01164	< 0.01			s__Methyloversatilis_universalis	0.004858	-0.03073	0.04045	>= 0.1			s__Sideroxydans_lithotrophicus	0	0	2.922e-05	4.15e-05	8.751e-05	0	0	0	0	0	0	0	0	0	6.3e-05			s__Methyloversatilis_universalis	0.013141	0.0105813	0.00828344	0.00616113	0.0603647	0.0509082	12.2152	0.002226	0.03449
s__unclassified_g__Methylomonas	0.01514	-0.03065	0.06092	>= 0.1			s__unclassified_g__Methylomonas	0.0486	0.002816	0.09439	< 0.05			s__unclassified_g__Methylomonas	0.03347	-0.01232	0.07926	>= 0.1			s__Deltaproteobacteria_bacterium_GWC2_42_11	0	0	0	0	0	0	0	0	0	0.0001909	0	0	0	0	0			s__unclassified_g__Methylomonas	0.054405	0.0640789	0.0209365	0.0201672	0.00580097	0.00505371	5.24188	0.07273	0.2406
s__Thiobacillus_sp._65-1059	0.003321	-0.04238	0.04902	>= 0.1			s__Thiobacillus_sp._65-1059	-0.01013	-0.05582	0.03557	>= 0.1			s__Thiobacillus_sp._65-1059	-0.01345	-0.05915	0.03225	>= 0.1			s__Pelomonas_puraquae	0	0	0	3.504e-05	7.112e-05	0	2.482e-05	3.785e-05	6.185e-05	0.000119	0	0	0	0	3.95e-05			s__Thiobacillus_sp._65-1059	0.0190599	0.0155445	0.0325078	0.0275631	0.0291863	0.0593232	1.97238	0.373	0.5482
s__Nitrospira_defluvii	-0.04014	-0.07094	-0.009328	< 0.01			s__Nitrospira_defluvii	-0.03634	-0.06715	-0.005535	< 0.05			s__Nitrospira_defluvii	0.003792	-0.02702	0.0346	>= 0.1			s__Betaproteobacteria_bacterium_RIFCSPLOWO2_12_FULL_63_13	0	2.023e-05	4.016e-05	8.041e-05	0.0003052	0	0	0	0	0.000185	0	5.879e-05	7.216e-05	0.0001319	0.0003071			s__Nitrospira_defluvii	0.0159689	0.007987	0.0121764	0.0144401	0.0523128	0.0422179	6.81255	0.03316	0.1565
s__Bradyrhizobium_sediminis	-0.02293	-0.03848	-0.007378	< 0.01			s__Bradyrhizobium_sediminis	-0.01632	-0.03187	-0.0007714	< 0.05			s__Bradyrhizobium_sediminis	0.006607	-0.008944	0.02216	>= 0.1			s__Methylomicrobium_lacus	0.0002634	0.0009959	0.001212	0.005617	0.006454	0.0003593	0.001765	0.003525	0.004624	0.005126	0.0001256	0.0002867	0.0005165	0.0006617	0.001996			s__Bradyrhizobium_sediminis	0.0235523	0.0112805	0.0169454	0.00574116	0.0398747	0.0190601	10.9347	0.004222	0.04925
s__Xenophilus_sp._Marseille-Q4582	0.02196	0.003719	0.0402	< 0.05			s__Xenophilus_sp._Marseille-Q4582	0.03674	0.0185	0.05497	< 0.001			s__Xenophilus_sp._Marseille-Q4582	0.01478	-0.003459	0.03302	>= 0.1			s__Sphingobium_indicum	0	2.725e-05	5.271e-05	6.301e-05	0.0001901	0	3.16e-05	4.182e-05	5.139e-05	0.0001233	0	6.436e-05	6.898e-05	7.828e-05	0.0002457			s__Xenophilus_sp._Marseille-Q4582	0.0438876	0.0186882	0.0291084	0.0186074	0.00715148	0.00495603	16.0459	0.0003279	0.02076
s__Ornithinibacter_aureus	-0.0335	-0.04829	-0.01871	< 0.001			s__Ornithinibacter_aureus	-0.03686	-0.05165	-0.02207	< 0.001			s__Ornithinibacter_aureus	-0.003357	-0.01815	0.01143	>= 0.1			s__Hydrogenophilales_bacterium_12-64-13	0	0	0	0	0	0	0	0	0	0	0	0	0	0	9.752e-05			s__Ornithinibacter_aureus	0.0132979	0.00887173	0.0166549	0.0098647	0.0501545	0.0172499	16.7654	0.0002288	0.02076
s__Zetaproteobacteria_bacterium	-0.005146	-0.02467	0.01437	>= 0.1			s__Zetaproteobacteria_bacterium	0.000872	-0.01865	0.02039	>= 0.1			s__Zetaproteobacteria_bacterium	0.006018	-0.0135	0.02554	>= 0.1			s__Anderseniella_sp.	0	0	6.339e-05	0.0001126	0.0001296	3.656e-05	5.882e-05	7.332e-05	0.0001027	0.0002965	0	4.43e-05	8.023e-05	0.0001606	0.0002859			s__Zetaproteobacteria_bacterium	0.0289524	0.0151391	0.0229345	0.0113244	0.0280805	0.0216181	0.945326	0.6233	0.7475
s__Candidatus_Brocadia_sp.	0.001231	-0.03625	0.03871	>= 0.1			s__Candidatus_Brocadia_sp.	0.03169	-0.005791	0.06917	>= 0.1			s__Candidatus_Brocadia_sp.	0.03046	-0.007022	0.06794	>= 0.1			s__Cupriavidus_taiwanensis	0	0	0	3.682e-05	5.041e-05	0	0	0	0	4.413e-05	0	0	0	0	0.0001572			s__Candidatus_Brocadia_sp.	0.0472449	0.0526748	0.0167843	0.013533	0.0155534	0.00913644	1.72275	0.4226	0.5966
s__Nitrospira_sp._UW-LDO-02	-0.0205	-0.03876	-0.002246	< 0.05			s__Nitrospira_sp._UW-LDO-02	-0.02251	-0.04077	-0.004254	< 0.05			s__Nitrospira_sp._UW-LDO-02	-0.002008	-0.02027	0.01625	>= 0.1			s__Phenylobacterium_glaciei	0	0	0	0	4.177e-05	0	0	0	4.163e-05	7.948e-05	0	0	0	8.732e-05	0.0001689			s__Nitrospira_sp._UW-LDO-02	0.0182306	0.00554416	0.0202388	0.00458595	0.0407422	0.0258807	5.34744	0.06899	0.233
s__Candidatus_Thermofonsia_Clade_3_bacterium	0.01988	0.002274	0.03749	< 0.05			s__Candidatus_Thermofonsia_Clade_3_bacterium	0.01985	0.002242	0.03746	< 0.05			s__Candidatus_Thermofonsia_Clade_3_bacterium	-3.288e-05	-0.01764	0.01758	>= 0.1			s__Qipengyuania_soli	0	0	0	4.306e-05	0.0003314	0	0	0	0	0	0	0	0	0	9.618e-05			s__Candidatus_Thermofonsia_Clade_3_bacterium	0.0329896	0.019104	0.0330224	0.0140933	0.0131381	0.0103785	8.47172	0.01447	0.09709
s__Aquincola_sp.	-0.00909	-0.02191	0.003727	>= 0.1			s__Aquincola_sp.	-0.009524	-0.02234	0.003294	>= 0.1			s__Aquincola_sp.	-0.0004335	-0.01325	0.01238	>= 0.1			s__Tsuneonella_rigui	0	0	0	0	0.0001339	0	0	0	0	0	0	0	0	0	5.794e-05			s__Aquincola_sp.	0.0229621	0.00842071	0.0233956	0.00934991	0.0324857	0.0140464	4.45503	0.1078	0.3061
s__Nitrospira_lenta	-0.018	-0.0357	-0.000308	< 0.05			s__Nitrospira_lenta	-0.02245	-0.04014	-0.004753	< 0.05			s__Nitrospira_lenta	-0.004445	-0.02214	0.01325	>= 0.1			s__Novosphingobium_sp._CF614	0	0	0	0	4.272e-05	0	0	0	0	7.952e-05	0	0	0	6.969e-05	0.0001539			s__Nitrospira_lenta	0.0172462	0.0102586	0.0216912	0.0127143	0.0396947	0.0202716	7.04056	0.02959	0.146
s__Methylotenera_versatilis	0.007986	-0.019	0.03497	>= 0.1			s__Methylotenera_versatilis	0.02721	0.000225	0.0542	< 0.05			s__Methylotenera_versatilis	0.01923	-0.007761	0.04622	>= 0.1			s__Tepidicella_baoligensis	3.7e-05	0.0001105	0.0001219	0.0002218	0.0003541	1.998e-05	7.501e-05	0.0001077	0.0001498	0.0003967	0	0	0	1.284e-05	7.714e-05			s__Methylotenera_versatilis	0.0416094	0.0348369	0.0223817	0.0161812	0.0143961	0.0100625	3.50265	0.1735	0.3757
s__Thermomicrobiales_bacterium	-0.001074	-0.02147	0.01932	>= 0.1			s__Thermomicrobiales_bacterium	0.005621	-0.01477	0.02602	>= 0.1			s__Thermomicrobiales_bacterium	0.006695	-0.0137	0.02709	>= 0.1			s__Variospora_aurantia	0	0	0	0	0.0001568	0	0	0	0	0	0	0	0	0	0			s__Thermomicrobiales_bacterium	0.0302176	0.0236092	0.0235229	0.0139937	0.0245971	0.0121344	0.109347	0.9468	0.9717
s__Trinickia_soli	-0.002093	-0.01677	0.01258	>= 0.1			s__Trinickia_soli	-0.002611	-0.01728	0.01206	>= 0.1			s__Trinickia_soli	-0.0005183	-0.01519	0.01415	>= 0.1			s__Afipia_felis	0	2.533e-05	8.33e-05	0.0001025	0.0002863	3.595e-05	5.645e-05	6.11e-05	8.776e-05	0.0002135	3.427e-05	0.0001126	0.0001705	0.0002307	0.0003232			s__Trinickia_soli	0.0250067	0.0126409	0.025525	0.0132343	0.0276179	0.0114481	0.0987654	0.9518	0.9759
s__Syntrophobacteraceae_bacterium	-0.004324	-0.03236	0.02371	>= 0.1			s__Syntrophobacteraceae_bacterium	0.001862	-0.02618	0.0299	>= 0.1			s__Syntrophobacteraceae_bacterium	0.006186	-0.02185	0.03422	>= 0.1			s__Starkeya_sp.	0	0	0	0	6.961e-05	0	0	0	4.818e-05	0.0001261	0	0	0	7.406e-05	0.0001512			s__Syntrophobacteraceae_bacterium	0.0287	0.0339845	0.0225141	0.0127822	0.026838	0.019582	0.151675	0.927	0.9573
s__Candidatus_Latescibacteria_bacterium	-0.01759	-0.0363	0.001107	< 0.1			s__Candidatus_Latescibacteria_bacterium	-0.007881	-0.02658	0.01082	>= 0.1			s__Candidatus_Latescibacteria_bacterium	0.009713	-0.008988	0.02841	>= 0.1			s__Nitrobacter_vulgaris	0	0	0	0	5.714e-05	0	0	0	0	4.728e-05	0	0	0	0	0			s__Candidatus_Latescibacteria_bacterium	0.0265015	0.0206444	0.0167885	0.00902419	0.0343825	0.0157941	5.65432	0.05918	0.2114
s__Limnohabitans_sp._Rim47	0.02915	-0.009244	0.06754	>= 0.1			s__Limnohabitans_sp._Rim47	0.0374	-0.000995	0.07579	< 0.1			s__Limnohabitans_sp._Rim47	0.008249	-0.03014	0.04664	>= 0.1			s__Rhodobacter_ruber	0	0	0	4.853e-05	5.801e-05	0	0	0	0	4.639e-05	0	0	6.171e-05	0.0001247	0.000315			s__Limnohabitans_sp._Rim47	0.0409235	0.0508861	0.0326746	0.0242312	0.00352635	0.00375743	12.2689	0.002167	0.03398
s__Spirochaetes_bacterium	0.01313	-0.01357	0.03983	>= 0.1			s__Spirochaetes_bacterium	-0.01185	-0.03855	0.01485	>= 0.1			s__Spirochaetes_bacterium	-0.02499	-0.05169	0.001715	< 0.1			s__Pseudomonas_sp._CrR25	0	0	0	0	0.0001505	0	0	5.749e-05	6.642e-05	8.518e-05	0	0	0	0	0.0001032			s__Spirochaetes_bacterium	0.0133596	0.0107333	0.0383453	0.0321781	0.0252125	0.0198147	5.14208	0.07646	0.2476
s__Azotobacter_chroococcum	0.02082	-0.0114	0.05304	>= 0.1			s__Azotobacter_chroococcum	0.04763	0.01541	0.07985	< 0.01			s__Azotobacter_chroococcum	0.02681	-0.005408	0.05903	>= 0.1			s__Thiomonas_sp._15-66-11	0	0	0	0	0	0	0	0	0	0	0	0	0	7.478e-05	0.0001453			s__Azotobacter_chroococcum	0.0503929	0.0435177	0.0235835	0.0175247	0.00276283	0.00677862	12.8554	0.001616	0.03027
s__Arthrobacter_sp._TB_26	-0.008102	-0.02954	0.01334	>= 0.1			s__Arthrobacter_sp._TB_26	-0.003605	-0.02505	0.01784	>= 0.1			s__Arthrobacter_sp._TB_26	0.004497	-0.01694	0.02594	>= 0.1			s__Macrococcus_bohemicus	0	0	0	0	0	0	0	0	0	9.92e-05	0	0	0	0	0			s__Arthrobacter_sp._TB_26	0.0258448	0.0156319	0.0213479	0.0241732	0.0294495	0.0129042	5.74603	0.05653	0.2056
s__Pseudomonas_sp._PAH14	0.0389	0.01242	0.06537	< 0.01			s__Pseudomonas_sp._PAH14	0.01325	-0.01323	0.03972	>= 0.1			s__Pseudomonas_sp._PAH14	-0.02565	-0.05212	0.0008221	< 0.1			s__Propylenella_binzhouense	0	0	0	0	4.422e-05	0	0	0	0	0	0	0	0	5.453e-05	0.0001082			s__Pseudomonas_sp._PAH14	0.0213696	0.0189733	0.0470206	0.0308535	0.00812376	0.0143228	11.5841	0.003052	0.04148
s__Chloroflexi_bacterium_RBG_16_57_11	-0.02231	-0.04174	-0.002866	< 0.05			s__Chloroflexi_bacterium_RBG_16_57_11	-0.02614	-0.04558	-0.006702	< 0.01			s__Chloroflexi_bacterium_RBG_16_57_11	-0.003835	-0.02327	0.0156	>= 0.1			s__Loktanella_sp.	0	0	0	0	6.055e-05	0	0	0	0	0.0001611	0	0	0	0	7.005e-05			s__Chloroflexi_bacterium_RBG_16_57_11	0.0154033	0.0137705	0.0192387	0.0113087	0.0415438	0.0223706	7.19929	0.02733	0.1392
s__Micrococcales_bacterium	-0.02818	-0.04425	-0.01212	< 0.001			s__Micrococcales_bacterium	-0.03406	-0.05013	-0.018	< 0.001			s__Micrococcales_bacterium	-0.00588	-0.02194	0.01019	>= 0.1			s__Herminiimonas_sp.	0	0	3.151e-05	4.568e-05	0.0001529	0	0	0	2.932e-05	0.0002176	0	0	4.86e-05	5.675e-05	0.0001554			s__Micrococcales_bacterium	0.0120221	0.0129212	0.0179018	0.00823779	0.0460837	0.0179966	12.8011	0.001661	0.03046
s__Acidovorax_soli	0.03287	-0.005265	0.07101	>= 0.1			s__Acidovorax_soli	0.03558	-0.002563	0.07372	< 0.1			s__Acidovorax_soli	0.002702	-0.03544	0.04084	>= 0.1			s__Pseudomonas_sp._BAY1663	0	4.853e-05	5.334e-05	0.000174	0.0002801	4.283e-05	5.949e-05	0.0001862	0.0002008	0.0003312	0	0	0	0	0			s__Acidovorax_soli	0.0380942	0.0181738	0.0353924	0.0530249	0.00251816	0.00262281	11.5414	0.003118	0.04211
s__Thiobacillus_thioparus	0.01537	-0.01547	0.0462	>= 0.1			s__Thiobacillus_thioparus	0.004999	-0.02583	0.03583	>= 0.1			s__Thiobacillus_thioparus	-0.01037	-0.0412	0.02046	>= 0.1			s__Ignavibacteriae_bacterium_HGW-Ignavibacteriae-3	0	0	0	0	0	0	0	0	0	4.906e-05	0	0	0	0	0			s__Thiobacillus_thioparus	0.0235437	0.0171258	0.0339124	0.0301327	0.0185446	0.0292699	3.64374	0.1617	0.3624
s__Nocardioides_iriomotensis	-0.006237	-0.02204	0.009561	>= 0.1			s__Nocardioides_iriomotensis	-0.007766	-0.02356	0.008032	>= 0.1			s__Nocardioides_iriomotensis	-0.001529	-0.01733	0.01427	>= 0.1			s__Pseudomonas_oryzagri	0.0003369	0.0007321	0.002689	0.004858	0.006514	0.0001631	0.0005922	0.002284	0.002331	0.003849	2.141e-05	5.373e-05	0.0001303	0.0002583	0.0007708			s__Nocardioides_iriomotensis	0.0220256	0.0133204	0.0235549	0.0115956	0.0297917	0.0151122	1.50617	0.4709	0.6427
s__Rhizobium_sp.	-0.01081	-0.0279	0.006278	>= 0.1			s__Rhizobium_sp.	-0.00923	-0.02632	0.007858	>= 0.1			s__Rhizobium_sp.	0.00158	-0.01551	0.01867	>= 0.1			s__Geothrix_sp._SG200	0	0	0	0	8.926e-05	0	0	0	0	3.541e-05	0	0	0	6.002e-05	0.0001135			s__Rhizobium_sp.	0.0225292	0.0139006	0.0209488	0.0116575	0.0317591	0.0174059	2.903	0.2342	0.4565
s__Aquabacterium_terrae	-0.01812	-0.03198	-0.004271	< 0.01			s__Aquabacterium_terrae	-0.01677	-0.03062	-0.002912	< 0.05			s__Aquabacterium_terrae	0.001358	-0.0125	0.01521	>= 0.1			s__Alphaproteobacteria_bacterium_HGW-Alphaproteobacteria-6	0	0	3.068e-05	4.594e-05	0.0001656	0	0	4.871e-05	5.065e-05	9.611e-05	0	6.549e-05	0.0001473	0.0002088	0.0006103			s__Aquabacterium_terrae	0.0199093	0.0113927	0.0185509	0.0105404	0.0366749	0.0132115	9.28042	0.009656	0.07928
s__Sulfurisoma_sediminicola	-0.02324	-0.03587	-0.0106	< 0.001			s__Sulfurisoma_sediminicola	-0.02543	-0.03806	-0.01279	< 0.001			s__Sulfurisoma_sediminicola	-0.002191	-0.01483	0.01044	>= 0.1			s__Alphaproteobacteria_bacterium_HGW-Alphaproteobacteria-3	0	0	0	6.373e-05	0.000204	0	0	0	0	5.849e-05	0	3.801e-05	4.753e-05	9.583e-05	0.0001575			s__Sulfurisoma_sediminicola	0.0157282	0.00933319	0.017919	0.00909473	0.0411559	0.0132564	15.1358	0.0005168	0.02132
s__Pseudomonas_campi	0.04207	0.01982	0.06432	< 0.001			s__Pseudomonas_campi	0.006155	-0.0161	0.02841	>= 0.1			s__Pseudomonas_campi	-0.03592	-0.05817	-0.01366	< 0.01			s__Alphaproteobacteria_bacterium_HGW-Alphaproteobacteria-2	0	0	0	0	0	0	0	3.675e-05	4.089e-05	9.032e-05	0	0	6.013e-05	6.28e-05	0.0001191			s__Pseudomonas_campi	0.0149935	0.0109422	0.0509095	0.0294151	0.0088386	0.00932499	10.5985	0.004995	0.05483
s__Stenotrophomonas_maltophilia	-0.01687	-0.02961	-0.004128	< 0.01			s__Stenotrophomonas_maltophilia	-0.01198	-0.02472	0.0007669	< 0.1			s__Stenotrophomonas_maltophilia	0.004894	-0.007848	0.01764	>= 0.1			s__Salaquimonas_sp.	0	3.38e-05	3.991e-05	5.055e-05	0.0001209	0	3.373e-05	5.722e-05	6.709e-05	0.0001672	0	5.699e-05	6.059e-05	0.0001898	0.0002821			s__Stenotrophomonas_maltophilia	0.0225096	0.0114855	0.0176152	0.00596999	0.0344849	0.0135613	7.52381	0.02324	0.1278
s__Microbacterium_sp._Bi128	-0.007474	-0.02452	0.00957	>= 0.1			s__Microbacterium_sp._Bi128	-0.008953	-0.026	0.008091	>= 0.1			s__Microbacterium_sp._Bi128	-0.001479	-0.01852	0.01556	>= 0.1			s__Propionibacteriales_bacterium	0	3.037e-05	3.991e-05	9.963e-05	0.0002024	0	2.826e-05	3.048e-05	3.591e-05	9.031e-05	0	4.782e-05	9.908e-05	0.000114	0.0002086			s__Microbacterium_sp._Bi128	0.0212411	0.0130335	0.0227204	0.0179474	0.0301943	0.0116994	2.58554	0.2745	0.5089
s__Firmicutes_bacterium	0.00392	-0.03287	0.04071	>= 0.1			s__Firmicutes_bacterium	0.036	-0.0007898	0.07278	< 0.1			s__Firmicutes_bacterium	0.03208	-0.00471	0.06886	< 0.1			s__Gemmatimonadetes_bacterium_RIFCSPLOWO2_12_FULL_68_9	0	0	0	2.785e-05	0.000104	0	0	0	2.776e-05	3.182e-05	0	0	0	0	0.0001241			s__Firmicutes_bacterium	0.0473943	0.0512522	0.0153176	0.0146894	0.0113971	0.00932131	2.66993	0.2632	0.496
s__Thermodesulfovibrionales_bacterium	-0.003831	-0.0428	0.03514	>= 0.1			s__Thermodesulfovibrionales_bacterium	-0.003416	-0.04239	0.03556	>= 0.1			s__Thermodesulfovibrionales_bacterium	0.000415	-0.03856	0.03939	>= 0.1			s__Gaiellaceae_bacterium	0.0002857	0.0005972	0.0008119	0.001255	0.002499	0.0002897	0.0004507	0.0007047	0.0009254	0.00147	0.0004985	0.0006083	0.0007848	0.001242	0.001376			s__Thermodesulfovibrionales_bacterium	0.0236975	0.0447524	0.0232825	0.0139839	0.0271137	0.0330108	1.48682	0.4755	0.6453
s__Rhizopus_arrhizus	-0.01843	-0.03037	-0.006484	< 0.01			s__Rhizopus_arrhizus	-0.004057	-0.016	0.007888	>= 0.1			s__Rhizopus_arrhizus	0.01437	0.002427	0.02632	< 0.05			s__Rhizobium_fabae	0	0	0	0	0.0001185	0	0	3.16e-05	4.052e-05	7.608e-05	0	3.554e-05	4.203e-05	0.0001274	0.0002163			s__Rhizopus_arrhizus	0.0280909	0.0115584	0.013719	0.00639019	0.0321481	0.0115952	10.522	0.00519	0.0558
s__Pseudolabrys_taiwanensis	-0.00522	-0.02457	0.01413	>= 0.1			s__Pseudolabrys_taiwanensis	0.007667	-0.01168	0.02701	>= 0.1			s__Pseudolabrys_taiwanensis	0.01289	-0.006459	0.03223	>= 0.1			s__Acinetobacter_sp.	0	9.028e-05	0.0002338	0.000312	0.001329	0.0002306	0.0007545	0.001592	0.002992	0.004906	6.572e-05	9.441e-05	0.0001969	0.0002935	0.001192			s__Pseudolabrys_taiwanensis	0.0313351	0.0213574	0.0184478	0.00956412	0.0236678	0.0162053	1.80952	0.4046	0.5785
s__Campylobacterales_bacterium	0.06276	-0.04412	0.1696	>= 0.1			s__Campylobacterales_bacterium	0.006946	-0.09994	0.1138	>= 0.1			s__Campylobacterales_bacterium	-0.05582	-0.1627	0.05107	>= 0.1			s__Methylomonas_sp._LL1	0	2.624e-05	0.0001421	0.0004401	0.00101	0	2.171e-05	4.784e-05	0.0001485	0.0006381	0	0	0	0	3.529e-05			s__Campylobacterales_bacterium	0.00805893	0.00954307	0.0638774	0.156932	0.00111318	0.00333953	6.76293	0.034	0.159
s__Rhizobacter_sp._Root1221	0.04206	-0.003062	0.08717	< 0.1			s__Rhizobacter_sp._Root1221	0.02909	-0.01602	0.07421	>= 0.1			s__Rhizobacter_sp._Root1221	-0.01296	-0.05808	0.03216	>= 0.1			s__Mastigocladus_laminosus	0	0	0	3.205e-05	0.0001777	0	0	0	3.466e-05	8.824e-05	0	0	4.341e-05	4.781e-05	0.0001384			s__Rhizobacter_sp._Root1221	0.0297245	0.0124688	0.0426861	0.0651737	0.000629826	0.00188948	15.7772	0.000375	0.02085
s__Gallionellaceae_bacterium	0.01481	-0.01582	0.04544	>= 0.1			s__Gallionellaceae_bacterium	0.05544	0.02481	0.08607	< 0.001			s__Gallionellaceae_bacterium	0.04063	0.01	0.07126	< 0.01			s__Lignipirellula_cremea	0	0	0	0	0.0001027	0	0	0	3.761e-05	4.621e-05	0	0	0	6.092e-05	6.426e-05			s__Gallionellaceae_bacterium	0.0563303	0.0434818	0.0156974	0.01175	0.000888812	0.00150336	16.8467	0.0002197	0.02076
s__Nitratireductor_sp.	-0.03196	-0.04806	-0.01585	< 0.001			s__Nitratireductor_sp.	-0.03818	-0.05429	-0.02208	< 0.001			s__Nitratireductor_sp.	-0.006225	-0.02233	0.009881	>= 0.1			s__Armatimonadetes_bacterium_CG07_land_8_20_14_0_80_59_28	0	0	0	0	8.751e-05	0	0	0	0	0.0001785	0	0	0	0	0.0001441			s__Nitratireductor_sp.	0.00949021	0.00923729	0.0157155	0.0104233	0.0476741	0.0191724	16.0882	0.000321	0.02076
s__Tabrizicola_sp.	-0.04446	-0.07864	-0.01028	< 0.01			s__Tabrizicola_sp.	-0.04641	-0.08059	-0.01223	< 0.01			s__Tabrizicola_sp.	-0.00195	-0.03613	0.03223	>= 0.1			s__Lysobacter_sp._cf310	0	0	0	0	8.788e-05	0	0	0	0	0	0	0	0	0	0			s__Tabrizicola_sp.	0.00816467	0.0067383	0.0101142	0.00899982	0.0545726	0.0490164	5.462	0.06515	0.2248
s__Ralstonia_sp.	-0.01237	-0.02415	-0.0005942	< 0.05			s__Ralstonia_sp.	-0.01128	-0.02306	0.0004994	< 0.1			s__Ralstonia_sp.	0.001094	-0.01068	0.01287	>= 0.1			s__Pimelobacter_simplex	0	0	0	0	4.892e-05	0	0	0	0	7.762e-05	0	0	0	0	6.631e-05			s__Ralstonia_sp.	0.0208886	0.0096007	0.019795	0.00944423	0.0321668	0.0109043	5.86596	0.05324	0.1973
s__Ephemera_danica	-0.01147	-0.02945	0.006504	>= 0.1			s__Ephemera_danica	-0.01953	-0.0375	-0.001548	< 0.05			s__Ephemera_danica	-0.008052	-0.02603	0.009925	>= 0.1			s__Arthrobacter_sp._U41	3.231e-05	7.624e-05	0.0001385	0.0002173	0.000427	9.116e-05	0.0001144	0.0001334	0.0001716	0.00039	7.265e-05	0.0001518	0.0001851	0.0002429	0.0004087			s__Ephemera_danica	0.014805	0.00831851	0.0228572	0.0131514	0.0343308	0.0213881	8.13757	0.0171	0.1069
s__unclassified_g__Methylocystis	0.01978	-0.01929	0.05885	>= 0.1			s__unclassified_g__Methylocystis	0.01923	-0.01984	0.0583	>= 0.1			s__unclassified_g__Methylocystis	-0.0005496	-0.03962	0.03852	>= 0.1			s__Candidatus_Hydrogenedens_sp.	0	0	0	8.313e-05	0.0002358	0	3.976e-05	8.119e-05	0.0001048	0.0001913	0	0	0	9.801e-05	0.0001268			s__unclassified_g__Methylocystis	0.0301844	0.0453934	0.030734	0.0331562	0.0109501	0.0120138	2.93833	0.2301	0.4515
s__Alsobacter_sp._SYSU_M60028	-0.007403	-0.01918	0.004379	>= 0.1			s__Alsobacter_sp._SYSU_M60028	-0.01189	-0.02367	-0.0001111	< 0.05			s__Alsobacter_sp._SYSU_M60028	-0.00449	-0.01627	0.007292	>= 0.1			s__Nonomuraea_ceibae	0	0	0	0	4.906e-05	0	0	0	0	4.001e-05	0	0	0	4.413e-05	5.37e-05			s__Alsobacter_sp._SYSU_M60028	0.0184003	0.00782763	0.02289	0.00658278	0.0302926	0.0139947	5.46032	0.06521	0.2248
s__uncultured_prokaryote	0.003513	-0.01271	0.01974	>= 0.1			s__uncultured_prokaryote	0.00548	-0.01075	0.02171	>= 0.1			s__uncultured_prokaryote	0.001966	-0.01426	0.01819	>= 0.1			s__Aquincola_sp._J276	0	0	0	0	6.054e-05	0	0	0	0	0	0	0	0	0	7.781e-05			s__uncultured_prokaryote	0.0263085	0.0131163	0.0243422	0.010881	0.020829	0.0167179	1.50617	0.4709	0.6427
s__Bradyrhizobium_rifense	-0.02319	-0.03845	-0.007923	< 0.01			s__Bradyrhizobium_rifense	-0.01666	-0.03193	-0.001399	< 0.05			s__Bradyrhizobium_rifense	0.006524	-0.008741	0.02179	>= 0.1			s__Tepidamorphus_gemmatus	0	0	0	0	4.931e-05	0	0	0	3.559e-05	6.045e-05	0	0	0	0	0.0002005			s__Bradyrhizobium_rifense	0.0203417	0.0109552	0.0138179	0.00801226	0.0370055	0.0178938	8.73369	0.01269	0.08895
s__Streptomyces_sp.	-0.008531	-0.02287	0.005809	>= 0.1			s__Streptomyces_sp.	-0.006866	-0.02121	0.007473	>= 0.1			s__Streptomyces_sp.	0.001665	-0.01267	0.016	>= 0.1			s__unclassified_g__Mumia	0	0	1.636e-05	3.278e-05	8.676e-05	0	0	0	1.392e-05	2.224e-05	0	0	0	2.695e-05	4.919e-05			s__Streptomyces_sp.	0.0217588	0.0100415	0.020094	0.0140716	0.0286247	0.0120932	1.97178	0.3731	0.5482
s__Deltaproteobacteria_bacterium_RBG_16_47_11	0.003907	-0.01906	0.02688	>= 0.1			s__Deltaproteobacteria_bacterium_RBG_16_47_11	0.006117	-0.01685	0.02909	>= 0.1			s__Deltaproteobacteria_bacterium_RBG_16_47_11	0.00221	-0.02076	0.02518	>= 0.1			s__Oleiharenicola_lentus	0	0	0	3.951e-05	0.0001639	0	0	0	5.834e-05	8.095e-05	0	0	3.554e-05	6.287e-05	0.0001716			s__Deltaproteobacteria_bacterium_RBG_16_47_11	0.0262398	0.0158959	0.0240297	0.0242554	0.0201223	0.0173473	1.4709	0.4793	0.6483
s__Gemmatimonas_sp.	-0.009577	-0.03261	0.01346	>= 0.1			s__Gemmatimonas_sp.	-0.01463	-0.03766	0.008409	>= 0.1			s__Gemmatimonas_sp.	-0.005051	-0.02809	0.01799	>= 0.1			s__Aquabacterium_pictum	0	0	2.988e-05	5.542e-05	0.0001212	1.542e-05	5.52e-05	9.006e-05	0.0001005	0.0002568	0	4.136e-05	5.639e-05	6.177e-05	0.0001828			s__Gemmatimonas_sp.	0.0168754	0.0108199	0.0219263	0.0174852	0.0315032	0.0269448	1.74956	0.417	0.591
s__Deltaproteobacteria_bacterium_37-65-8	-0.005172	-0.02224	0.01189	>= 0.1			s__Deltaproteobacteria_bacterium_37-65-8	0.004842	-0.01222	0.02191	>= 0.1			s__Deltaproteobacteria_bacterium_37-65-8	0.01001	-0.00705	0.02708	>= 0.1			s__Deferrisoma_camini	0	0	0	6.149e-05	0.0001523	0	0	0	4.059e-05	0.0001124	0	0	0	0.0001667	0.000382			s__Deltaproteobacteria_bacterium_37-65-8	0.0283276	0.0195823	0.0183134	0.009448	0.0234855	0.0125537	1.69665	0.4281	0.6009
s__Dermatophilaceae_bacterium	-0.02687	-0.05069	-0.003042	< 0.05			s__Dermatophilaceae_bacterium	-0.02439	-0.04821	-0.0005639	< 0.05			s__Dermatophilaceae_bacterium	0.002479	-0.02135	0.0263	>= 0.1			s__Euryarchaeota_archaeon	7.456e-05	0.0004085	0.0005074	0.0006188	0.001449	7.645e-05	0.0003951	0.0004357	0.0006685	0.0008897	0	0	0	5.554e-05	0.0004969			s__Dermatophilaceae_bacterium	0.0156688	0.010068	0.0131903	0.0101541	0.0400563	0.0320021	10.3951	0.00553	0.05791
s__Cyanobacteria_bacterium_UBA11369	-0.01734	-0.03567	0.0009935	< 0.1			s__Cyanobacteria_bacterium_UBA11369	-0.01087	-0.0292	0.007464	>= 0.1			s__Cyanobacteria_bacterium_UBA11369	0.00647	-0.01186	0.0248	>= 0.1			s__Chloracidobacterium_sp.	0	0	4.906e-05	6.3e-05	0.0002568	0	0	0	2.923e-05	0.0001368	0	0	4.734e-05	7.894e-05	0.0001355			s__Cyanobacteria_bacterium_UBA11369	0.0215022	0.0170283	0.0150321	0.00791702	0.0323709	0.0193609	4.83598	0.0891	0.2748
s__Candidatus_Brocadia_sp._WS118	0.002054	-0.02834	0.03245	>= 0.1			s__Candidatus_Brocadia_sp._WS118	0.02229	-0.008103	0.05269	>= 0.1			s__Candidatus_Brocadia_sp._WS118	0.02024	-0.01016	0.05063	>= 0.1			s__Syntrophus_sp._(in:_Bacteria)	8.004e-05	9.727e-05	0.0001239	0.0001591	0.0003261	3.066e-05	7.035e-05	7.774e-05	0.0001619	0.0002304	0	4.849e-05	0.0001767	0.0002167	0.0006596			s__Candidatus_Brocadia_sp._WS118	0.0369762	0.0420253	0.0167388	0.0123957	0.014685	0.00894253	0.109347	0.9468	0.9717
s__Betaproteobacteria_bacterium_RIFCSPLOWO2_02_FULL_68_150	0.00836	-0.016	0.03272	>= 0.1			s__Betaproteobacteria_bacterium_RIFCSPLOWO2_02_FULL_68_150	0.01693	-0.007424	0.04129	>= 0.1			s__Betaproteobacteria_bacterium_RIFCSPLOWO2_02_FULL_68_150	0.008574	-0.01578	0.03293	>= 0.1			s__Mesorhizobium_sp._M2A.F.Ca.ET.040.01.1.1	0	0	0	0	6.971e-05	0	0	0	0	6.256e-05	0	0	0	0.0001211	0.0002074			s__Betaproteobacteria_bacterium_RIFCSPLOWO2_02_FULL_68_150	0.0311579	0.0264216	0.0225841	0.0212408	0.0142245	0.0116194	2.6067	0.2716	0.5065
s__Methanomicrobiales_archaeon_HGW-Methanomicrobiales-1	0.02693	-0.009253	0.06312	>= 0.1			s__Methanomicrobiales_archaeon_HGW-Methanomicrobiales-1	-0.01011	-0.0463	0.02607	>= 0.1			s__Methanomicrobiales_archaeon_HGW-Methanomicrobiales-1	-0.03704	-0.07323	-0.0008589	< 0.05			s__Mycobacterium_sp._20091114027_K0903767	0	0	0	0	3.255e-05	0	0	0	0	0	0	0	0	5.778e-05	5.883e-05			s__Methanomicrobiales_archaeon_HGW-Methanomicrobiales-1	0.00691567	0.00643595	0.0439602	0.0494538	0.0170272	0.0186372	4.04941	0.132	0.3233
s__Pseudomonas_boanensis	0.0256	0.0007413	0.05045	< 0.05			s__Pseudomonas_boanensis	0.03241	0.007556	0.05726	< 0.01			s__Pseudomonas_boanensis	0.006815	-0.01804	0.03167	>= 0.1			s__Quatrionicoccus_australiensis	0	0	0	0	6.961e-05	0	0	0	0	5.567e-05	0	0	0	0	7.832e-05			s__Pseudomonas_boanensis	0.0357088	0.02991	0.0288939	0.0205987	0.00329871	0.00427149	10.0794	0.006476	0.06241
s__Deltaproteobacteria_bacterium_RBG_19FT_COMBO_46_12	-0.0003585	-0.02301	0.02229	>= 0.1			s__Deltaproteobacteria_bacterium_RBG_19FT_COMBO_46_12	0.001868	-0.02078	0.02452	>= 0.1			s__Deltaproteobacteria_bacterium_RBG_19FT_COMBO_46_12	0.002226	-0.02043	0.02488	>= 0.1			s__uncultured_denitrifying_bacterium	5.714e-05	0.0001198	0.0001376	0.00019	0.000237	0	0.0001115	0.0001315	0.0001696	0.0002093	0.0001478	0.0002035	0.000311	0.0003871	0.000408			s__Deltaproteobacteria_bacterium_RBG_19FT_COMBO_46_12	0.0238862	0.0144322	0.0216598	0.0132657	0.0220184	0.0269537	1.82011	0.4025	0.5769
s__Sulfuricurvum_sp._MLSB	0.05759	-0.03632	0.1515	>= 0.1			s__Sulfuricurvum_sp._MLSB	0.005719	-0.08818	0.09962	>= 0.1			s__Sulfuricurvum_sp._MLSB	-0.05187	-0.1458	0.04204	>= 0.1			s__Qipengyuania_sp._S6317L1	0	0	0	3.33e-05	7.023e-05	0	0	0	3.09e-05	6.875e-05	0	0	0	4.953e-05	0.0001529			s__Sulfuricurvum_sp._MLSB	0.0071231	0.00736071	0.0589906	0.137898	0.00140406	0.00421219	8.18647	0.01669	0.1057
s__Chitinivibrionia_bacterium	-0.02584	-0.04356	-0.008132	< 0.01			s__Chitinivibrionia_bacterium	-0.03316	-0.05087	-0.01544	< 0.001			s__Chitinivibrionia_bacterium	-0.007312	-0.02502	0.0104	>= 0.1			s__Desulfobacca_acetoxidans	2.914e-05	3.828e-05	4.257e-05	8.099e-05	0.0003123	0	3.12e-05	0.000124	0.0001723	0.0002058	0	3.801e-05	4.791e-05	9.25e-05	0.0002624			s__Chitinivibrionia_bacterium	0.00900249	0.0118995	0.0163141	0.0126135	0.0421584	0.0194526	12.9347	0.001553	0.03012
s__Caldilineaceae_bacterium	-0.006596	-0.02601	0.01281	>= 0.1			s__Caldilineaceae_bacterium	0.0001452	-0.01926	0.01955	>= 0.1			s__Caldilineaceae_bacterium	0.006741	-0.01267	0.02615	>= 0.1			s__Acinetobacter_sp._ANC_4862	0	0	0	1.362e-05	5.276e-05	0	1.669e-05	4.322e-05	7.966e-05	0.001458	0	0	0	1.846e-05	0.0002299			s__Caldilineaceae_bacterium	0.0247805	0.02117	0.0180392	0.0120547	0.0246353	0.0149003	0.694215	0.7067	0.8008
s__Pseudomonadales_bacterium_32-42-5	0.04176	-0.002595	0.08611	< 0.1			s__Pseudomonadales_bacterium_32-42-5	-0.005549	-0.0499	0.0388	>= 0.1			s__Pseudomonadales_bacterium_32-42-5	-0.0473	-0.09166	-0.002954	< 0.05			s__Gemmobacter_sp.	0	0	0	0	0.0001759	0	0	5.002e-05	0.0001004	0.0001514	0	4.473e-05	0.000196	0.0003707	0.0005162			s__Pseudomonadales_bacterium_32-42-5	0.00485221	0.0048128	0.0521572	0.0637934	0.0104009	0.0128543	8.78739	0.01236	0.08757
s__Kinneretia_sp._DAIF2	0.03687	-0.006487	0.08022	>= 0.1			s__Kinneretia_sp._DAIF2	0.01151	-0.03184	0.05487	>= 0.1			s__Kinneretia_sp._DAIF2	-0.02536	-0.06871	0.018	>= 0.1			s__Rhodospirillaceae_bacterium	0.001013	0.001281	0.001756	0.002333	0.004604	0.0009259	0.001219	0.001648	0.002013	0.002078	0.001296	0.001776	0.002173	0.002283	0.002957			s__Kinneretia_sp._DAIF2	0.0178032	0.013887	0.0431585	0.0618804	0.00629184	0.00683125	3.14683	0.2073	0.4199
s__Pseudomonas_sp._WS_5013	0.03614	0.01428	0.058	< 0.01			s__Pseudomonas_sp._WS_5013	0.02051	-0.001353	0.04236	< 0.1			s__Pseudomonas_sp._WS_5013	-0.01564	-0.0375	0.006221	>= 0.1			s__Candidatus_Methanolliviera_sp._GoM_oil	0	3.15e-05	3.99e-05	6.074e-05	8.097e-05	0	0	0	2.826e-05	4.515e-05	0	0	0	0	0.0001641			s__Pseudomonas_sp._WS_5013	0.0240116	0.011082	0.039649	0.0299626	0.00350639	0.00369484	15.1255	0.0005194	0.02132
s__Novosphingobium_arvoryzae	-0.003114	-0.02444	0.01821	>= 0.1			s__Novosphingobium_arvoryzae	-0.006941	-0.02826	0.01438	>= 0.1			s__Novosphingobium_arvoryzae	-0.003828	-0.02515	0.0175	>= 0.1			s__Deltaproteobacteria_bacterium_RIFCSPHIGHO2_02_FULL_50_15	0	0	0	5.012e-05	0.0001329	0	0	0	0	4.906e-05	0	0	0	7.144e-05	0.0002477			s__Novosphingobium_arvoryzae	0.01879	0.00987495	0.0226178	0.0247067	0.0257314	0.0166227	0.733686	0.6929	0.7989
s__unclassified_g__Limnohabitans	0.02185	-0.00574	0.04945	>= 0.1			s__unclassified_g__Limnohabitans	0.01949	-0.008103	0.04709	>= 0.1			s__unclassified_g__Limnohabitans	-0.002362	-0.02996	0.02523	>= 0.1			s__Pseudomonas_sp._Leaf58	0	0	0	2.129e-05	4.847e-05	0	2.332e-05	7.784e-05	9.729e-05	0.0001433	0	0	0	0	3.161e-05			s__unclassified_g__Limnohabitans	0.0279913	0.0357568	0.0303537	0.0180103	0.00849962	0.00673616	7.18519	0.02753	0.1394
s__Roseomonas_sp._JC162	0.001415	-0.01412	0.01695	>= 0.1			s__Roseomonas_sp._JC162	0.005533	-0.01	0.02107	>= 0.1			s__Roseomonas_sp._JC162	0.004118	-0.01141	0.01965	>= 0.1			s__Variovorax_sp._YR216	0	0	0	0	4.74e-05	0	0	0	0	4.621e-05	0	0	0	0	7.039e-05			s__Roseomonas_sp._JC162	0.0252795	0.0174132	0.0211616	0.0132351	0.0197467	0.00662188	1.44312	0.486	0.6545
s__Gallionellales_bacterium_GWA2_59_43	0.01148	-0.02162	0.04458	>= 0.1			s__Gallionellales_bacterium_GWA2_59_43	0.04508	0.01198	0.07818	< 0.01			s__Gallionellales_bacterium_GWA2_59_43	0.0336	0.0004942	0.0667	< 0.05			s__Streptosporangiaceae_bacterium	0	0	0	0	0.0001698	0	0	0	0	4.492e-05	0	0	0	0	0			s__Gallionellales_bacterium_GWA2_59_43	0.0482626	0.0475318	0.0146668	0.010077	0.00318522	0.00332471	16.4999	0.0002613	0.02076
s__Azospira_oryzae	-0.01463	-0.02522	-0.004041	< 0.01			s__Azospira_oryzae	-0.004741	-0.01533	0.005849	>= 0.1			s__Azospira_oryzae	0.00989	-0.0007003	0.02048	< 0.1			s__Rhodobacter_sp._SY28-1	0	0	0	0	0	0	0	0	0	0.0001028	0	0	0	0.0001131	0.0002685			s__Azospira_oryzae	0.0237222	0.0110715	0.0138318	0.00744819	0.0284634	0.00804651	10.0423	0.006597	0.06319
s__Arthrobacter_sp._H5	-0.01502	-0.02915	-0.0008957	< 0.05			s__Arthrobacter_sp._H5	-0.008144	-0.02227	0.005983	>= 0.1			s__Arthrobacter_sp._H5	0.006879	-0.007249	0.02101	>= 0.1			s__Methanosaeta_sp._ASO1	0	0	0	0	4.054e-05	0	3.72e-05	0.0001289	0.0001753	0.0004344	0	0	6.677e-05	0.0001647	0.0002901			s__Arthrobacter_sp._H5	0.0215785	0.00625755	0.0146995	0.0104846	0.0297229	0.0168217	6.09877	0.04739	0.1829
s__Acinetobacter_johnsonii	0.04993	0.01886	0.08101	< 0.01			s__Acinetobacter_johnsonii	0.003791	-0.02729	0.03487	>= 0.1			s__Acinetobacter_johnsonii	-0.04614	-0.07722	-0.01506	< 0.01			s__Auraticoccus_cholistanensis	0	0	0	0	3.919e-05	0	0	0	2.994e-05	4.435e-05	0	0	4.905e-05	0.0001075	0.000184			s__Acinetobacter_johnsonii	0.00777612	0.0124036	0.0539198	0.043513	0.00398509	0.00660777	13.8254	0.0009951	0.02393
s__Nitrospira_sp._ND1	-0.0385	-0.07137	-0.005633	< 0.05			s__Nitrospira_sp._ND1	-0.0389	-0.07177	-0.006033	< 0.05			s__Nitrospira_sp._ND1	-0.0004005	-0.03327	0.03247	>= 0.1			s__Bdellovibrionales_bacterium	0.0004826	0.0005489	0.0006556	0.0007301	0.001332	5.953e-05	0.0001175	0.000176	0.0004097	0.0005936	0	0.0001021	0.0001531	0.0003496	0.0005414			s__Nitrospira_sp._ND1	0.00875389	0.00437084	0.00915435	0.00597913	0.0476573	0.0477915	4.3426	0.114	0.3146
s__Jannaschia_rubra	0.03689	0.01203	0.06175	< 0.01			s__Jannaschia_rubra	0.01081	-0.01405	0.03567	>= 0.1			s__Jannaschia_rubra	-0.02608	-0.05094	-0.001218	< 0.05			s__Actinomadura_cremea	0	0	3.463e-05	4.451e-05	0.0001387	0	0	2.923e-05	3.213e-05	0.0001204	0	4.944e-05	5.49e-05	6.203e-05	0.000106			s__Jannaschia_rubra	0.0167192	0.0142675	0.0427974	0.0317398	0.00590892	0.0112631	11.5948	0.003035	0.04148
s__Hydrogenophilales_bacterium_12-63-5	0.009009	-0.01213	0.03015	>= 0.1			s__Hydrogenophilales_bacterium_12-63-5	0.01119	-0.009954	0.03233	>= 0.1			s__Hydrogenophilales_bacterium_12-63-5	0.002177	-0.01896	0.02332	>= 0.1			s__Thermus_thermophilus	0	0	0	4.375e-05	0.0002628	0	4.283e-05	5.949e-05	9.463e-05	0.0001703	0	0	6.526e-05	0.0001247	0.0002609			s__Hydrogenophilales_bacterium_12-63-5	0.0261573	0.0201793	0.0239807	0.0183712	0.0149718	0.0149219	1.43695	0.4875	0.6563
s__Piscinibacter_aquaticus	0.01122	-0.003324	0.02576	>= 0.1			s__Piscinibacter_aquaticus	0.01514	0.0005981	0.02968	< 0.05			s__Piscinibacter_aquaticus	0.003922	-0.01062	0.01846	>= 0.1			s__Niveibacterium_umoris	0	0	0	2.422e-05	6.44e-05	0	0	1.475e-05	2.776e-05	6.364e-05	0	2.516e-05	7.336e-05	0.0001169	0.0003314			s__Piscinibacter_aquaticus	0.0279863	0.0132671	0.0240639	0.0153105	0.0128472	0.0068756	5.09347	0.07834	0.2511
s__Nitrospira_sp._CG24C	0.001519	-0.0119	0.01493	>= 0.1			s__Nitrospira_sp._CG24C	0.0008499	-0.01257	0.01427	>= 0.1			s__Nitrospira_sp._CG24C	-0.0006689	-0.01408	0.01275	>= 0.1			s__Solimonas_aquatica	0	0	0.0001161	0.0003262	0.001211	0	5.52e-05	0.0001021	0.0002473	0.001491	0	0	0	0.000112	0.0003362			s__Nitrospira_sp._CG24C	0.02168	0.0116852	0.0223489	0.0101326	0.0208301	0.0122638	0.0952381	0.9535	0.977
s__Rhodobacter_sp.	-0.02056	-0.03741	-0.003722	< 0.05			s__Rhodobacter_sp.	-0.0228	-0.03964	-0.005955	< 0.01			s__Rhodobacter_sp.	-0.002233	-0.01907	0.01461	>= 0.1			s__Methanoregulaceae_archaeon_PtaU1.Bin222	0	0	0	0	4.384e-05	0	0	0	3.259e-05	0.0002033	0	0	0	0	3.417e-05			s__Rhodobacter_sp.	0.0131512	0.0097857	0.0153843	0.00671109	0.0359481	0.021753	7.37919	0.02498	0.1324
s__Desulfomonile_tiedjei	-0.002378	-0.02832	0.02356	>= 0.1			s__Desulfomonile_tiedjei	0.0106	-0.01534	0.03654	>= 0.1			s__Desulfomonile_tiedjei	0.01297	-0.01296	0.03891	>= 0.1			s__Pseudomonas_sp._OA3	0	8.106e-05	0.0002137	0.0003517	0.0004281	5.545e-05	0.0002256	0.0002929	0.0003273	0.0004789	0	0	0	6.092e-05	0.0002039			s__Desulfomonile_tiedjei	0.0292926	0.0333267	0.0163184	0.0139864	0.0186963	0.0122544	0.533279	0.7659	0.8407
s__Gammaproteobacteria_bacterium_RIFCSPHIGHO2_12_FULL_63_22	-0.008366	-0.02243	0.005696	>= 0.1			s__Gammaproteobacteria_bacterium_RIFCSPHIGHO2_12_FULL_63_22	-0.01441	-0.02848	-0.0003523	< 0.05			s__Gammaproteobacteria_bacterium_RIFCSPHIGHO2_12_FULL_63_22	-0.006048	-0.02011	0.008014	>= 0.1			s__unclassified_g__Calidifontimicrobium	0	0	0	0	7.002e-05	0	0	0	0	0	0	0	0	0	0			s__Gammaproteobacteria_bacterium_RIFCSPHIGHO2_12_FULL_63_22	0.0145331	0.0110197	0.0205809	0.0116717	0.0289469	0.0130521	5.1358	0.0767	0.2478
s__Solimonas_aquatica	0.02437	-0.01884	0.06759	>= 0.1			s__Solimonas_aquatica	0.0186	-0.02461	0.06182	>= 0.1			s__Solimonas_aquatica	-0.005769	-0.04898	0.03744	>= 0.1			s__Geobacter_argillaceus	0	2.05e-05	2.552e-05	3.112e-05	5.114e-05	0	0	2.76e-05	9.876e-05	0.0003821	0	0.0001852	0.0002125	0.0002606	0.0003414			s__Solimonas_aquatica	0.0255192	0.039581	0.0312879	0.0484589	0.00691482	0.0112805	2.52673	0.2827	0.5159
s__Gammaproteobacteria_bacterium_HGW-Gammaproteobacteria-1	0.01063	-0.02293	0.04419	>= 0.1			s__Gammaproteobacteria_bacterium_HGW-Gammaproteobacteria-1	0.03434	0.0007741	0.0679	< 0.05			s__Gammaproteobacteria_bacterium_HGW-Gammaproteobacteria-1	0.02371	-0.009854	0.05727	>= 0.1			s__Hyphomicrobium_sp._CS1GBMeth3	0	0	4.384e-05	4.777e-05	0.0005231	0	0	0	3.896e-05	8.316e-05	0	0	0	5.23e-05	0.0001075			s__Gammaproteobacteria_bacterium_HGW-Gammaproteobacteria-1	0.0405617	0.0473128	0.016853	0.0127436	0.00622518	0.00612267	8.52072	0.01412	0.09576
s__Hydrogenophaga_pseudoflava	0.003898	-0.0195	0.0273	>= 0.1			s__Hydrogenophaga_pseudoflava	0.00145	-0.02195	0.02485	>= 0.1			s__Hydrogenophaga_pseudoflava	-0.002449	-0.02585	0.02095	>= 0.1			s__Methylococcus_capsulatus	0	0	0	8.243e-05	0.0001646	0	0	0	0	3.775e-05	0	0	0	0	0			s__Hydrogenophaga_pseudoflava	0.0208191	0.0128995	0.0232677	0.0186859	0.0193693	0.0258817	1.18182	0.5538	0.7157
s__Acinetobacter_schindleri	0.03478	0.001051	0.06851	< 0.05			s__Acinetobacter_schindleri	0.01449	-0.01924	0.04822	>= 0.1			s__Acinetobacter_schindleri	-0.02029	-0.05402	0.01344	>= 0.1			s__Bosea_robiniae	0	0	0	5.271e-05	0.000126	0	0	0	0	0	0	0	0	0	6.843e-05			s__Acinetobacter_schindleri	0.0192068	0.0247545	0.0394986	0.0424154	0.00471909	0.00712182	5.71553	0.0574	0.2074
s__Arthrobacter_sp._HMWF013	-0.005312	-0.01496	0.004338	>= 0.1			s__Arthrobacter_sp._HMWF013	-0.005638	-0.01529	0.004012	>= 0.1			s__Arthrobacter_sp._HMWF013	-0.000326	-0.009976	0.009324	>= 0.1			s__unclassified_g__Methylomonas	0	1.771e-05	0.0001861	0.0008148	0.001866	0	0.0001147	0.0001553	0.0001942	0.0006569	0	3.11e-05	3.289e-05	9.913e-05	0.0001453			s__Arthrobacter_sp._HMWF013	0.0191449	0.00582844	0.0194709	0.00605016	0.0247831	0.0114457	2	0.3679	0.5426
s__Arenimonas_oryziterrae	-0.01566	-0.03182	0.0005024	< 0.1			s__Arenimonas_oryziterrae	-0.009836	-0.026	0.006325	>= 0.1			s__Arenimonas_oryziterrae	0.005822	-0.01034	0.02198	>= 0.1			s__Bdellovibrionaceae_bacterium	0	0.0001122	0.0001254	0.0001558	0.000977	0	0	3.694e-05	0.000228	0.0003089	0	8.831e-05	0.0001806	0.000241	0.0003388			s__Arenimonas_oryziterrae	0.0197564	0.0176785	0.0139339	0.0060761	0.0295929	0.0146951	6.92416	0.03136	0.1516
s__Arthrobacter_sp._Hiyo6	-0.003633	-0.0212	0.01393	>= 0.1			s__Arthrobacter_sp._Hiyo6	-0.005598	-0.02316	0.01196	>= 0.1			s__Arthrobacter_sp._Hiyo6	-0.001965	-0.01953	0.0156	>= 0.1			s__Candidatus_Brocadia_pituitae	0	0	5.226e-05	0.0002769	0.0005176	0	3.675e-05	5.127e-05	7.665e-05	0.0001239	0	0	0	0	0.0001573			s__Arthrobacter_sp._Hiyo6	0.0184761	0.0138608	0.0204407	0.01569	0.0240736	0.0151452	0.888889	0.6412	0.7629
s__Syntrophales_bacterium	0.001406	-0.02054	0.02335	>= 0.1			s__Syntrophales_bacterium	-0.01575	-0.0377	0.006194	>= 0.1			s__Syntrophales_bacterium	-0.01716	-0.03911	0.004788	>= 0.1			s__Thiomonas_sp._14-66-4	0	0	0	5.076e-05	6.43e-05	0	0	0	0	5.788e-05	0	0	7.984e-05	0.0001277	0.0001554			s__Syntrophales_bacterium	0.00999049	0.0114754	0.0271496	0.0254651	0.0257432	0.0162026	8.11182	0.01732	0.1078
s__Pelomonas_sp.	-0.004783	-0.01965	0.01008	>= 0.1			s__Pelomonas_sp.	-0.008231	-0.02309	0.006633	>= 0.1			s__Pelomonas_sp.	-0.003448	-0.01831	0.01142	>= 0.1			s__Candidatus_Omnitrophica_bacterium_CG07_land_8_20_14_0_80_50_8	0	0	0	0	3.961e-05	0	0	0	0	7.351e-05	0	0	0	0	6.013e-05			s__Pelomonas_sp.	0.0170188	0.00855994	0.0204667	0.0162605	0.0252495	0.0118561	2.61376	0.2707	0.5054
s__Kribbella_sp._VKM_Ac-2571	-0.0183	-0.03264	-0.00397	< 0.05			s__Kribbella_sp._VKM_Ac-2571	-0.01688	-0.03121	-0.002544	< 0.05			s__Kribbella_sp._VKM_Ac-2571	0.001425	-0.01291	0.01576	>= 0.1			s__Pseudomonas_tumuqii	0	2.574e-05	2.866e-05	0.0001946	0.0002813	0	0	1.731e-05	1.984e-05	0.0002483	0	0	0	3.561e-05	7.646e-05			s__Kribbella_sp._VKM_Ac-2571	0.0156942	0.0136166	0.0142691	0.00743212	0.0325716	0.0142846	8.29982	0.01577	0.1021
s__Betaproteobacteria_bacterium_HGW-Betaproteobacteria-12	-0.01777	-0.03193	-0.003613	< 0.05			s__Betaproteobacteria_bacterium_HGW-Betaproteobacteria-12	-0.0177	-0.03186	-0.003539	< 0.05			s__Betaproteobacteria_bacterium_HGW-Betaproteobacteria-12	7.373e-05	-0.01409	0.01423	>= 0.1			s__Tepidimonas_alkaliphilus	0	0	0	2.245e-05	6.723e-05	0	0	0	3.291e-05	0.0001234	0	0	0	0	4.553e-05			s__Betaproteobacteria_bacterium_HGW-Betaproteobacteria-12	0.0149329	0.013189	0.0148591	0.0126664	0.0326328	0.00998393	8.89947	0.01168	0.08528
s__Acidobacteria_bacterium_RBG_13_68_16	-0.008797	-0.02282	0.005224	>= 0.1			s__Acidobacteria_bacterium_RBG_13_68_16	-0.006189	-0.02021	0.007833	>= 0.1			s__Acidobacteria_bacterium_RBG_13_68_16	0.002609	-0.01141	0.01663	>= 0.1			s__Caldicoprobacter_faecalis	0	0	0	0	4.484e-05	0	0	0	0	0.0001242	0	0	0	0	0			s__Acidobacteria_bacterium_RBG_13_68_16	0.0195679	0.00928461	0.0169594	0.00723281	0.0257564	0.0169422	0.80776	0.6677	0.7794
s__Skermanella_rosea	-0.000581	-0.01772	0.01656	>= 0.1			s__Skermanella_rosea	0.006817	-0.01033	0.02396	>= 0.1			s__Skermanella_rosea	0.007398	-0.009744	0.02454	>= 0.1			s__uncultured_Dechloromonas_sp.	0	0	0	0	0	0	0	0	0	5.567e-05	0	0	0	0	7.894e-05			s__Skermanella_rosea	0.0254659	0.0210002	0.0180682	0.00885518	0.0186492	0.0108019	0.733686	0.6929	0.7989
s__Rhabdaerophilum_calidifontis	-0.01308	-0.03029	0.004122	>= 0.1			s__Rhabdaerophilum_calidifontis	-0.008152	-0.02536	0.009053	>= 0.1			s__Rhabdaerophilum_calidifontis	0.004931	-0.01227	0.02214	>= 0.1			s__Curvibacter_gracilis	0	0	0	4.308e-05	9.694e-05	0	0	3.747e-05	0.0001132	0.0001203	0	0	0	0	0.0001686			s__Rhabdaerophilum_calidifontis	0.0196284	0.0185772	0.0146975	0.0102935	0.0277809	0.0137735	4.24691	0.1196	0.3154
s__Methylocystis_sp._ATCC_49242	-0.001569	-0.01463	0.01149	>= 0.1			s__Methylocystis_sp._ATCC_49242	-0.006094	-0.01916	0.00697	>= 0.1			s__Methylocystis_sp._ATCC_49242	-0.004525	-0.01759	0.008538	>= 0.1			s__Flavobacterium_laiguense	0	0	0	0.0001302	0.0003386	0	0	2.287e-05	3.984e-05	9.528e-05	0	0	0	3.484e-05	0.0001035			s__Methylocystis_sp._ATCC_49242	0.0170884	0.0131864	0.0216138	0.0114513	0.0231825	0.00802583	2.29982	0.3167	0.5426
s__Sinobacterium_sp.	0.02885	0.003092	0.05461	< 0.05			s__Sinobacterium_sp.	0.01053	-0.01523	0.03628	>= 0.1			s__Sinobacterium_sp.	-0.01832	-0.04408	0.007436	>= 0.1			s__Gottschalkia_purinilytica	0	0	0	0	0.0001073	0	0	0	0	0	0	0	0	0	0			s__Sinobacterium_sp.	0.018002	0.0171825	0.0363229	0.0325091	0.00747418	0.00916503	6.14769	0.04624	0.1811
s__Hylemonella_gracilis	0.01381	-0.01544	0.04306	>= 0.1			s__Hylemonella_gracilis	0.03134	0.002082	0.06059	< 0.05			s__Hylemonella_gracilis	0.01753	-0.01173	0.04678	>= 0.1			s__Candidatus_Acetothermia_bacterium	0	3.088e-05	3.429e-05	3.75e-05	0.0001565	0	0	2.726e-05	4.9e-05	0.0002523	0	0	0	0	5.639e-05			s__Hylemonella_gracilis	0.0368186	0.0398612	0.0192923	0.0141358	0.00548231	0.00798979	7.93557	0.01892	0.1141
s__Betaproteobacteria_bacterium_HGW-Betaproteobacteria-10	-0.00379	-0.02437	0.01679	>= 0.1			s__Betaproteobacteria_bacterium_HGW-Betaproteobacteria-10	-0.01828	-0.03886	0.002304	< 0.1			s__Betaproteobacteria_bacterium_HGW-Betaproteobacteria-10	-0.01449	-0.03507	0.006093	>= 0.1			s__Pseudomonas_sp._16_A	0	0	4.024e-05	6.176e-05	9.786e-05	0	4.049e-05	6.54e-05	8.55e-05	0.000232	0	0	5.671e-05	5.837e-05	0.000222			s__Betaproteobacteria_bacterium_HGW-Betaproteobacteria-10	0.00958652	0.012337	0.024077	0.0213443	0.0278666	0.0175893	6.40049	0.04075	0.1687
s__Hyphomicrobium_denitrificans	-0.02141	-0.03359	-0.009237	< 0.001			s__Hyphomicrobium_denitrificans	-0.01123	-0.02341	0.0009464	< 0.1			s__Hyphomicrobium_denitrificans	0.01018	-0.001993	0.02236	>= 0.1			s__Thermogutta_sp.	8.476e-05	0.000214	0.0003979	0.0005185	0.0007352	0.0001027	0.0001485	0.0002176	0.0003045	0.0003767	0	0.0001582	0.0002516	0.0002843	0.0006515			s__Hyphomicrobium_denitrificans	0.0201569	0.0128744	0.00997384	0.00579818	0.0313862	0.0110247	12.5115	0.001919	0.03272
s__Phycicoccus_sp._SLBN-51	0.002177	-0.01758	0.02193	>= 0.1			s__Phycicoccus_sp._SLBN-51	-0.007624	-0.02738	0.01213	>= 0.1			s__Phycicoccus_sp._SLBN-51	-0.009801	-0.02955	0.009952	>= 0.1			s__Candidatus_Nitrosocosmicus_hydrocola	0	0	0	3.459e-05	0.000207	0	0	0	0	0	0	0	0	0	6.075e-05			s__Phycicoccus_sp._SLBN-51	0.0146385	0.00999018	0.0244399	0.0237363	0.0222627	0.0134695	1.02677	0.5985	0.728
s__Candidatus_Nitrosotenuis_cloacae	0.003101	-0.01653	0.02273	>= 0.1			s__Candidatus_Nitrosotenuis_cloacae	0.008514	-0.01111	0.02814	>= 0.1			s__Candidatus_Nitrosotenuis_cloacae	0.005413	-0.01421	0.02504	>= 0.1			s__Actinoplanes_auranticolor	0	0	0	0	4.357e-05	0	0	0	0	9.742e-05	0	0	0	6.48e-05	6.853e-05			s__Candidatus_Nitrosotenuis_cloacae	0.0250534	0.0196762	0.0196399	0.0178744	0.0165391	0.0112836	0.540729	0.7631	0.8396
s__Geobacter_sp.	-0.01512	-0.02719	-0.003053	< 0.05			s__Geobacter_sp.	-0.01389	-0.02596	-0.001816	< 0.05			s__Geobacter_sp.	0.001237	-0.01083	0.01331	>= 0.1			s__Candidatus_Omnitrophica_bacterium	0.0007008	0.001045	0.00119	0.001921	0.002394	0.0005713	0.0006591	0.0007425	0.001052	0.001613	0.0004564	0.0007123	0.001004	0.001117	0.001571			s__Geobacter_sp.	0.0161839	0.0094082	0.0149472	0.00715749	0.0300705	0.0132531	8.2575	0.0161	0.1041
s__Acinetobacter_bouvetii	0.02278	-0.01232	0.05789	>= 0.1			s__Acinetobacter_bouvetii	-0.0167	-0.0518	0.01841	>= 0.1			s__Acinetobacter_bouvetii	-0.03948	-0.07459	-0.004376	< 0.05			s__Gemmataceae_bacterium	4.117e-05	8.744e-05	0.0001605	0.0002015	0.0003395	0	7.199e-05	0.0001681	0.0002083	0.0004356	6.3e-05	0.0001246	0.0002403	0.0004041	0.0005084			s__Acinetobacter_bouvetii	0.0016529	0.00240778	0.0411337	0.045055	0.0183512	0.0251367	13.5257	0.001156	0.02573
s__Gemmataceae_bacterium	-0.008751	-0.0245	0.006999	>= 0.1			s__Gemmataceae_bacterium	-0.009403	-0.02515	0.006346	>= 0.1			s__Gemmataceae_bacterium	-0.0006525	-0.0164	0.0151	>= 0.1			s__Pseudomonas_sp._PDM14	0	0	0	7.877e-05	0.0001151	0	0	6.895e-05	0.0001137	0.0002108	0	0	0	0	0			s__Gemmataceae_bacterium	0.0169659	0.0102473	0.0176184	0.0137219	0.0263694	0.0156101	1.80247	0.4061	0.5795
s__Sphingomonas_sp._RB56-2	-0.0003004	-0.01663	0.01603	>= 0.1			s__Sphingomonas_sp._RB56-2	0.007866	-0.008462	0.02419	>= 0.1			s__Sphingomonas_sp._RB56-2	0.008167	-0.008161	0.02449	>= 0.1			s__Pseudomonas_sp._PDM15	0	0	0	6.11e-05	0.0001026	0	0	4.41e-05	6.608e-05	9.618e-05	0	0	0	0	7.144e-05			s__Sphingomonas_sp._RB56-2	0.0254982	0.0185694	0.0173313	0.0116373	0.0176317	0.00984265	1.02998	0.5975	0.7275
s__Cyclobacteriaceae_bacterium	-0.0003153	-0.0187	0.01807	>= 0.1			s__Cyclobacteriaceae_bacterium	-0.002379	-0.02077	0.01601	>= 0.1			s__Cyclobacteriaceae_bacterium	-0.002064	-0.02045	0.01632	>= 0.1			s__Pseudomonas_sp._PDM16	0	2.767e-05	7.484e-05	9.997e-05	0.0001803	2.442e-05	3.237e-05	6.783e-05	8.092e-05	0.0001997	0	0	0	2.975e-05	7.037e-05			s__Cyclobacteriaceae_bacterium	0.0186691	0.0180612	0.0207327	0.0124549	0.021048	0.0158308	0.680984	0.7114	0.8031
s__Methyloglobulus_sp.	0.02081	0.001871	0.03975	< 0.05			s__Methyloglobulus_sp.	0.01808	-0.0008627	0.03702	< 0.1			s__Methyloglobulus_sp.	-0.002734	-0.02168	0.01621	>= 0.1			s__Thiohalocapsa_sp.	0	0	0	0	0.0001392	0	0	0	5.14e-05	8.937e-05	0	0	0	0	7.111e-05			s__Methyloglobulus_sp.	0.0252383	0.0189613	0.0279723	0.0197192	0.00715925	0.00531924	7.44825	0.02413	0.1302
s__Pseudarthrobacter_sp.	-0.009148	-0.02297	0.004671	>= 0.1			s__Pseudarthrobacter_sp.	-0.004912	-0.01873	0.008907	>= 0.1			s__Pseudarthrobacter_sp.	0.004236	-0.009583	0.01805	>= 0.1			s__Anaerolineales_bacterium	0.0009907	0.00219	0.002621	0.002726	0.002898	0.001444	0.001808	0.001914	0.002237	0.004223	0.001664	0.002385	0.003321	0.003552	0.00486			s__Pseudarthrobacter_sp.	0.0198563	0.0073685	0.0156203	0.010102	0.0247681	0.0160321	2.74074	0.254	0.4846
s__Phaeovulum_veldkampii	-0.03226	-0.0571	-0.007428	< 0.01			s__Phaeovulum_veldkampii	-0.03766	-0.0625	-0.01283	< 0.01			s__Phaeovulum_veldkampii	-0.005402	-0.03024	0.01943	>= 0.1			s__Mesorhizobium_sp._M8A.F.Ca.ET.023.02.2.1	0	0	0	0	0.0001482	0	0	0	0	0	0	0	0	0	0			s__Phaeovulum_veldkampii	0.00569953	0.00402701	0.0111012	0.0127319	0.0433643	0.0340129	8.32057	0.0156	0.1019
s__Desulfuromonadales_bacterium_GWC2_61_20	-0.02025	-0.03727	-0.003235	< 0.05			s__Desulfuromonadales_bacterium_GWC2_61_20	-0.02886	-0.04587	-0.01184	< 0.001			s__Desulfuromonadales_bacterium_GWC2_61_20	-0.008602	-0.02562	0.008416	>= 0.1			s__Nitrospira_sp._CR2.1	0	0	3.455e-05	5.696e-05	0.0001239	0	0	2.493e-05	3.302e-05	9.147e-05	0	0	0	0	0.0003078			s__Desulfuromonadales_bacterium_GWC2_61_20	0.00750394	0.00502827	0.0161064	0.0117839	0.0363594	0.0215126	11.284	0.003546	0.04483
s__Rhodoferax_aquaticus	0.0139	-0.02002	0.04782	>= 0.1			s__Rhodoferax_aquaticus	0.03841	0.00449	0.07233	< 0.05			s__Rhodoferax_aquaticus	0.02451	-0.009414	0.05843	>= 0.1			s__Methylocystis_sp._MitZ-2018	0	0	0	0	0.0001165	0	0	0	0	6.813e-05	0	0	0	0	0			s__Rhodoferax_aquaticus	0.0409531	0.0491006	0.0164471	0.00775433	0.00254272	0.00442972	12.4061	0.002023	0.0328
s__unclassified_g__Comamonas	0.03444	0.01096	0.05793	< 0.01			s__unclassified_g__Comamonas	0.02044	-0.00304	0.04393	< 0.1			s__unclassified_g__Comamonas	-0.014	-0.03748	0.009484	>= 0.1			s__Polynucleobacter_sp._17-46-58	0	0	3.659e-05	6.949e-05	0.0001227	0	0	4.719e-05	7.277e-05	9.74e-05	0	0	3.483e-05	0.0001137	0.000196			s__unclassified_g__Comamonas	0.022006	0.018653	0.0360065	0.0289802	0.00156199	0.00246068	13	0.001503	0.02978
s__Ramlibacter_sp._B156	0.0117	-0.003831	0.02723	>= 0.1			s__Ramlibacter_sp._B156	0.0181	0.002573	0.03363	< 0.05			s__Ramlibacter_sp._B156	0.006404	-0.009127	0.02193	>= 0.1			s__Miltoncostaea_oceani	0	0	3.449e-05	3.807e-05	5.446e-05	0	0	2.507e-05	3.105e-05	0.0001102	0	3.425e-05	4.73e-05	8.714e-05	0.0003182			s__Ramlibacter_sp._B156	0.0280212	0.0174264	0.0216171	0.0116435	0.00991717	0.00910415	5.82997	0.0542	0.1995
s__Dechloromonas_denitrificans	-0.01311	-0.03055	0.004327	>= 0.1			s__Dechloromonas_denitrificans	-0.02984	-0.04728	-0.0124	< 0.001			s__Dechloromonas_denitrificans	-0.01673	-0.03417	0.0007112	< 0.1			s__Candidatus_Rokubacteria_bacterium_RIFCSPLOWO2_12_FULL_71_22	0	0	0	0	4.942e-05	0	0	0	0	0	0	0	0	0	6.186e-05			s__Dechloromonas_denitrificans	0.00431219	0.00360498	0.0210411	0.0203747	0.0341539	0.0151752	13.8872	0.0009648	0.02386
s__Spirochaetes_bacterium_RBG_16_67_19	0.00289	-0.01252	0.0183	>= 0.1			s__Spirochaetes_bacterium_RBG_16_67_19	0.001314	-0.0141	0.01673	>= 0.1			s__Spirochaetes_bacterium_RBG_16_67_19	-0.001576	-0.01699	0.01384	>= 0.1			s__Nitrospirae_bacterium_CG1_02_44_142	0	0	3.347e-05	6.11e-05	0.0001002	0	0	0	0	4.599e-05	0	0	7.069e-05	7.216e-05	0.0004953			s__Spirochaetes_bacterium_RBG_16_67_19	0.019744	0.0105721	0.02132	0.0139036	0.0184295	0.0144634	0.129669	0.9372	0.965
s__Tepidicella_xavieri	0.01019	0.00167	0.0187	< 0.05			s__Tepidicella_xavieri	0.03232	0.0238	0.04083	< 0.001			s__Tepidicella_xavieri	0.02213	0.01361	0.03065	< 0.001			s__Hyphomicrobium_sp.	0.001318	0.002554	0.002877	0.00479	0.008247	0.002299	0.00285	0.002955	0.003645	0.004913	0.003756	0.005781	0.007431	0.009135	0.01002			s__Tepidicella_xavieri	0.0379322	0.00981139	0.015802	0.00628075	0.00561488	0.00461803	21.3222	2.344e-05	0.02076
s__Desulfobulbaceae_bacterium	-0.01001	-0.02344	0.003422	>= 0.1			s__Desulfobulbaceae_bacterium	-0.01722	-0.03065	-0.003795	< 0.05			s__Desulfobulbaceae_bacterium	-0.007217	-0.02065	0.006214	>= 0.1			s__Pseudomethylobacillus_aquaticus	0	0	4.816e-05	0.00011	0.0002142	0	2.126e-05	3.679e-05	5.118e-05	0.0001734	0	0	0	2.391e-05	9.043e-05			s__Desulfobulbaceae_bacterium	0.0116222	0.0090695	0.0188387	0.0127873	0.028847	0.0120277	9.12522	0.01043	0.08267
s__Rhizobiales_bacterium_32-66-8	-0.007808	-0.02181	0.006196	>= 0.1			s__Rhizobiales_bacterium_32-66-8	-0.01112	-0.02512	0.002888	>= 0.1			s__Rhizobiales_bacterium_32-66-8	-0.003308	-0.01731	0.0107	>= 0.1			s__Bradyrhizobium_lablabi	0	0	2.408e-05	5.081e-05	0.0001059	0	2.829e-05	3.343e-05	5.083e-05	0.0001982	0	4.243e-05	7.267e-05	0.0001765	0.0002886			s__Rhizobiales_bacterium_32-66-8	0.0149327	0.00709569	0.0182407	0.0130412	0.026049	0.0142872	3.02998	0.2198	0.4365
s__Methylocystaceae_bacterium	0.006117	-0.01706	0.02929	>= 0.1			s__Methylocystaceae_bacterium	0.01164	-0.01154	0.03482	>= 0.1			s__Methylocystaceae_bacterium	0.005523	-0.01765	0.0287	>= 0.1			s__Bacteroidetes_bacterium_ADurb.Bin217	0	0	0	0	3.394e-05	0	0	0	2.726e-05	4.9e-05	0	0	0	0	9.172e-05			s__Methylocystaceae_bacterium	0.0254485	0.0276321	0.019925	0.0113691	0.0138084	0.0164349	1.62666	0.4434	0.6142
s__Aspergillus_fumigatus	-0.006958	-0.02267	0.008756	>= 0.1			s__Aspergillus_fumigatus	-0.006706	-0.02242	0.009008	>= 0.1			s__Aspergillus_fumigatus	0.0002519	-0.01546	0.01597	>= 0.1			s__Nitrospira_sp._UW-LDO-01	0	0	0	0	0	0	0	0	0	0	0	0	0	0	0.0003103			s__Aspergillus_fumigatus	0.0174948	0.00977063	0.0172429	0.00979177	0.0242007	0.0185251	0.857143	0.6514	0.7701
s__Pseudoxanthomonas_sp.	0.01594	0.001087	0.0308	< 0.05			s__Pseudoxanthomonas_sp.	0.02715	0.01229	0.042	< 0.001			s__Pseudoxanthomonas_sp.	0.0112	-0.003652	0.02606	>= 0.1			s__Thermomonas_alba	0	2.45e-05	4.076e-05	6.971e-05	0.0001341	1.961e-05	3.331e-05	6.256e-05	7.948e-05	0.0003014	0	9.585e-05	0.0001245	0.0001659	0.0004747			s__Pseudoxanthomonas_sp.	0.0323956	0.0185602	0.0211922	0.00988001	0.00525005	0.00596745	13.5721	0.001129	0.02549
s__uncultured_crenarchaeote	-0.008727	-0.0216	0.004143	>= 0.1			s__uncultured_crenarchaeote	-0.004509	-0.01738	0.008362	>= 0.1			s__uncultured_crenarchaeote	0.004218	-0.008653	0.01709	>= 0.1			s__Dehalococcoidales_bacterium	2.325e-05	0.0001626	0.0001796	0.0002682	0.0007058	0	2.879e-05	3.524e-05	5.907e-05	8.844e-05	0	0	0	5.097e-05	0.0007321			s__uncultured_crenarchaeote	0.0195127	0.010684	0.0152945	0.0109075	0.0240219	0.0112015	2.2963	0.3172	0.5426
s__Betaproteobacteria_bacterium_RBG_16_64_18	-0.001628	-0.01409	0.01083	>= 0.1			s__Betaproteobacteria_bacterium_RBG_16_64_18	-0.003666	-0.01613	0.008796	>= 0.1			s__Betaproteobacteria_bacterium_RBG_16_64_18	-0.002038	-0.0145	0.01042	>= 0.1			s__Azoarcus_sp.	0	0	3.416e-05	6.294e-05	0.0002117	0	0	4.086e-05	7.083e-05	8.293e-05	0	4.594e-05	8.342e-05	0.0001656	0.0001815			s__Betaproteobacteria_bacterium_RBG_16_64_18	0.0176858	0.0119469	0.019724	0.0105567	0.0213522	0.00905797	0.977072	0.6135	0.7391
s__Litorilinea_aerophila	-0.01722	-0.03166	-0.002787	< 0.05			s__Litorilinea_aerophila	-0.0111	-0.02554	0.003337	>= 0.1			s__Litorilinea_aerophila	0.006124	-0.008313	0.02056	>= 0.1			s__Nevskiales_bacterium	0	4.033e-05	4.892e-05	5.891e-05	0.0001169	0	0	3.753e-05	4.293e-05	9.538e-05	0	6.287e-05	0.000128	0.0001337	0.0002024			s__Litorilinea_aerophila	0.0178686	0.0104791	0.011745	0.00895742	0.0289681	0.0161584	8.59081	0.01363	0.09306
s__Gammaproteobacteria_bacterium_HGW-Gammaproteobacteria-7	0.007604	-0.01112	0.02632	>= 0.1			s__Gammaproteobacteria_bacterium_HGW-Gammaproteobacteria-7	0.001947	-0.01677	0.02067	>= 0.1			s__Gammaproteobacteria_bacterium_HGW-Gammaproteobacteria-7	-0.005657	-0.02438	0.01306	>= 0.1			s__Polaromonas_sp._35-63-240	0.0001918	0.0003696	0.0004051	0.0004523	0.0006095	9.125e-05	0.0002494	0.0002802	0.0003393	0.0008483	0.0001898	0.0003411	0.0003985	0.0004442	0.000541			s__Gammaproteobacteria_bacterium_HGW-Gammaproteobacteria-7	0.0182519	0.007095	0.0239092	0.0131994	0.0163053	0.0231078	4.51852	0.1044	0.3019
s__Roseomonas_alkaliterrae	0.006201	-0.007362	0.01976	>= 0.1			s__Roseomonas_alkaliterrae	0.01453	0.0009708	0.0281	< 0.05			s__Roseomonas_alkaliterrae	0.008332	-0.00523	0.02189	>= 0.1			s__Nitrospirae_bacterium_RIFOXYC2_FULL_44_7	0	7.612e-05	8.402e-05	0.0001018	0.0001738	0	0	0	0.0001079	0.0001723	0	0	0	8.938e-05	9.528e-05			s__Roseomonas_alkaliterrae	0.0271041	0.0151466	0.0187718	0.00954177	0.012571	0.00881492	4.82892	0.08942	0.2755
s__Methylovulum_sp.	0.01786	-0.007721	0.04344	>= 0.1			s__Methylovulum_sp.	0.01985	-0.005737	0.04543	>= 0.1			s__Methylovulum_sp.	0.001984	-0.0236	0.02757	>= 0.1			s__Azoarcus_sp._KH32C	0	0	0	5.027e-05	0.0001292	0	0	0	0	3.753e-05	0	0	0	6.221e-05	7.265e-05			s__Methylovulum_sp.	0.0266415	0.0303314	0.0246579	0.0218239	0.00679604	0.00452296	3.86009	0.1451	0.3455
s__Paraburkholderia_franconis	-0.007432	-0.01893	0.004066	>= 0.1			s__Paraburkholderia_franconis	-0.01172	-0.02321	-0.0002188	< 0.05			s__Paraburkholderia_franconis	-0.004284	-0.01578	0.007213	>= 0.1			s__Verrucomicrobiales_bacterium_32-60-5	0	0	0	0	3.734e-05	0	0	0	0	3.269e-05	0	0	0	6.091e-05	0.0001746			s__Paraburkholderia_franconis	0.0138557	0.00539812	0.0181401	0.00800188	0.0255721	0.0138921	5.35802	0.06863	0.2323
s__uncultured_denitrifying_bacterium	-0.01666	-0.02599	-0.007336	< 0.001			s__uncultured_denitrifying_bacterium	-0.01474	-0.02407	-0.005413	< 0.01			s__uncultured_denitrifying_bacterium	0.001922	-0.007406	0.01125	>= 0.1			s__Methylobacillus_sp._MM3	6.222e-05	0.0005568	0.001137	0.00136	0.003787	0.0002463	0.0003942	0.0005294	0.0007661	0.001376	5.824e-05	0.0002118	0.0002736	0.0002957	0.0004166			s__uncultured_denitrifying_bacterium	0.0148043	0.00574695	0.012882	0.00675765	0.0295455	0.0104715	10.2575	0.005924	0.06021
s__Usitatibacter_palustris	-0.01404	-0.02642	-0.001665	< 0.05			s__Usitatibacter_palustris	-0.009732	-0.02211	0.002644	>= 0.1			s__Usitatibacter_palustris	0.004309	-0.008067	0.01669	>= 0.1			s__Hydrogenophaga_sp._SCN_70-13	0	0	2.178e-05	4.053e-05	7.107e-05	0	0	5.586e-05	6.842e-05	0.0001318	0	0	2.705e-05	6.203e-05	0.0001654			s__Usitatibacter_palustris	0.017224	0.00965339	0.0129149	0.00598248	0.0269561	0.014233	5.18871	0.07469	0.2452
s__Gemmatimonadaceae_bacterium	-0.008329	-0.02179	0.005134	>= 0.1			s__Gemmatimonadaceae_bacterium	-0.00758	-0.02104	0.005883	>= 0.1			s__Gemmatimonadaceae_bacterium	0.0007495	-0.01271	0.01421	>= 0.1			s__Plasticicumulans_lactativorans	0	0	0	4.519e-05	9.054e-05	0	0	0	3.617e-05	4.791e-05	0	0	0	0.0001617	0.0002022			s__Gemmatimonadaceae_bacterium	0.0167053	0.00948863	0.0159559	0.0106096	0.024285	0.0137756	2.66667	0.2636	0.4963
s__Blastochloris_sp.	-0.01771	-0.02968	-0.005745	< 0.01			s__Blastochloris_sp.	-0.01197	-0.02393	3.718e-07	< 0.1			s__Blastochloris_sp.	0.005745	-0.006223	0.01771	>= 0.1			s__Euryarchaeota_archaeon_RBG_13_61_15	0	2.508e-05	5.514e-05	0.00011	0.0001672	0	2.53e-05	8.942e-05	0.0001425	0.0004372	0	3.888e-05	4.001e-05	0.0001116	0.0004814			s__Blastochloris_sp.	0.0167862	0.00869236	0.0110412	0.00547093	0.0287535	0.0143021	8.63845	0.01331	0.09166
s__Sulfuricurvum_sp.	0.04888	-0.03322	0.131	>= 0.1			s__Sulfuricurvum_sp.	0.004657	-0.07744	0.08675	>= 0.1			s__Sulfuricurvum_sp.	-0.04422	-0.1263	0.03787	>= 0.1			s__Ramlibacter_rhizophilus	0	0	0	2.667e-05	2.917e-05	0	0	0	0	2.855e-05	0	0	0	0	9.609e-05			s__Sulfuricurvum_sp.	0.00560364	0.00766887	0.0498273	0.120521	0.000947073	0.00231293	6.03575	0.04891	0.1869
s__Myxococcaceae_bacterium	-0.004909	-0.02123	0.01141	>= 0.1			s__Myxococcaceae_bacterium	-0.004714	-0.02103	0.01161	>= 0.1			s__Myxococcaceae_bacterium	0.0001949	-0.01613	0.01652	>= 0.1			s__unclassified_g__Acinetobacter	5.692e-05	0.0002913	0.0008896	0.0018	0.002905	0.0004565	0.001388	0.002157	0.003504	0.01385	9.829e-05	0.0001244	0.000274	0.0005895	0.001151			s__Myxococcaceae_bacterium	0.0172685	0.0150801	0.0170736	0.0103714	0.0219825	0.0155435	1.20988	0.5461	0.7081
s__Thermomonas_sp.	-0.01716	-0.03228	-0.002039	< 0.05			s__Thermomonas_sp.	-0.009202	-0.02432	0.005919	>= 0.1			s__Thermomonas_sp.	0.007958	-0.007163	0.02308	>= 0.1			s__Crenarchaeota_archaeon	0	0	7.383e-05	0.0002006	0.0003076	0	8.256e-05	0.0001067	0.000154	0.0002829	0	4.554e-05	0.0001319	0.0002495	0.0003454			s__Thermomonas_sp.	0.0183582	0.0103061	0.0104004	0.00684718	0.0275604	0.0184889	5.71781	0.05733	0.2074
s__Aquabacterium_tepidiphilum	0.003216	-0.006027	0.01246	>= 0.1			s__Aquabacterium_tepidiphilum	0.003821	-0.005422	0.01306	>= 0.1			s__Aquabacterium_tepidiphilum	0.0006054	-0.008638	0.009848	>= 0.1			s__Campylobacterales_bacterium_16-40-21	0	0	0	0.0001337	0.0005324	0	0	0.000154	0.001206	0.003089	0	0	0	0	0.0004373			s__Aquabacterium_tepidiphilum	0.0201452	0.00849757	0.0195398	0.00558575	0.0163237	0.00902944	1.72487	0.4221	0.5966
s__Candidatus_Methylobacter_favarea	0.01461	-0.001222	0.03044	< 0.1			s__Candidatus_Methylobacter_favarea	0.01738	0.001553	0.03321	< 0.05			s__Candidatus_Methylobacter_favarea	0.002776	-0.01305	0.01861	>= 0.1			s__Caulobacter_sp.	2.391e-05	8.106e-05	0.0001171	0.0001818	0.0002647	0	8.441e-05	0.0001589	0.0002332	0.0002969	0	0.0001021	0.000154	0.0002253	0.0002626			s__Candidatus_Methylobacter_favarea	0.0252884	0.017491	0.0225127	0.0126707	0.0079046	0.00871804	6.81711	0.03309	0.1563
s__Chloroflexi_bacterium_RBG_19FT_COMBO_55_16	-0.001544	-0.01695	0.01386	>= 0.1			s__Chloroflexi_bacterium_RBG_19FT_COMBO_55_16	-0.001313	-0.01672	0.01409	>= 0.1			s__Chloroflexi_bacterium_RBG_19FT_COMBO_55_16	0.0002304	-0.01518	0.01564	>= 0.1			s__Ephemera_danica	5.428e-05	9.252e-05	0.0001291	0.0001955	0.0003128	0.0001207	0.000139	0.0002084	0.000221	0.000513	7.836e-05	0.0002538	0.0002832	0.000366	0.0008546			s__Chloroflexi_bacterium_RBG_19FT_COMBO_55_16	0.018181	0.00929158	0.0179506	0.0132508	0.0194942	0.015874	0.222222	0.8948	0.9332
s__Kofleriaceae_bacterium	0.008414	-0.01543	0.03226	>= 0.1			s__Kofleriaceae_bacterium	0.01192	-0.01192	0.03577	>= 0.1			s__Kofleriaceae_bacterium	0.00351	-0.02034	0.02736	>= 0.1			s__Lysobacter_sp._Root494	0	0	0	0	0.0001937	0	0	0	0	4.416e-05	0	0	0	0	4.9e-05			s__Kofleriaceae_bacterium	0.0235687	0.0196931	0.0200587	0.025247	0.0116443	0.0143398	2.22139	0.3293	0.5426
s__Syntrophomonadaceae_bacterium	0.006224	-0.0117	0.02415	>= 0.1			s__Syntrophomonadaceae_bacterium	0.02384	0.005916	0.04177	< 0.01			s__Syntrophomonadaceae_bacterium	0.01762	-0.0003076	0.03554	< 0.1			s__Thermodesulfovibrio_sp._RBG_19FT_COMBO_41_18	0	0	5.435e-05	0.0001247	0.0004324	0	3.883e-05	5.299e-05	8.341e-05	9.401e-05	0	0	2.922e-05	5.654e-05	0.0003271			s__Syntrophomonadaceae_bacterium	0.0322245	0.0207752	0.0146066	0.010861	0.00838253	0.0120829	9.07281	0.01071	0.08322
s__Arthrobacter_sp._U41	-0.003977	-0.01675	0.008794	>= 0.1			s__Arthrobacter_sp._U41	-0.003135	-0.01591	0.009636	>= 0.1			s__Arthrobacter_sp._U41	0.000842	-0.01193	0.01361	>= 0.1			s__Comamonadaceae_bacterium_PBBC2	0	2.283e-05	6.107e-05	0.000166	0.0002991	0	4.418e-05	9.867e-05	0.0001546	0.0001974	0	2.871e-05	3.396e-05	6.988e-05	0.000159			s__Arthrobacter_sp._U41	0.0175508	0.0128939	0.0167089	0.00917818	0.0206861	0.0101294	1.52734	0.466	0.6382
s__Delftia_sp.	0.02655	0.008532	0.04457	< 0.01			s__Delftia_sp.	0.01789	-0.0001278	0.03591	< 0.1			s__Delftia_sp.	-0.00866	-0.02668	0.009359	>= 0.1			s__Comamonadaceae_bacterium_PBBC1	0	0	6.864e-05	0.0002054	0.0006643	0	0	3.761e-05	7.274e-05	0.0002311	0	0	0	5.097e-05	0.0001275			s__Delftia_sp.	0.021392	0.0190832	0.0300521	0.017605	0.00350041	0.00536339	11.7816	0.002765	0.03919
s__Arthrobacter_sp._Leaf69	-0.005941	-0.02018	0.008298	>= 0.1			s__Arthrobacter_sp._Leaf69	-0.0114	-0.02564	0.002838	>= 0.1			s__Arthrobacter_sp._Leaf69	-0.00546	-0.0197	0.008779	>= 0.1			s__Nocardioides_ginsengisegetis	0	4.415e-05	7.364e-05	0.0001181	0.000268	0	4.714e-05	9.384e-05	0.0001192	0.0001779	0	5.482e-05	8.289e-05	0.0001296	0.0001816			s__Arthrobacter_sp._Leaf69	0.0126544	0.00534971	0.0181149	0.0144229	0.0240562	0.0142229	3.1358	0.2085	0.4203
s__Syntrophaceae_bacterium_PtaB.Bin038	0.003866	-0.009694	0.01743	>= 0.1			s__Syntrophaceae_bacterium_PtaB.Bin038	-0.007346	-0.02091	0.006214	>= 0.1			s__Syntrophaceae_bacterium_PtaB.Bin038	-0.01121	-0.02477	0.002348	>= 0.1			s__Aquabacterium_fontiphilum	0.0002132	0.0005226	0.000667	0.0009837	0.001325	0.0003386	0.0004335	0.00075	0.001159	0.00134	0	1.61e-05	4.83e-05	6.506e-05	0.0005015			s__Syntrophaceae_bacterium_PtaB.Bin038	0.0120857	0.00928753	0.0232974	0.0148503	0.0194318	0.00955134	3.85185	0.1457	0.3456
s__Mehylophilales_bacterium_35-46-6	0.01482	-0.001606	0.03124	< 0.1			s__Mehylophilales_bacterium_35-46-6	0.01348	-0.002941	0.0299	>= 0.1			s__Mehylophilales_bacterium_35-46-6	-0.001334	-0.01776	0.01509	>= 0.1			s__Dyella_sp.	0	0	3.755e-05	4.276e-05	5.842e-05	0	0	0	0	3.393e-05	0	0	5.797e-05	9.188e-05	0.0001774			s__Mehylophilales_bacterium_35-46-6	0.0221329	0.0190538	0.0234673	0.0117729	0.00865086	0.00906567	6.73042	0.03455	0.159
s__Hydrogenophilales_bacterium_17-62-8	0.00402	-0.01658	0.02461	>= 0.1			s__Hydrogenophilales_bacterium_17-62-8	0.001777	-0.01882	0.02237	>= 0.1			s__Hydrogenophilales_bacterium_17-62-8	-0.002242	-0.02284	0.01835	>= 0.1			s__Methanomicrobiales_archaeon_HGW-Methanomicrobiales-3	0	0	2.516e-05	6.806e-05	0.0001037	0	4.442e-05	7.264e-05	0.0001746	0.0005074	0	0	3.266e-05	6.822e-05	0.0001299			s__Hydrogenophilales_bacterium_17-62-8	0.0179163	0.0112838	0.0201586	0.0209538	0.0161389	0.0187555	0.627135	0.7308	0.8165
s__Sulfuricaulis_limicola	-0.01567	-0.03252	0.001186	< 0.1			s__Sulfuricaulis_limicola	-0.0169	-0.03376	-5.017e-05	< 0.05			s__Sulfuricaulis_limicola	-0.001236	-0.01809	0.01562	>= 0.1			s__Achromobacter_sp.	0	4.668e-05	5.913e-05	0.0001644	0.0005798	3.694e-05	6.692e-05	0.0001355	0.0002352	0.0003653	0	0	6.475e-05	0.000126	0.0002777			s__Sulfuricaulis_limicola	0.0120158	0.00894873	0.013252	0.0158035	0.0289195	0.0168828	7.19397	0.02741	0.1392
s__Frankiales_bacterium	-0.02362	-0.04315	-0.004099	< 0.05			s__Frankiales_bacterium	-0.03359	-0.05311	-0.01406	< 0.001			s__Frankiales_bacterium	-0.009962	-0.02949	0.009563	>= 0.1			s__Methanomicrobiales_archaeon_HGW-Methanomicrobiales-1	0	0	7.784e-05	0.000105	0.0001666	2.795e-05	7.91e-05	0.0001635	0.0006197	0.00143	0	3.624e-05	7.51e-05	0.0003047	0.000548			s__Frankiales_bacterium	0.00352561	0.00601541	0.0134873	0.008439	0.0371113	0.0267921	12.5353	0.001897	0.03272
s__Anaeromyxobacter_diazotrophicus	-0.006206	-0.02453	0.01212	>= 0.1			s__Anaeromyxobacter_diazotrophicus	-0.01478	-0.0331	0.003543	>= 0.1			s__Anaeromyxobacter_diazotrophicus	-0.008574	-0.0269	0.009749	>= 0.1			s__Bradyrhizobium_sp._BRP22	0	3.575e-05	4.563e-05	7.603e-05	0.0001358	0	0	2.62e-05	4.912e-05	5.675e-05	0	6.186e-05	9.196e-05	0.0001538	0.0003652			s__Anaeromyxobacter_diazotrophicus	0.0102107	0.0103812	0.0187849	0.0100246	0.0249912	0.0227708	3.59917	0.1654	0.3676
s__Nitrospirae_bacterium_RBG_19FT_COMBO_58_9	0.01413	-0.003489	0.03176	>= 0.1			s__Nitrospirae_bacterium_RBG_19FT_COMBO_58_9	0.02556	0.007933	0.04318	< 0.01			s__Nitrospirae_bacterium_RBG_19FT_COMBO_58_9	0.01142	-0.0062	0.02904	>= 0.1			s__Gammaproteobacteria_bacterium_HGW-Gammaproteobacteria-10	0	3.338e-05	4.049e-05	7.364e-05	0.0002422	0	0	4.692e-05	7.148e-05	9.412e-05	0	0	0	0	6.014e-05			s__Nitrospirae_bacterium_RBG_19FT_COMBO_58_9	0.0302721	0.020099	0.0188499	0.0130666	0.00471704	0.00987576	11.3844	0.003372	0.04441
s__Sulfurivermis_fontis	0.009524	-0.02551	0.04456	>= 0.1			s__Sulfurivermis_fontis	0.03723	0.002195	0.07226	< 0.05			s__Sulfurivermis_fontis	0.0277	-0.007329	0.06274	>= 0.1			s__Thiobacillus_sp._SCN_63-1177	8.272e-05	0.0002148	0.0003371	0.0004763	0.0007525	2.567e-05	0.0001932	0.0002782	0.0004156	0.0006848	0	3.2e-05	9.045e-05	0.0001329	0.0007974			s__Sulfurivermis_fontis	0.0395296	0.0510977	0.0118267	0.00588687	0.00230277	0.00331938	14.1949	0.0008272	0.02342
s__Acinetobacter_sp._ANC_4218	0.02065	-0.01028	0.05157	>= 0.1			s__Acinetobacter_sp._ANC_4218	-0.0088	-0.03972	0.02212	>= 0.1			s__Acinetobacter_sp._ANC_4218	-0.02945	-0.06037	0.001475	< 0.1			s__Chloroflexi_bacterium_HGW-Chloroflexi-5	0	0	0	2.946e-05	4.892e-05	0	0	0	9.352e-05	0.0001431	0	0	0	0	0			s__Acinetobacter_sp._ANC_4218	0.00500165	0.00289156	0.03445	0.0435524	0.0138021	0.0128367	5.61635	0.06031	0.214
s__Azonexaceae_bacterium	-0.007129	-0.02721	0.01295	>= 0.1			s__Azonexaceae_bacterium	-0.02128	-0.04136	-0.001199	< 0.05			s__Azonexaceae_bacterium	-0.01415	-0.03423	0.005931	>= 0.1			s__Prosthecobacter_sp.	0	0	0	2.53e-05	0.0001152	0	0	0	0	2.891e-05	0	0	0	4.699e-05	0.0001038			s__Azonexaceae_bacterium	0.00586794	0.0060305	0.0200164	0.0215036	0.0271457	0.0193382	7.89677	0.01929	0.1155
s__Pseudomonas_sp._OA3	0.02287	0.008413	0.03732	< 0.01			s__Pseudomonas_sp._OA3	0.01725	0.002798	0.03171	< 0.05			s__Pseudomonas_sp._OA3	-0.005616	-0.02007	0.008839	>= 0.1			s__Chloroflexi_bacterium_HGW-Chloroflexi-6	0	0	0	0	6.468e-05	0	0	0	3.923e-05	5.031e-05	0	0	6.094e-05	0.0001416	0.000258			s__Pseudomonas_sp._OA3	0.0215481	0.0156886	0.027164	0.0126905	0.00429574	0.00671685	11.3176	0.003487	0.04483
s__Acidobacteria_bacterium_RIFCSPLOWO2_02_FULL_67_21	-0.004336	-0.02042	0.01175	>= 0.1			s__Acidobacteria_bacterium_RIFCSPLOWO2_02_FULL_67_21	0.004865	-0.01122	0.02095	>= 0.1			s__Acidobacteria_bacterium_RIFCSPLOWO2_02_FULL_67_21	0.009201	-0.006885	0.02529	>= 0.1			s__Chloroflexi_bacterium_HGW-Chloroflexi-1	0	0	3.646e-05	0.00021	0.0002589	0	7.962e-05	9.744e-05	0.000138	0.0003913	0	0.0001129	0.0001419	0.0002489	0.0003675			s__Acidobacteria_bacterium_RIFCSPLOWO2_02_FULL_67_21	0.0223441	0.0183012	0.0131435	0.00682789	0.0174794	0.0133615	0.804233	0.6689	0.7794
s__Chitinispirillaceae_bacterium	0.01566	-0.003604	0.03491	>= 0.1			s__Chitinispirillaceae_bacterium	0.01284	-0.00642	0.0321	>= 0.1			s__Chitinispirillaceae_bacterium	-0.002816	-0.02208	0.01644	>= 0.1			s__Nitrospirae_bacterium_GWC1_57_7	0	0	0	2.688e-05	8.048e-05	0	3.221e-05	3.693e-05	8.533e-05	0.0001305	0	0	0	6.628e-05	0.0003001			s__Chitinispirillaceae_bacterium	0.0209782	0.0155098	0.0237945	0.0231156	0.0081392	0.00529527	5.21147	0.07385	0.2432
s__Planctomycetes_bacterium_GWF2_50_10	-0.001242	-0.01659	0.01411	>= 0.1			s__Planctomycetes_bacterium_GWF2_50_10	-0.0003381	-0.01569	0.01501	>= 0.1			s__Planctomycetes_bacterium_GWF2_50_10	0.0009036	-0.01444	0.01625	>= 0.1			s__Thermoanaerobaculales_bacterium	0	0	0	0	8.481e-05	0	0	0	0	3.732e-05	0	0	0	0.0001196	0.0002418			s__Planctomycetes_bacterium_GWF2_50_10	0.0177655	0.0142749	0.0168619	0.0125523	0.0181036	0.0121876	0.151675	0.927	0.9573
s__Burkholderia_sp._HKI_512	-0.005554	-0.01719	0.006085	>= 0.1			s__Burkholderia_sp._HKI_512	-0.008979	-0.02062	0.00266	>= 0.1			s__Burkholderia_sp._HKI_512	-0.003425	-0.01506	0.008214	>= 0.1			s__Chloroflexi_bacterium_HGW-Chloroflexi-8	0	0	0	0	0	0	0	0	0	0	0	0	0	0	0.0001906			s__Burkholderia_sp._HKI_512	0.0133871	0.0097937	0.016812	0.00766807	0.0223664	0.0117697	2.47972	0.2894	0.5258
s__Mesorhizobium_amorphae	-0.0128	-0.02799	0.002398	>= 0.1			s__Mesorhizobium_amorphae	-0.01469	-0.02989	0.000501	< 0.1			s__Mesorhizobium_amorphae	-0.001897	-0.01709	0.0133	>= 0.1			s__Aestuariivirga_litoralis	0.0001602	0.0002655	0.0003325	0.000345	0.0004703	0.0001909	0.0002917	0.0004244	0.0005543	0.0006283	0.0003416	0.0005079	0.0006467	0.0008993	0.001316			s__Mesorhizobium_amorphae	0.0119798	0.00848981	0.0138771	0.0158202	0.0266739	0.0133212	7.15344	0.02797	0.1411
s__Anaeromyxobacter_sp._SG63	-0.01023	-0.02204	0.001579	< 0.1			s__Anaeromyxobacter_sp._SG63	-0.01587	-0.02768	-0.004065	< 0.01			s__Anaeromyxobacter_sp._SG63	-0.005644	-0.01745	0.006165	>= 0.1			s__Gallionellales_bacterium_GWA2_60_18	0	0	0	0	0.0001673	0	0	0	0	0	0	0	0	0	0			s__Anaeromyxobacter_sp._SG63	0.0102927	0.00730781	0.0159367	0.0114795	0.0261667	0.0108011	7.51675	0.02332	0.128
s__Halieaceae_bacterium	0.009953	-0.001808	0.02171	>= 0.1			s__Halieaceae_bacterium	0.005924	-0.005837	0.01769	>= 0.1			s__Halieaceae_bacterium	-0.00403	-0.01579	0.007732	>= 0.1			s__Aridibacter_famidurans	0	0	0	3.6e-05	0.0001491	0	0	0	0	6.95e-05	0	0	0	6.322e-05	0.0001453			s__Halieaceae_bacterium	0.0180884	0.00938395	0.022118	0.0124812	0.0121645	0.00745659	3.71429	0.1561	0.3583
s__Bacteroidetes_bacterium_RBG_19FT_COMBO_42_7	-0.001168	-0.01462	0.01229	>= 0.1			s__Bacteroidetes_bacterium_RBG_19FT_COMBO_42_7	0.004208	-0.009247	0.01766	>= 0.1			s__Bacteroidetes_bacterium_RBG_19FT_COMBO_42_7	0.005376	-0.00808	0.01883	>= 0.1			s__Rhabdaerophilum_calidifontis	4.824e-05	0.0001392	0.0001526	0.0001917	0.0006716	4.278e-05	8.432e-05	0.0001222	0.0001581	0.0003965	2.856e-05	0.0002153	0.0003422	0.0003778	0.0004217			s__Bacteroidetes_bacterium_RBG_19FT_COMBO_42_7	0.0206108	0.00972248	0.015235	0.0122625	0.0164026	0.0121258	1.3157	0.518	0.6836
s__Methylophilales_bacterium_39-45-7	0.006654	-0.01153	0.02484	>= 0.1			s__Methylophilales_bacterium_39-45-7	0.0141	-0.004085	0.03229	>= 0.1			s__Methylophilales_bacterium_39-45-7	0.007446	-0.01074	0.02563	>= 0.1			s__Gellertiella_hungarica	1.738e-05	6.027e-05	7.561e-05	9.135e-05	0.000197	0	1.745e-05	3.47e-05	5.019e-05	5.412e-05	0	2.575e-05	3.6e-05	5.42e-05	9.222e-05			s__Methylophilales_bacterium_39-45-7	0.0245977	0.0210016	0.0171516	0.0115012	0.0104976	0.0119386	2.90393	0.2341	0.4565
s__Bdellovibrionaceae_bacterium	-0.00662	-0.03051	0.01727	>= 0.1			s__Bdellovibrionaceae_bacterium	0.005873	-0.01802	0.02977	>= 0.1			s__Bdellovibrionaceae_bacterium	0.01249	-0.0114	0.03639	>= 0.1			s__Sulfurisoma_sediminicola	1.924e-05	0.0001078	0.0001456	0.000229	0.0003254	2.884e-05	0.0001201	0.0001887	0.0002481	0.0003052	0.0002474	0.000346	0.000376	0.0004881	0.0006745			s__Bdellovibrionaceae_bacterium	0.0234968	0.0306382	0.0110043	0.0122102	0.0176241	0.0121638	1.55801	0.4589	0.6304
s__Kiloniellaceae_bacterium	-0.00241	-0.01417	0.009351	>= 0.1			s__Kiloniellaceae_bacterium	0.003502	-0.00826	0.01526	>= 0.1			s__Kiloniellaceae_bacterium	0.005912	-0.005849	0.01767	>= 0.1			s__Comamonas_sp.	0.0001335	0.0004707	0.0008334	0.001417	0.002718	0.000616	0.0009834	0.001191	0.001931	0.002912	2.01e-05	8.043e-05	0.0001216	0.0005078	0.001079			s__Kiloniellaceae_bacterium	0.0204982	0.0127536	0.014586	0.00943015	0.0169963	0.0069183	0.977072	0.6135	0.7391
s__Pseudomonas_sp._D7-10	0.01921	0.005757	0.03266	< 0.01			s__Pseudomonas_sp._D7-10	0.01458	0.001128	0.02803	< 0.05			s__Pseudomonas_sp._D7-10	-0.00463	-0.01808	0.008823	>= 0.1			s__Paracoccus_tibetensis	0	0	0	0	0	0	0	0	0	0	0	0	0	0	0.0001953			s__Pseudomonas_sp._D7-10	0.0206415	0.0144339	0.0252711	0.0125111	0.00606118	0.00518432	9.96278	0.006865	0.06458
s__Alicycliphilus_sp.	0.008853	-0.007395	0.0251	>= 0.1			s__Alicycliphilus_sp.	0.0194	0.003152	0.03565	< 0.05			s__Alicycliphilus_sp.	0.01055	-0.005701	0.02679	>= 0.1			s__uncultured_crenarchaeote	4.15e-05	0.0001473	0.0001904	0.000212	0.0003927	2.496e-05	5.741e-05	0.0001865	0.0002191	0.000319	7.943e-05	0.0001749	0.0002475	0.0003055	0.0004102			s__Alicycliphilus_sp.	0.0272821	0.0193905	0.0167356	0.0111918	0.00788299	0.00837778	7.81309	0.02011	0.1186
s__Candidatus_Brocadiae_bacterium	0.01843	-0.003926	0.04079	>= 0.1			s__Candidatus_Brocadiae_bacterium	0.01563	-0.006726	0.03799	>= 0.1			s__Candidatus_Brocadiae_bacterium	-0.0028	-0.02516	0.01956	>= 0.1			s__Aeromonas_salmonicida	0	0	0	3.228e-05	8.297e-05	0	0	0	0	3.331e-05	0	0	0	0	4.851e-05			s__Candidatus_Brocadiae_bacterium	0.0215648	0.0227237	0.0243645	0.0219648	0.00593182	0.00912868	6.982	0.03047	0.1486
s__Crenothrix_polyspora	0.02196	0.004284	0.03963	< 0.05			s__Crenothrix_polyspora	0.009965	-0.007709	0.02764	>= 0.1			s__Crenothrix_polyspora	-0.01199	-0.02967	0.005681	>= 0.1			s__Luteolibacter_ambystomatis	0	0	0	0	0	0	0	0	0	0.0001038	0	0	0	7.477e-05	0.0001581			s__Crenothrix_polyspora	0.0166075	0.00838871	0.0286007	0.0239566	0.00664206	0.00565062	9.0645	0.01076	0.08322
s__Methylomonas_methanica	0.01305	-0.01186	0.03797	>= 0.1			s__Methylomonas_methanica	0.03169	0.006779	0.05661	< 0.05			s__Methylomonas_methanica	0.01864	-0.006274	0.04355	>= 0.1			s__Chthoniobacter_flavus	0	0	0	2.922e-05	4.375e-05	0	0	0	0	0	0	0	0	0	5.926e-05			s__Methylomonas_methanica	0.0338633	0.0348659	0.0152235	0.0100824	0.00216997	0.00513516	8.30784	0.0157	0.1019
s__Rhodobacterales_bacterium	-0.01146	-0.02603	0.003096	>= 0.1			s__Rhodobacterales_bacterium	-0.01496	-0.02952	-0.0003995	< 0.05			s__Rhodobacterales_bacterium	-0.003495	-0.01806	0.01107	>= 0.1			s__Desertimonas_flava	0	0	0	5.174e-05	0.0002388	0	0	0	0	0	0	0	0	0	6.14e-05			s__Rhodobacterales_bacterium	0.0109154	0.0067392	0.0144106	0.0101364	0.0258754	0.0176287	3.71429	0.1561	0.3583
s__Opitutae_bacterium	0.005866	-0.01742	0.02915	>= 0.1			s__Opitutae_bacterium	0.01135	-0.01193	0.03464	>= 0.1			s__Opitutae_bacterium	0.005487	-0.0178	0.02877	>= 0.1			s__Methylovulum_psychrotolerans	0	0	0	5.729e-05	0.0001342	0	0	0	6.774e-05	0.0001752	0	0	0	0	0			s__Opitutae_bacterium	0.0225313	0.0318951	0.0170445	0.00984664	0.0111781	0.00772103	1.16791	0.5577	0.7184
s__Bacteriovorax_sp.	0.008394	-0.0189	0.03569	>= 0.1			s__Bacteriovorax_sp.	0.03814	0.01084	0.06543	< 0.01			s__Bacteriovorax_sp.	0.02974	0.002447	0.05704	< 0.05			s__Crenothrix_sp._D3	0	0	0	0	0.0001375	0	0	4.265e-05	8.024e-05	0.0001084	0	0	0	0	7.536e-05			s__Bacteriovorax_sp.	0.0394347	0.0395793	0.00969107	0.00559236	0.00129721	0.00389162	15.3928	0.0004545	0.02085
s__Parvularculaceae_bacterium	-0.001453	-0.01517	0.01227	>= 0.1			s__Parvularculaceae_bacterium	-0.001668	-0.01539	0.01205	>= 0.1			s__Parvularculaceae_bacterium	-0.0002153	-0.01394	0.01351	>= 0.1			s__Pseudolabrys_taiwanensis	7.544e-05	0.0001482	0.0003173	0.0003296	0.0006686	3.846e-05	0.0001231	0.0001958	0.0002387	0.0003458	0	0.0001325	0.0001786	0.0003654	0.0005191			s__Parvularculaceae_bacterium	0.0160566	0.013957	0.0162719	0.0103739	0.0177247	0.0102511	0.677249	0.7128	0.8032
s__Notodromas_monacha	0.01108	-0.006723	0.02888	>= 0.1			s__Notodromas_monacha	0.01586	-0.001935	0.03366	< 0.1			s__Notodromas_monacha	0.004787	-0.01301	0.02259	>= 0.1			s__Caldithrix_abyssi	0	4.751e-05	9.571e-05	0.0001128	0.0001929	0	6.194e-05	7.414e-05	0.0001541	0.0001974	0	6.765e-05	0.0001058	0.0001988	0.0003389			s__Notodromas_monacha	0.0235238	0.0189823	0.0187364	0.0164546	0.00765913	0.00740193	3.98306	0.1365	0.3301
s__Akkermansiaceae_bacterium	-0.0112	-0.02344	0.001044	< 0.1			s__Akkermansiaceae_bacterium	-0.01366	-0.02591	-0.001422	< 0.05			s__Akkermansiaceae_bacterium	-0.002467	-0.01471	0.009775	>= 0.1			s__unclassified_g__Streptomyces	0	0	0	0	8.131e-05	0	0	0	0	0	0	0	0	0	0			s__Akkermansiaceae_bacterium	0.0112036	0.00622927	0.0136701	0.00760848	0.0248673	0.0150894	6.2328	0.04432	0.1771
s__Betaproteobacteria_bacterium_HGW-Betaproteobacteria-22	0.004487	-0.01305	0.02202	>= 0.1			s__Betaproteobacteria_bacterium_HGW-Betaproteobacteria-22	0.01086	-0.00667	0.0284	>= 0.1			s__Betaproteobacteria_bacterium_HGW-Betaproteobacteria-22	0.006378	-0.01116	0.02391	>= 0.1			s__Methylomonas_sp._SURF-2	0	0	0	9.624e-05	0.0001772	0	0	4.41e-05	4.906e-05	0.0002413	0	0	0	0	4.218e-05			s__Betaproteobacteria_bacterium_HGW-Betaproteobacteria-22	0.0222572	0.0208488	0.0158797	0.0110925	0.0113931	0.0103846	1.3505	0.509	0.6747
s__Thermoplasmatales_archaeon	0.01079	-0.01189	0.03347	>= 0.1			s__Thermoplasmatales_archaeon	0.004934	-0.01775	0.02762	>= 0.1			s__Thermoplasmatales_archaeon	-0.005858	-0.02854	0.01682	>= 0.1			s__Methylomonas_sp._SURF-1	0	0	7.701e-05	0.0002559	0.000457	0	0	2.728e-05	6.275e-05	0.0001496	0	0	0	0	0			s__Thermoplasmatales_archaeon	0.0161771	0.0179361	0.0220348	0.0236246	0.011243	0.0152942	2.00607	0.3668	0.5426
s__Alkalilimnicola_ehrlichii	0.01143	-0.01277	0.03562	>= 0.1			s__Alkalilimnicola_ehrlichii	0.03049	0.006294	0.05469	< 0.05			s__Alkalilimnicola_ehrlichii	0.01906	-0.005134	0.04326	>= 0.1			s__Polaromonas_sp._OV174	0	5.335e-05	6.858e-05	0.0001352	0.0002983	0	0	0	4.788e-05	0.0001351	0	0	0	0	0			s__Alkalilimnicola_ehrlichii	0.0329858	0.0330004	0.0139227	0.0131384	0.00249475	0.00239431	10.7212	0.004698	0.05247
s__Deltaproteobacteria_bacterium_RIFOXYD2_FULL_66_9	0.00421	-0.01258	0.021	>= 0.1			s__Deltaproteobacteria_bacterium_RIFOXYD2_FULL_66_9	0.01565	-0.001133	0.03244	< 0.1			s__Deltaproteobacteria_bacterium_RIFOXYD2_FULL_66_9	0.01144	-0.005343	0.02823	>= 0.1			s__Idotea_baltica	2.756e-05	5.369e-05	0.0001022	0.0001052	0.0002692	0	6.098e-05	6.937e-05	8.942e-05	0.0001072	6.853e-05	9.041e-05	0.00012	0.0001867	0.0003988			s__Deltaproteobacteria_bacterium_RIFOXYD2_FULL_66_9	0.0254757	0.0176834	0.0140323	0.012426	0.0098224	0.0119518	5.24234	0.07272	0.2406
s__Betaproteobacteria_bacterium_RIFCSPLOWO2_12_FULL_65_14	-0.003627	-0.01867	0.01142	>= 0.1			s__Betaproteobacteria_bacterium_RIFCSPLOWO2_12_FULL_65_14	-0.00513	-0.02018	0.009918	>= 0.1			s__Betaproteobacteria_bacterium_RIFCSPLOWO2_12_FULL_65_14	-0.001503	-0.01655	0.01354	>= 0.1			s__Rhodobacter_calidifons	0	0	0	0	0	0	0	0	0	5.902e-05	0	0	0	7.781e-05	0.0001302			s__Betaproteobacteria_bacterium_RIFCSPLOWO2_12_FULL_65_14	0.0141979	0.00963041	0.015701	0.010517	0.0193276	0.0169352	0.296296	0.8623	0.9092
s__Burkholderia_seminalis	-0.01012	-0.02242	0.002191	>= 0.1			s__Burkholderia_seminalis	-0.009613	-0.02192	0.002694	>= 0.1			s__Burkholderia_seminalis	0.0005026	-0.0118	0.01281	>= 0.1			s__Desulfobacter_hydrogenophilus	0	7.16e-05	8.376e-05	0.0001396	0.0001746	0	0	4.086e-05	7.815e-05	0.0001945	0	4.504e-05	6.913e-05	8.496e-05	9.805e-05			s__Burkholderia_seminalis	0.0133535	0.0105006	0.0128509	0.00582083	0.0229665	0.0135542	4.14677	0.1258	0.316
s__Streptomyces_sp._CAI-21	-0.02025	-0.03175	-0.008762	< 0.001			s__Streptomyces_sp._CAI-21	-0.0231	-0.03459	-0.0116	< 0.001			s__Streptomyces_sp._CAI-21	-0.002843	-0.01434	0.00865	>= 0.1			s__Mycobacterium_tuberculosis	3.58e-05	0.0001435	0.0001683	0.0001831	0.0004146	0	5.189e-05	6.434e-05	7.573e-05	0.0001754	0	6.644e-05	0.0001128	0.0001423	0.0003219			s__Streptomyces_sp._CAI-21	0.00773131	0.00523498	0.0105738	0.00584761	0.0308287	0.0149775	14.3104	0.0007808	0.02342
s__Acidovorax_sp._R-25052	0.02141	0.004949	0.03788	< 0.01			s__Acidovorax_sp._R-25052	0.02543	0.008971	0.0419	< 0.01			s__Acidovorax_sp._R-25052	0.004022	-0.01244	0.02049	>= 0.1			s__Noviherbaspirillum_soli	0	4.123e-05	5.313e-05	6.247e-05	0.0001634	0	3.104e-05	4.164e-05	5.404e-05	0.0001281	0	0	0	0	6.718e-05			s__Acidovorax_sp._R-25052	0.0261754	0.0167864	0.022153	0.0173204	0.000741134	0.0022234	15.6564	0.0003983	0.02085
s__Prolixibacteraceae_bacterium	0.003953	-0.009357	0.01726	>= 0.1			s__Prolixibacteraceae_bacterium	0.005984	-0.007325	0.01929	>= 0.1			s__Prolixibacteraceae_bacterium	0.002031	-0.01128	0.01534	>= 0.1			s__Nitrospira_sp._ST-bin5	0	0	3.931e-05	8.788e-05	0.0001195	6.753e-05	8.79e-05	8.964e-05	0.0001194	0.0001531	0	7.408e-05	0.0001684	0.0002745	0.0003505			s__Prolixibacteraceae_bacterium	0.0190174	0.0107284	0.0169859	0.0125055	0.0130329	0.0105822	1.08422	0.5815	0.7249
s__Desulfobacca_sp.	-0.00323	-0.01879	0.01233	>= 0.1			s__Desulfobacca_sp.	0.002302	-0.01326	0.01786	>= 0.1			s__Desulfobacca_sp.	0.005532	-0.01003	0.02109	>= 0.1			s__Xanthomonadaceae_bacterium	0.0002212	0.0003386	0.0004613	0.0006157	0.0007538	0.0003006	0.0004994	0.0005517	0.0006819	0.000957	0.000421	0.0005949	0.0006692	0.001014	0.001541			s__Desulfobacca_sp.	0.0189145	0.0164342	0.0133822	0.00847077	0.0166121	0.0135008	0.0247215	0.9877	0.9957
s__Hydrogenophaga_flava	0.004193	-0.005077	0.01346	>= 0.1			s__Hydrogenophaga_flava	0.01336	0.004094	0.02263	< 0.01			s__Hydrogenophaga_flava	0.009172	-9.814e-05	0.01844	< 0.1			s__Intrasporangium_calvum	0	0	0	0	5.182e-05	0	0	0	0	4.287e-05	0	0	0	0	6.646e-05			s__Hydrogenophaga_flava	0.0237043	0.0107416	0.0145328	0.00696976	0.0103403	0.00469532	9.63316	0.008094	0.07207
s__Sphingomonas_sp._NSE70-1	-0.006572	-0.02436	0.01121	>= 0.1			s__Sphingomonas_sp._NSE70-1	0.004944	-0.01284	0.02273	>= 0.1			s__Sphingomonas_sp._NSE70-1	0.01152	-0.006268	0.0293	>= 0.1			s__Flavipsychrobacter_sp.	0	0	0	5.8e-05	0.0001685	0	0	0	0	0	0	0	0	0	3.466e-05			s__Sphingomonas_sp._NSE70-1	0.0215714	0.0225003	0.0100548	0.00751196	0.0166272	0.0110428	1.90799	0.3852	0.5614
s__Streptomyces_sp._CAI-85	-0.002981	-0.01796	0.012	>= 0.1			s__Streptomyces_sp._CAI-85	-0.002057	-0.01704	0.01293	>= 0.1			s__Streptomyces_sp._CAI-85	0.0009248	-0.01406	0.01591	>= 0.1			s__Candidatus_Brocadia_sapporoensis	0	0	0	5.604e-05	0.000185	0	0	0	2.97e-05	9.488e-05	0	0	0	0	9.451e-05			s__Streptomyces_sp._CAI-85	0.0157014	0.0159405	0.0147766	0.00938821	0.0177579	0.0119843	0.691358	0.7077	0.8008
s__Sulfuricaulis_sp.	0.01728	-0.003242	0.03781	>= 0.1			s__Sulfuricaulis_sp.	0.01503	-0.005494	0.03556	>= 0.1			s__Sulfuricaulis_sp.	-0.002252	-0.02278	0.01827	>= 0.1			s__Aestuariivirga_sp.	0.0008051	0.001013	0.001055	0.001105	0.002132	0.0009112	0.00115	0.001296	0.002007	0.002258	0.001627	0.002212	0.00233	0.003095	0.003872			s__Sulfuricaulis_sp.	0.020334	0.0220444	0.0225859	0.0191283	0.0053027	0.0077535	6.88152	0.03204	0.1537
s__Flavihumibacter_stibioxidans	0.002741	-0.02896	0.03444	>= 0.1			s__Flavihumibacter_stibioxidans	0.04119	0.009489	0.07288	< 0.01			s__Flavihumibacter_stibioxidans	0.03844	0.006748	0.07014	< 0.05			s__Thauera_lacus	0	0	0	5.306e-05	0.00035	0	0	0	0	5.681e-05	0	0	0	0	8.272e-05			s__Flavihumibacter_stibioxidans	0.042608	0.0463105	0.00416375	0.0034518	0.0014225	0.0042675	10.3507	0.005654	0.05879
s__Pseudomonas_putida	0.02498	0.00186	0.04809	< 0.05			s__Pseudomonas_putida	0.01509	-0.008029	0.0382	>= 0.1			s__Pseudomonas_putida	-0.009888	-0.033	0.01323	>= 0.1			s__Rhodoplanes_elegans	0	0	5.676e-05	7.166e-05	0.0001215	0	2.548e-05	4.6e-05	0.0001007	0.0001641	3.881e-05	0.0001095	0.0001343	0.0001569	0.0003928			s__Pseudomonas_putida	0.0177857	0.016246	0.0276741	0.0295095	0.00269902	0.0046792	11.3151	0.003491	0.04483
s__Alsobacter_soli	-0.01919	-0.02703	-0.01134	< 0.001			s__Alsobacter_soli	-0.014	-0.02185	-0.006155	< 0.001			s__Alsobacter_soli	0.005188	-0.002658	0.01303	>= 0.1			s__Sphingopyxis_sp._L1A2A	0	0	0	0	2.062e-05	0	0	0	1.439e-05	4.464e-05	0	0	0	2.29e-05	4.909e-05			s__Alsobacter_soli	0.0130241	0.00733784	0.00783636	0.00577664	0.0270252	0.00678571	17.0084	0.0002026	0.02076
s__Pseudomonas_sp._PIC25	0.02735	0.005904	0.04879	< 0.05			s__Pseudomonas_sp._PIC25	0.01205	-0.009393	0.03349	>= 0.1			s__Pseudomonas_sp._PIC25	-0.0153	-0.03674	0.006145	>= 0.1			s__Chitinivibrionales_bacterium	0	4.546e-05	5.829e-05	9.132e-05	0.0004091	3.804e-05	7.36e-05	9.123e-05	0.000139	0.0001877	0	0	4.609e-05	5.909e-05	0.0002788			s__Pseudomonas_sp._PIC25	0.0148316	0.0110788	0.030129	0.0292137	0.00278263	0.0043686	13.0197	0.001489	0.02978
s__Methyloversatilis_discipulorum	-0.01771	-0.03511	-0.0003205	< 0.05			s__Methyloversatilis_discipulorum	-0.02084	-0.03824	-0.003452	< 0.05			s__Methyloversatilis_discipulorum	-0.003131	-0.02052	0.01426	>= 0.1			s__Thermoanaerobaculaceae_bacterium	1.001e-05	0.0002521	0.0002787	0.0003149	0.0004921	8.359e-05	0.0001729	0.00021	0.0003382	0.0004438	0.0001373	0.0004021	0.0004342	0.0005427	0.0009257			s__Methyloversatilis_discipulorum	0.00790395	0.0046284	0.0110352	0.00735937	0.0287488	0.0240683	6.02388	0.0492	0.1878
s__Nitrospirae_bacterium_RBG_13_43_8	-0.00485	-0.03001	0.02031	>= 0.1			s__Nitrospirae_bacterium_RBG_13_43_8	0.01168	-0.01348	0.03683	>= 0.1			s__Nitrospirae_bacterium_RBG_13_43_8	0.01653	-0.008631	0.04168	>= 0.1			s__Pseudomonas_sp._51_B	0	0	0	0	0.0001002	0	0	0	5.419e-05	8.531e-05	0	0	0	0	0.0001651			s__Nitrospirae_bacterium_RBG_13_43_8	0.0252714	0.0287264	0.0087453	0.00631482	0.0135958	0.0224697	0.875174	0.6456	0.7652
s__Planctomycetes_bacterium_RBG_16_64_12	-0.01073	-0.02467	0.003215	>= 0.1			s__Planctomycetes_bacterium_RBG_16_64_12	-0.01408	-0.02802	-0.0001343	< 0.05			s__Planctomycetes_bacterium_RBG_16_64_12	-0.00335	-0.01729	0.01059	>= 0.1			s__Tetrasphaera_jenkinsii	0	0	0	0	3.742e-05	0	0	0	0	4.041e-05	0	0	0	4.521e-05	0.0001394			s__Planctomycetes_bacterium_RBG_16_64_12	0.0100219	0.00686065	0.0133715	0.00557142	0.0241007	0.0185153	2.2963	0.3172	0.5426
s__Thioploca_ingrica	0.01122	-0.02962	0.05206	>= 0.1			s__Thioploca_ingrica	0.0361	-0.004739	0.07694	< 0.1			s__Thioploca_ingrica	0.02488	-0.01596	0.06572	>= 0.1			s__Limnohabitans_sp._103DPR2	0	0	0	0.0001081	0.000493	6.622e-05	6.967e-05	0.0001168	0.0001658	0.0003592	0	0	0	4.162e-05	0.0001984			s__Thioploca_ingrica	0.0361008	0.0592721	0.0112182	0.00986085	0	0	14.7167	0.0006373	0.02238
s__Nitrospira_sp._CG24B	-0.01423	-0.02863	0.0001739	< 0.1			s__Nitrospira_sp._CG24B	-0.01062	-0.02502	0.003779	>= 0.1			s__Nitrospira_sp._CG24B	0.003605	-0.0108	0.018	>= 0.1			s__Pararobbsia_alpina	0	0	0	0	6.965e-05	0	0	0	0	0	0	0	0	0	4.072e-05			s__Nitrospira_sp._CG24B	0.0133857	0.00980934	0.00978084	0.00646838	0.0240068	0.0176295	4.02504	0.1337	0.3257
s__Acidovorax_temperans	0.0117	-0.007484	0.03088	>= 0.1			s__Acidovorax_temperans	0.009014	-0.01017	0.02819	>= 0.1			s__Acidovorax_temperans	-0.002682	-0.02186	0.0165	>= 0.1			s__Acidovorax_sp._KKS102	0	2.448e-05	6.667e-05	0.0001105	0.0002146	1.303e-05	2.731e-05	5.429e-05	0.0001573	0.0001929	0	0	0	1.416e-05	2.395e-05			s__Acidovorax_temperans	0.0178304	0.0131584	0.0205125	0.0230639	0.00881654	0.00955019	3.15023	0.207	0.4197
s__Acinetobacter_sp._ANC_5414	0.03498	-0.01458	0.08455	>= 0.1			s__Acinetobacter_sp._ANC_5414	-0.004705	-0.05427	0.04486	>= 0.1			s__Acinetobacter_sp._ANC_5414	-0.03969	-0.08926	0.009877	>= 0.1			s__Mycolicibacterium_sp._018/SC-01/001	0	9.441e-06	1.698e-05	2.271e-05	0.0001725	0	0	1.922e-05	5.503e-05	7.464e-05	0	1.914e-05	2.052e-05	4.071e-05	4.251e-05			s__Acinetobacter_sp._ANC_5414	0.000890088	0.00228924	0.0405796	0.0723999	0.00559529	0.00844594	4.3695	0.1125	0.3146
s__Ignavibacteriae_bacterium	-0.01011	-0.02873	0.008517	>= 0.1			s__Ignavibacteriae_bacterium	-0.009193	-0.02782	0.00943	>= 0.1			s__Ignavibacteriae_bacterium	0.0009125	-0.01771	0.01954	>= 0.1			s__Methylobacterium_isbiliense	0	0	0	0	0	0	0	0	0	5.961e-05	0	0	0	8.001e-05	0.0002467			s__Ignavibacteriae_bacterium	0.0128962	0.0165519	0.0119837	0.00552269	0.0220888	0.0211247	2.61695	0.2702	0.5048
s__Pseudomonas_chlororaphis	0.01464	-0.004206	0.03348	>= 0.1			s__Pseudomonas_chlororaphis	0.0221	0.003256	0.04094	< 0.05			s__Pseudomonas_chlororaphis	0.007462	-0.01138	0.0263	>= 0.1			s__Burkholderia_sp.	0	0	0	2.446e-05	3.636e-05	0	0	0	0	0.0001249	0	0	0	4.091e-05	0.0002884			s__Pseudomonas_chlororaphis	0.025493	0.0219379	0.0180313	0.0147855	0.00339588	0.00828063	10.5265	0.005178	0.0558
s__Methylomicrobium_agile	0.01159	-0.005106	0.02828	>= 0.1			s__Methylomicrobium_agile	0.01385	-0.002844	0.03055	>= 0.1			s__Methylomicrobium_agile	0.002262	-0.01443	0.01896	>= 0.1			s__Rhodoferax_sp._MIZ03	0	0	3.083e-05	6.093e-05	0.0002398	0	0	3.438e-05	4.951e-05	8.609e-05	0	0	0	0	0			s__Methylomicrobium_agile	0.0209829	0.0203474	0.0187205	0.0109475	0.00713197	0.00833351	4.92247	0.08533	0.2684
s__Hydrogenophaga_sp._H7	0.01143	0.0006153	0.02224	< 0.05			s__Hydrogenophaga_sp._H7	0.008568	-0.002242	0.01938	>= 0.1			s__Hydrogenophaga_sp._H7	-0.002857	-0.01367	0.007953	>= 0.1			s__Solirubrobacter_sp._URHD0082	0	2.446e-05	2.649e-05	6.999e-05	0.0001075	0	0	0	1.877e-05	0.0001194	0	3.11e-05	6.401e-05	0.000166	0.0002364			s__Hydrogenophaga_sp._H7	0.0174909	0.0109481	0.020348	0.00788148	0.00892279	0.00842458	6.69954	0.03509	0.1596
s__uncultured_microorganism	-0.006914	-0.02294	0.009112	>= 0.1			s__uncultured_microorganism	0.003152	-0.01287	0.01918	>= 0.1			s__uncultured_microorganism	0.01007	-0.005959	0.02609	>= 0.1			s__Methylocapsa_aurea	0	0	0	2.46e-05	3.734e-05	0	0	0	0	4.164e-05	0	0	4.366e-05	5.045e-05	0.0001244			s__uncultured_microorganism	0.0199783	0.019865	0.00991182	0.00607906	0.0168258	0.0111526	1.79189	0.4082	0.5818
s__Cupriavidus_sp.	-0.0009987	-0.01336	0.01137	>= 0.1			s__Cupriavidus_sp.	-0.009136	-0.0215	0.003231	>= 0.1			s__Cupriavidus_sp.	-0.008137	-0.0205	0.004229	>= 0.1			s__Methylobacterium_nodulans	0	0	0	0.0001713	0.0002084	0	0	0	0	5.192e-05	0	0	0	8.784e-05	9.338e-05			s__Cupriavidus_sp.	0.00979757	0.00425758	0.0179345	0.012978	0.0189331	0.01202	4.17284	0.1241	0.3154
s__Calidifontimicrobium_sp._SYSU_G02091	-0.005336	-0.01464	0.003965	>= 0.1			s__Calidifontimicrobium_sp._SYSU_G02091	-0.00844	-0.01774	0.0008618	< 0.1			s__Calidifontimicrobium_sp._SYSU_G02091	-0.003104	-0.01241	0.006198	>= 0.1			s__Thiobacillus_sp._0-1251	0	0	0	0	0	0	0	0	7.101e-05	0.0001154	0	0	0	0	0			s__Calidifontimicrobium_sp._SYSU_G02091	0.0116901	0.00611755	0.0147938	0.00603354	0.0201299	0.0106516	3.7284	0.155	0.3579
s__unclassified_g__Vogesella	0.002893	-0.01701	0.0228	>= 0.1			s__unclassified_g__Vogesella	0.003886	-0.01602	0.02379	>= 0.1			s__unclassified_g__Vogesella	0.0009926	-0.01891	0.0209	>= 0.1			s__Gilvimarinus_sp._DA14	0	0	0	0	3.776e-05	0	0	0	0	6.045e-05	0	0	0	0	0.0001136			s__unclassified_g__Vogesella	0.0171282	0.0190554	0.0161356	0.0182683	0.0132424	0.0126847	0.0561555	0.9723	0.9898
s__Deltaproteobacteria_bacterium_SM23_61	0.00552	-0.01594	0.02698	>= 0.1			s__Deltaproteobacteria_bacterium_SM23_61	0.006506	-0.01496	0.02797	>= 0.1			s__Deltaproteobacteria_bacterium_SM23_61	0.0009857	-0.02048	0.02245	>= 0.1			s__Sandarakinorhabdus_sp.	0	0	0	0	6.436e-05	0	0	0	3.076e-05	4.939e-05	0	0	0	0	4.136e-05			s__Deltaproteobacteria_bacterium_SM23_61	0.0179916	0.0240478	0.0170059	0.0164648	0.0114856	0.0121565	0.974253	0.6144	0.7398
s__Lysobacter_pythonis	0.001736	-0.01632	0.01979	>= 0.1			s__Lysobacter_pythonis	0.02673	0.008669	0.04479	< 0.01			s__Lysobacter_pythonis	0.02499	0.006934	0.04305	< 0.01			s__Lentimicrobium_sp.	0	0	0	0	7.081e-05	0	0	0	0	4.805e-05	0	0	0	0	0			s__Lysobacter_pythonis	0.0327307	0.0247963	0.00773911	0.00719882	0.00600335	0.00626214	11.2024	0.003693	0.04606
s__Hyphomicrobium_sp._CS1BSMeth3	-0.008833	-0.02583	0.00816	>= 0.1			s__Hyphomicrobium_sp._CS1BSMeth3	-0.007832	-0.02482	0.009161	>= 0.1			s__Hyphomicrobium_sp._CS1BSMeth3	0.001001	-0.01599	0.01799	>= 0.1			s__Azospirillum_sp._TSO22-1	0	0	0	0	0	0	0	0	0	0	0	0	0	0	6.453e-05			s__Hyphomicrobium_sp._CS1BSMeth3	0.0132118	0.017651	0.0122106	0.0100323	0.0210435	0.0145897	3.05472	0.2171	0.4324
s__Elusimicrobia_bacterium	-0.006279	-0.02003	0.007468	>= 0.1			s__Elusimicrobia_bacterium	-0.000364	-0.01411	0.01338	>= 0.1			s__Elusimicrobia_bacterium	0.005915	-0.007832	0.01966	>= 0.1			s__Candidatus_Dojkabacteria_bacterium	0	0	0	0	0.0001468	0	0	0	0	0	0	0	0	0	0			s__Elusimicrobia_bacterium	0.0172673	0.011852	0.011352	0.00980735	0.0176313	0.0131317	1.59482	0.4505	0.6216
s__Trametes_polyzona	0.01288	-0.01161	0.03737	>= 0.1			s__Trametes_polyzona	0.03113	0.006641	0.05562	< 0.05			s__Trametes_polyzona	0.01825	-0.006239	0.04274	>= 0.1			s__unclassified_g__Azospira	0	0	0	0	8.86e-05	0	0	0	2.392e-05	5.981e-05	0	2.199e-05	2.772e-05	5.5e-05	7.802e-05			s__Trametes_polyzona	0.0317592	0.0334212	0.0135108	0.0133207	0.000630523	0.00189157	14.0701	0.0008805	0.02342
s__Verminephrobacter_sp.	0.01714	0.0005726	0.0337	< 0.05			s__Verminephrobacter_sp.	0.006619	-0.009945	0.02318	>= 0.1			s__Verminephrobacter_sp.	-0.01052	-0.02708	0.006047	>= 0.1			s__Candidatus_Brocadiaceae_bacterium	2.723e-05	5.053e-05	8.923e-05	0.0001208	0.0001992	0	0	2.444e-05	4.181e-05	0.0002415	0	0	0	0	6.17e-05			s__Verminephrobacter_sp.	0.01398	0.0103967	0.0244976	0.0212233	0.00736057	0.00595243	7.15159	0.02799	0.1411
s__Syntrophus_sp._(in:_Bacteria)	-0.007482	-0.02309	0.008129	>= 0.1			s__Syntrophus_sp._(in:_Bacteria)	-0.004036	-0.01965	0.01157	>= 0.1			s__Syntrophus_sp._(in:_Bacteria)	0.003446	-0.01216	0.01906	>= 0.1			s__Ktedonobacteraceae_bacterium	0	0	0	6.001e-05	0.0002184	0	0	0	0	5.586e-05	0	0	0	0	9.257e-05			s__Syntrophus_sp._(in:_Bacteria)	0.0150426	0.00804905	0.0115963	0.00718921	0.0190784	0.0202743	1.06205	0.588	0.7249
s__Hyphomicrobium_zavarzinii	-0.0248	-0.03571	-0.0139	< 0.001			s__Hyphomicrobium_zavarzinii	-0.02248	-0.03338	-0.01158	< 0.001			s__Hyphomicrobium_zavarzinii	0.002325	-0.008577	0.01323	>= 0.1			s__Candidatus_Nitrotoga_arctica	0	0	0	0	0.0001003	0	0	0	0	0.0001771	0	0	0	0	0.0001191			s__Hyphomicrobium_zavarzinii	0.00849157	0.00748101	0.00616644	0.00637293	0.0309702	0.0126773	15.7672	0.0003769	0.02085
s__Methylomonas_sp._MP1	0.01479	-0.00391	0.03349	>= 0.1			s__Methylomonas_sp._MP1	0.02081	0.00211	0.03951	< 0.05			s__Methylomonas_sp._MP1	0.00602	-0.01268	0.02472	>= 0.1			s__Methylibium_sp._Pch-M	0	0	0	0	5.662e-05	0	0	0	0	0	0	0	0	0	0			s__Methylomonas_sp._MP1	0.0240161	0.0228643	0.0179957	0.0148285	0.00320385	0.00380568	5.62664	0.06001	0.2136
s__Candidatus_Methanoperedens_sp._BLZ2	0.03302	-0.02203	0.08807	>= 0.1			s__Candidatus_Methanoperedens_sp._BLZ2	0.007085	-0.04797	0.06214	>= 0.1			s__Candidatus_Methanoperedens_sp._BLZ2	-0.02593	-0.08098	0.02912	>= 0.1			s__Pseudomonas_corrugata	0	0	0	2.36e-05	6.463e-05	0	0	3.243e-05	9.171e-05	0.0003747	0	0	0	0	8.43e-05			s__Candidatus_Methanoperedens_sp._BLZ2	0.00876202	0.00711475	0.0346961	0.0806437	0.00167703	0.00249555	7.28144	0.02623	0.1366
s__Yasminevirus_sp._GU-2018	0.006096	-0.005437	0.01763	>= 0.1			s__Yasminevirus_sp._GU-2018	0.0189	0.00737	0.03044	< 0.01			s__Yasminevirus_sp._GU-2018	0.01281	0.001273	0.02434	< 0.05			s__Bacteroides_sp._SM23_62	0	0	0	4.892e-05	8.366e-05	0	0	0	4.317e-05	0.0001412	0	0	0	0	0			s__Yasminevirus_sp._GU-2018	0.0255831	0.0138884	0.0127759	0.00557263	0.00667956	0.00800111	11.4744	0.003224	0.04318
s__Kiritimatiellae_bacterium	0.01469	-0.003685	0.03306	>= 0.1			s__Kiritimatiellae_bacterium	0.004456	-0.01392	0.02283	>= 0.1			s__Kiritimatiellae_bacterium	-0.01023	-0.02861	0.008141	>= 0.1			s__Gallionellaceae_bacterium_CG02_land_8_20_14_3_00_60_115	0	0	0	7.351e-05	0.0001394	0	0	0	0	3.974e-05	0	0	0	0	0			s__Kiritimatiellae_bacterium	0.013082	0.0196339	0.0233149	0.0140637	0.00862578	0.0121473	4.51788	0.1045	0.3019
s__Roseomonas_sp._PWR1	-0.001352	-0.01331	0.0106	>= 0.1			s__Roseomonas_sp._PWR1	0.005035	-0.006919	0.01699	>= 0.1			s__Roseomonas_sp._PWR1	0.006387	-0.005567	0.01834	>= 0.1			s__Noviherbaspirillum_aridicola	0	0	0	1.938e-05	0.0002978	0	1.062e-05	2.214e-05	8.953e-05	0.0001565	0	0	0	1.634e-05	5.755e-05			s__Roseomonas_sp._PWR1	0.0187766	0.0106619	0.0123895	0.010163	0.0137413	0.00961198	1.40741	0.4947	0.6616
s__Hydrogenophilales_bacterium_16-64-40	0.01379	-0.0004743	0.02806	< 0.1			s__Hydrogenophilales_bacterium_16-64-40	0.001734	-0.01253	0.016	>= 0.1			s__Hydrogenophilales_bacterium_16-64-40	-0.01206	-0.02633	0.002208	>= 0.1			s__Methanoregulaceae_archaeon_PtaB.Bin056	0	0	0	0	0	0	0	0	0	0	0	0	0	0	0.0001082			s__Hydrogenophilales_bacterium_16-64-40	0.0115236	0.00845928	0.0235839	0.0151875	0.0097897	0.0117681	5.74779	0.05648	0.2056
s__Novimethylophilus_kurashikiensis	0.009539	-0.009776	0.02885	>= 0.1			s__Novimethylophilus_kurashikiensis	0.02246	0.003148	0.04178	< 0.05			s__Novimethylophilus_kurashikiensis	0.01292	-0.006392	0.03224	>= 0.1			s__Desulfurispirillum_indicum	0	0	5.609e-05	7.468e-05	8.532e-05	1.338e-05	2.773e-05	4.265e-05	7.608e-05	0.0002466	0.0001629	0.0001998	0.000263	0.0003218	0.0005362			s__Novimethylophilus_kurashikiensis	0.0266586	0.0256086	0.0137353	0.0107027	0.00419584	0.00610286	5.98951	0.05005	0.1899
s__Methylocystis_sp._Sn-Cys	0.0008562	-0.01097	0.01268	>= 0.1			s__Methylocystis_sp._Sn-Cys	-0.002268	-0.0141	0.00956	>= 0.1			s__Methylocystis_sp._Sn-Cys	-0.003124	-0.01495	0.008704	>= 0.1			s__Microlunatus_sp._Gsoil_973	0	0	0	3.317e-05	0.0001317	0	0	0	3.976e-05	0.0001053	0	0	0	0	0.0002454			s__Methylocystis_sp._Sn-Cys	0.0130368	0.00887791	0.0161608	0.00839269	0.0153046	0.0123929	0.512145	0.7741	0.8473
s__Candidatus_Nitrotoga_sp._HW29	-0.007144	-0.02463	0.01034	>= 0.1			s__Candidatus_Nitrotoga_sp._HW29	-0.01783	-0.03532	-0.0003431	< 0.05			s__Candidatus_Nitrotoga_sp._HW29	-0.01069	-0.02817	0.006801	>= 0.1			s__Xylophilus_sp._Leaf220	0	0	2.854e-05	6.864e-05	0.0001282	0	0	3.761e-05	0.0001091	0.0001743	0	0	0	0	0			s__Candidatus_Nitrotoga_sp._HW29	0.00525724	0.00412512	0.0159433	0.0171102	0.0230871	0.0187659	4.30615	0.1161	0.3154
s__Megaviridae_environmental_sample	0.02138	0.005035	0.03773	< 0.01			s__Megaviridae_environmental_sample	0.01579	-0.0005594	0.03214	< 0.1			s__Megaviridae_environmental_sample	-0.005595	-0.02194	0.01076	>= 0.1			s__Absidia_repens	0	0	0	0	0	0	0	0	0	0.0002345	0	0	0	0	0			s__Megaviridae_environmental_sample	0.0180899	0.0186166	0.0236845	0.014792	0.00229956	0.00364378	11.6991	0.002881	0.04017
s__Candidatus_Nitrosocosmicus_arcticus	-0.005339	-0.01704	0.006365	>= 0.1			s__Candidatus_Nitrosocosmicus_arcticus	0.004003	-0.007701	0.01571	>= 0.1			s__Candidatus_Nitrosocosmicus_arcticus	0.009342	-0.002362	0.02105	>= 0.1			s__Methylobrevis_albus	0	0	0	0	5.991e-05	0	0	0	3.617e-05	8.847e-05	0	0	0	6.374e-05	6.794e-05			s__Candidatus_Nitrosocosmicus_arcticus	0.0191187	0.0119621	0.00977635	0.00612449	0.0151155	0.0107675	2.38448	0.3035	0.5426
s__Parvibaculum_sp.	-0.01259	-0.02371	-0.001473	< 0.05			s__Parvibaculum_sp.	-0.009089	-0.02021	0.002032	>= 0.1			s__Parvibaculum_sp.	0.003505	-0.007615	0.01463	>= 0.1			s__Azoarcus_sp._Aa7	0	1.729e-05	4.445e-05	7.1e-05	0.0001294	0	0	0	2.072e-05	2.375e-05	0	0	0	0	5.274e-05			s__Parvibaculum_sp.	0.0127772	0.00811775	0.00927224	0.00559054	0.0218659	0.0130591	6.68541	0.03534	0.16
s__Paraburkholderia_lycopersici	-0.005817	-0.01787	0.006241	>= 0.1			s__Paraburkholderia_lycopersici	-0.006048	-0.01811	0.006009	>= 0.1			s__Paraburkholderia_lycopersici	-0.0002314	-0.01229	0.01183	>= 0.1			s__Candidatus_Methanoperedens_sp.	0	0	2.218e-05	5.738e-05	0.0002745	0	0	0	8.147e-05	0.000914	0	0	0	4.063e-05	0.0001829			s__Paraburkholderia_lycopersici	0.0125228	0.00864042	0.0127543	0.0111239	0.0185712	0.0107855	2.38448	0.3035	0.5426
s__Caulobacter_sp.	-0.0006045	-0.01165	0.01044	>= 0.1			s__Caulobacter_sp.	-0.002454	-0.0135	0.008594	>= 0.1			s__Caulobacter_sp.	-0.00185	-0.0129	0.009199	>= 0.1			s__Ectothiorhodospira_mobilis	0	0	2.435e-05	2.663e-05	0.0001299	0	0	0	0	2.444e-05	0	0	0	3.796e-05	7.945e-05			s__Caulobacter_sp.	0.0131008	0.00796779	0.0149506	0.0111913	0.0155552	0.00868955	0.395545	0.8206	0.8804
s__Delftia_acidovorans	0.004142	-0.006454	0.01474	>= 0.1			s__Delftia_acidovorans	0.01352	0.00292	0.02411	< 0.05			s__Delftia_acidovorans	0.009375	-0.001222	0.01997	< 0.1			s__Candidatus_Dadabacteria_bacterium_RIFCSPHIGHO2_12_FULL_53_21	0	2.899e-05	3.969e-05	5.292e-05	0.0004268	0	0	4.249e-05	0.0001011	0.000118	0	0	0	0.0001035	0.000126			s__Delftia_acidovorans	0.0220392	0.00985265	0.0126646	0.00926734	0.00852268	0.00775189	7.86528	0.01959	0.1168
s__Melioribacteraceae_bacterium	0.0008015	-0.009268	0.01087	>= 0.1			s__Melioribacteraceae_bacterium	0.001362	-0.008708	0.01143	>= 0.1			s__Melioribacteraceae_bacterium	0.00056	-0.009509	0.01063	>= 0.1			s__Diaphorobacter_sp._JS3050	0	0	0	0	0	0	0	0	0	6.93e-05	0	0	0	0.0001023	0.0001244			s__Melioribacteraceae_bacterium	0.0150423	0.00744033	0.0144823	0.0104418	0.0136808	0.0074219	0.129669	0.9372	0.965
s__Nocardiopsis_sp._BM-2018	-0.01748	-0.03314	-0.001824	< 0.05			s__Nocardiopsis_sp._BM-2018	-0.01238	-0.02804	0.003276	>= 0.1			s__Nocardiopsis_sp._BM-2018	0.005101	-0.01056	0.02076	>= 0.1			s__Dehalococcoidia_bacterium	0.0003733	0.0008942	0.001154	0.002116	0.003902	0.0003021	0.0007381	0.0008685	0.00115	0.001532	0.0004628	0.0007459	0.0008443	0.001167	0.001961			s__Nocardiopsis_sp._BM-2018	0.0118558	0.0158835	0.00675513	0.00812977	0.0242387	0.0145747	8.45526	0.01459	0.09728
s__Thalassospira_profundimaris	0.02758	0.01049	0.04468	< 0.01			s__Thalassospira_profundimaris	0.005518	-0.01158	0.02262	>= 0.1			s__Thalassospira_profundimaris	-0.02207	-0.03917	-0.004968	< 0.01			s__Pseudarthrobacter_sp.	7.702e-05	0.0001571	0.0002051	0.0002488	0.0003071	3.538e-05	9.763e-05	0.0001545	0.0001948	0.0003769	6.045e-05	0.0001266	0.000187	0.0003184	0.0005435			s__Thalassospira_profundimaris	0.0087253	0.00660358	0.0307926	0.0234001	0.00320771	0.00646066	12.9493	0.001542	0.03009
s__Cellulomonas_sp.	-0.002658	-0.01423	0.008911	>= 0.1			s__Cellulomonas_sp.	-0.0117	-0.02327	-0.0001263	< 0.05			s__Cellulomonas_sp.	-0.009038	-0.02061	0.002532	>= 0.1			s__Rhizobium_sp._WW_1	0	0	0	0	0	0	0	0	0	0	0	0	0	6.958e-05	0.0004141			s__Cellulomonas_sp.	0.00732832	0.00618433	0.016366	0.0113233	0.0190242	0.0111036	6.32872	0.04224	0.1707
s__Reyranella_soli	-0.01037	-0.01794	-0.002802	< 0.01			s__Reyranella_soli	-0.006504	-0.01407	0.001067	>= 0.1			s__Reyranella_soli	0.003869	-0.003702	0.01144	>= 0.1			s__Methylomicrobium_agile	2.974e-05	5.984e-05	0.0001272	0.0004569	0.0004885	0	8.087e-05	0.0002164	0.0002722	0.0003091	0	0	4.706e-05	0.0001452	0.0002205			s__Reyranella_soli	0.0132636	0.00441846	0.00939456	0.00712188	0.0197676	0.00733717	8.56437	0.01381	0.09389
s__Pseudomonadales_bacterium_RIFCSPLOWO2_02_FULL_63_210	0.01908	0.005027	0.03314	< 0.01			s__Pseudomonadales_bacterium_RIFCSPLOWO2_02_FULL_63_210	0.0165	0.00244	0.03055	< 0.05			s__Pseudomonadales_bacterium_RIFCSPLOWO2_02_FULL_63_210	-0.002588	-0.01664	0.01147	>= 0.1			s__Candidatus_Nitrospira_inopinata	0	0	4.033e-05	5.847e-05	9.783e-05	0	0	0	0	3.753e-05	0	0	0	0	0			s__Pseudomonadales_bacterium_RIFCSPLOWO2_02_FULL_63_210	0.0187772	0.017477	0.0213648	0.00969505	0.00228095	0.00531695	12.5954	0.00184	0.03263
s__Anaeromyxobacter_sp._Fw109-5	-0.01043	-0.02043	-0.0004365	< 0.05			s__Anaeromyxobacter_sp._Fw109-5	-0.0111	-0.0211	-0.001105	< 0.05			s__Anaeromyxobacter_sp._Fw109-5	-0.0006686	-0.01067	0.00933	>= 0.1			s__Thiobacillus_sp._SCN_64-35	0	9.208e-05	0.000112	0.0001537	0.0003919	0	2.811e-05	0.0001509	0.0001838	0.0002112	0	0	4.646e-05	5.837e-05	0.0004557			s__Anaeromyxobacter_sp._Fw109-5	0.0101977	0.00733841	0.0108663	0.00574058	0.0213009	0.0113836	6.74074	0.03438	0.159
s__Tistlia_consotensis	4.146e-06	-0.0142	0.01421	>= 0.1			s__Tistlia_consotensis	0.01089	-0.00331	0.0251	>= 0.1			s__Tistlia_consotensis	0.01089	-0.003314	0.02509	>= 0.1			s__Acidobacteria_bacterium_ACB1	0	0	0	7.367e-05	0.0002642	0	0	0	0	6.095e-05	0	0	0	0	0			s__Tistlia_consotensis	0.0213738	0.0176564	0.0104848	0.00753458	0.0104807	0.0082572	1.44444	0.4857	0.6544
s__Beta_vulgaris	0.003118	-0.01171	0.01794	>= 0.1			s__Beta_vulgaris	0.008833	-0.005993	0.02366	>= 0.1			s__Beta_vulgaris	0.005715	-0.009111	0.02054	>= 0.1			s__Sphingomonas_parva	0	0	0	0	0	0	0	0	0	7.013e-05	0	0	0	0	7.844e-05			s__Beta_vulgaris	0.0189128	0.0153722	0.0131981	0.0112707	0.0100799	0.0106065	1.87742	0.3911	0.5653
s__Phyllobacteriaceae_bacterium	-0.0115	-0.03591	0.0129	>= 0.1			s__Phyllobacteriaceae_bacterium	0.003171	-0.02124	0.02758	>= 0.1			s__Phyllobacteriaceae_bacterium	0.01467	-0.009733	0.03908	>= 0.1			s__Candidatus_Muproteobacteria_bacterium_RBG_19FT_COMBO_61_10	0	0	0	5.251e-05	0.0001038	0	0	0	0	4.216e-05	0	0	0	0	7.094e-05			s__Phyllobacteriaceae_bacterium	0.0199592	0.0302894	0.00528597	0.00583774	0.0167887	0.018383	2.62981	0.2685	0.5031
s__Sulfurimicrobium_lacus	0.01452	-0.0003043	0.02935	< 0.1			s__Sulfurimicrobium_lacus	0.01525	0.0004244	0.03008	< 0.05			s__Sulfurimicrobium_lacus	0.0007287	-0.0141	0.01556	>= 0.1			s__Sphingomonas_sp._SE158	0	0	7.279e-05	0.0001051	0.0001396	0	0	1.751e-05	4.283e-05	0.0001926	0	5.064e-05	0.0001121	0.0001561	0.0003336			s__Sulfurimicrobium_lacus	0.0192412	0.0172281	0.0185125	0.0130958	0.0039879	0.00277526	10.8957	0.004305	0.04985
s__Sphingomonas_lutea	-0.0001937	-0.02057	0.02019	>= 0.1			s__Sphingomonas_lutea	0.007275	-0.0131	0.02765	>= 0.1			s__Sphingomonas_lutea	0.007469	-0.01291	0.02785	>= 0.1			s__Nitratireductor_sp.	0	4.16e-05	7.525e-05	0.0001067	0.0003103	3.966e-05	7.405e-05	0.0001507	0.0001815	0.0003448	0.0002842	0.0003312	0.0004424	0.0005444	0.0008432			s__Sphingomonas_lutea	0.0188187	0.0265973	0.01135	0.0102687	0.0115437	0.00928584	0.0881834	0.9569	0.9801
s__uncultured_virus	0.002195	-0.01322	0.01761	>= 0.1			s__uncultured_virus	0.02303	0.007607	0.03845	< 0.01			s__uncultured_virus	0.02083	0.005412	0.03625	< 0.01			s__uncultured_Thiotrichaceae_bacterium	0	0	2.832e-05	0.0001019	0.0002585	0	0	0	4.496e-05	7.218e-05	0	0	0	0	6.376e-05			s__uncultured_virus	0.0284719	0.0214831	0.00764071	0.00540352	0.00544565	0.00489001	14.4338	0.0007341	0.02342
s__Methylomonas_sp._LL1	0.01238	-0.01413	0.0389	>= 0.1			s__Methylomonas_sp._LL1	0.02726	0.0007354	0.05377	< 0.05			s__Methylomonas_sp._LL1	0.01487	-0.01165	0.04139	>= 0.1			s__Gammaproteobacteria_bacterium_RIFCSPHIGHO2_12_FULL_63_22	0	5.229e-05	0.0001304	0.0002217	0.0003432	8.348e-05	0.0001113	0.0001924	0.0002553	0.0004504	0.0001019	0.0001512	0.0003344	0.0004021	0.0004278			s__Methylomonas_sp._LL1	0.0278882	0.0333238	0.0130179	0.0202545	0.000633074	0.00130147	10.7542	0.004621	0.0518
s__Phyllobacterium_sp.	-0.007898	-0.01995	0.004151	>= 0.1			s__Phyllobacterium_sp.	-0.001742	-0.01379	0.01031	>= 0.1			s__Phyllobacterium_sp.	0.006156	-0.005893	0.01821	>= 0.1			s__Sulfurifustis_variabilis	0	0	0	0.0001022	0.0002477	0	0	0	5.002e-05	0.0001176	0	0	0	0	9.196e-05			s__Phyllobacterium_sp.	0.0153036	0.0132355	0.00914773	0.00752285	0.0170458	0.00908327	3.78158	0.151	0.3527
s__Pseudomonas_thermotolerans	0.01957	0.005952	0.03318	< 0.01			s__Pseudomonas_thermotolerans	0.009127	-0.004489	0.02274	>= 0.1			s__Pseudomonas_thermotolerans	-0.01044	-0.02406	0.003175	>= 0.1			s__Methanothrix_sp.	0	5.095e-05	0.0002083	0.000267	0.0004872	6.274e-05	0.0002114	0.000422	0.0008632	0.001415	0.0002973	0.0003482	0.0004213	0.0006931	0.0008016			s__Pseudomonas_thermotolerans	0.0133893	0.00754147	0.0238298	0.0184645	0.0042627	0.00186577	11.7284	0.002839	0.03989
s__Rhodanobacteraceae_bacterium	-0.008234	-0.02031	0.003845	>= 0.1			s__Rhodanobacteraceae_bacterium	-0.006012	-0.01809	0.006067	>= 0.1			s__Rhodanobacteraceae_bacterium	0.002222	-0.009857	0.0143	>= 0.1			s__Methylovulum_miyakonense	0	0	0	0	0	0	0	0	0	0.0002751	0	0	0	0	0			s__Rhodanobacteraceae_bacterium	0.012546	0.00883595	0.0103236	0.00590595	0.0185579	0.0142435	1.4709	0.4793	0.6483
s__Nocardioides_islandensis	-0.00323	-0.01604	0.009576	>= 0.1			s__Nocardioides_islandensis	-0.005364	-0.01817	0.007442	>= 0.1			s__Nocardioides_islandensis	-0.002134	-0.01494	0.01067	>= 0.1			s__Mesorhizobium_sp._M7A.F.Ca.CA.004.08.1.1	0	0	0	0	8.944e-05	0	0	0	4.739e-05	0.0001635	0	0	0	7.938e-05	0.0001328			s__Nocardioides_islandensis	0.0113021	0.00996192	0.0134359	0.0121029	0.0166657	0.0104526	0.962963	0.6179	0.7432
s__Methylocystis_hirsuta	0.008979	-0.004893	0.02285	>= 0.1			s__Methylocystis_hirsuta	0.0001561	-0.01372	0.01403	>= 0.1			s__Methylocystis_hirsuta	-0.008823	-0.0227	0.00505	>= 0.1			s__Sulfuricaulis_sp.	0	0.0001073	0.0001354	0.0001957	0.0007295	4.411e-05	8.485e-05	0.0001415	0.000383	0.0005444	0	0	2.965e-05	5.635e-05	0.0002223			s__Methylocystis_hirsuta	0.0109025	0.00695544	0.0197257	0.0157954	0.0107465	0.0108963	2.69694	0.2596	0.492
s__Kouleothrix_aurantiaca	-0.007498	-0.01823	0.003236	>= 0.1			s__Kouleothrix_aurantiaca	-0.003965	-0.0147	0.006769	>= 0.1			s__Kouleothrix_aurantiaca	0.003533	-0.007202	0.01427	>= 0.1			s__Ignavibacteria_bacterium_GWF2_33_9	0	0	0	0	0	0	0	0	0	0	0	0	0	0	0.000169			s__Kouleothrix_aurantiaca	0.0135457	0.0118354	0.0100126	0.00692387	0.0175111	0.00783788	3.85538	0.1455	0.3456
s__Chloroflexi_bacterium_RBG_13_48_10	-0.001425	-0.01391	0.01106	>= 0.1			s__Chloroflexi_bacterium_RBG_13_48_10	-0.004143	-0.01663	0.008343	>= 0.1			s__Chloroflexi_bacterium_RBG_13_48_10	-0.002718	-0.0152	0.009768	>= 0.1			s__Sediminibacterium_sp.	0	0	0	3.147e-05	4.309e-05	0	0	0	0	0.0002005	0	0	0	5.62e-05	0.0001552			s__Chloroflexi_bacterium_RBG_13_48_10	0.0113989	0.00855855	0.0141166	0.00664389	0.0155418	0.014835	0.507937	0.7757	0.8485
s__Chloroflexi_bacterium_RBG_16_47_49	-0.01215	-0.03389	0.009583	>= 0.1			s__Chloroflexi_bacterium_RBG_16_47_49	-0.01378	-0.03551	0.007958	>= 0.1			s__Chloroflexi_bacterium_RBG_16_47_49	-0.001625	-0.02336	0.02011	>= 0.1			s__Methylibium_sp._T29-B	0	0	0	0	0	0	0	0	0	9.171e-05	0	0	0	0	0			s__Chloroflexi_bacterium_RBG_16_47_49	0.00850205	0.0106119	0.0101269	0.00619545	0.0222796	0.0295248	2.9348	0.2305	0.4518
s__Novosphingobium_aerophilum	-0.01331	-0.02614	-0.0004841	< 0.05			s__Novosphingobium_aerophilum	-0.01758	-0.0304	-0.004747	< 0.01			s__Novosphingobium_aerophilum	-0.004263	-0.01709	0.008565	>= 0.1			s__Mycobacterium_sp._ITM-2017-0098	0	2.767e-05	6.536e-05	8.401e-05	0.0001455	0	2.229e-05	3.613e-05	5.451e-05	0.0001836	3.927e-05	4.586e-05	8.219e-05	0.0001542	0.0003442			s__Novosphingobium_aerophilum	0.00635248	0.0038598	0.0106159	0.00974331	0.0239287	0.015698	10.1698	0.00619	0.06114
s__Dehalococcoidales_bacterium	-0.006526	-0.02879	0.01574	>= 0.1			s__Dehalococcoidales_bacterium	0.01505	-0.007214	0.03732	>= 0.1			s__Dehalococcoidales_bacterium	0.02158	-0.0006883	0.04385	< 0.1			s__Bradyrhizobium_sp._CIR3A	0	0	0	0	4.777e-05	0	0	0	0	0	0	0	0	5.833e-05	6.424e-05			s__Dehalococcoidales_bacterium	0.0258338	0.0219125	0.00425406	0.0026454	0.0107801	0.0242124	9.41311	0.009036	0.07617
s__Acinetobacter_sp._LoGeW2-3	0.02298	-0.008407	0.05437	>= 0.1			s__Acinetobacter_sp._LoGeW2-3	-0.007172	-0.03856	0.02421	>= 0.1			s__Acinetobacter_sp._LoGeW2-3	-0.03015	-0.06154	0.001235	< 0.1			s__Hyphomicrobium_sp._SCN_65-11	3.514e-05	5.801e-05	6.001e-05	7.306e-05	0.0001524	0	0	6.495e-05	7.447e-05	0.0001622	5.219e-05	7.207e-05	9.257e-05	0.0001579	0.0003368			s__Acinetobacter_sp._LoGeW2-3	0.00116083	0.0025431	0.0313133	0.0440205	0.00833308	0.0137218	7.23711	0.02682	0.1381
s__Vibrio_vulnificus	0.005037	-0.006166	0.01624	>= 0.1			s__Vibrio_vulnificus	0.008978	-0.002225	0.02018	>= 0.1			s__Vibrio_vulnificus	0.003941	-0.007262	0.01514	>= 0.1			s__Hyphomonadaceae_bacterium	0.0003739	0.0005145	0.0007463	0.001243	0.003009	0.0003952	0.0005128	0.0007125	0.001037	0.00124	0.000467	0.0008962	0.0009327	0.0012	0.001611			s__Vibrio_vulnificus	0.0178883	0.00847586	0.013947	0.00620763	0.00891022	0.0127007	4.7947	0.09096	0.2757
s__Pedosphaera_parvula	-0.01021	-0.02553	0.005111	>= 0.1			s__Pedosphaera_parvula	-0.008736	-0.02406	0.006584	>= 0.1			s__Pedosphaera_parvula	0.001473	-0.01385	0.01679	>= 0.1			s__Sphingomonas_sediminicola	9.521e-06	4.357e-05	6.836e-05	0.0001385	0.0004085	0	3.224e-05	5.44e-05	6.33e-05	0.0001923	0	2.74e-05	5.121e-05	8.262e-05	0.0001785			s__Pedosphaera_parvula	0.0110715	0.0113451	0.00959882	0.0105017	0.0198071	0.0164023	3.26678	0.1953	0.4035
s__Hypericibacter_adhaerens	0.0003758	-0.01409	0.01484	>= 0.1			s__Hypericibacter_adhaerens	-0.002062	-0.01652	0.0124	>= 0.1			s__Hypericibacter_adhaerens	-0.002438	-0.0169	0.01202	>= 0.1			s__Permianibacter_fluminis	0	1.928e-05	6.954e-05	8.091e-05	0.0001472	0	0	3.745e-05	7.177e-05	0.000106	0	0	4.114e-05	4.34e-05	7.818e-05			s__Hypericibacter_adhaerens	0.0118905	0.012539	0.0143284	0.0131606	0.0139527	0.0110599	0.451997	0.7977	0.862
s__Acinetobacter_tandoii	0.01355	-0.00905	0.03616	>= 0.1			s__Acinetobacter_tandoii	0.01273	-0.00987	0.03534	>= 0.1			s__Acinetobacter_tandoii	-0.0008208	-0.02342	0.02178	>= 0.1			s__Acinetobacter_sp._CIP_A162	0	0	0	3.917e-05	0.0001413	0	0	0	4.695e-05	0.0001595	0	0	0	0	0			s__Acinetobacter_tandoii	0.0173506	0.0288426	0.0181714	0.0157791	0.00461794	0.00500699	3.72498	0.1553	0.358
s__Desulfurispirillum_indicum	-0.02155	-0.03098	-0.01211	< 0.001			s__Desulfurispirillum_indicum	-0.02419	-0.03362	-0.01475	< 0.001			s__Desulfurispirillum_indicum	-0.002642	-0.01208	0.006792	>= 0.1			s__Omnitrophica_WOR_2_bacterium_RIFCSPLOWO2_01_FULL_41_12	0	0	0	0	7.306e-05	0	0	0	0	0	0	0	0	0	0.0001127			s__Desulfurispirillum_indicum	0.00443545	0.00355131	0.00707735	0.00721283	0.0286225	0.0113149	16.2421	0.0002972	0.02076
s__Nitrospira_sp._HN-bin3	-0.01046	-0.03352	0.0126	>= 0.1			s__Nitrospira_sp._HN-bin3	0.006847	-0.01621	0.02991	>= 0.1			s__Nitrospira_sp._HN-bin3	0.01731	-0.005756	0.04037	>= 0.1			s__Aromatoleum_toluolicum	0	0	3.54e-05	5.152e-05	0.0001679	0	0	0	5.044e-05	0.0001337	0	0	0	7.267e-05	0.0001549			s__Nitrospira_sp._HN-bin3	0.0213814	0.0309133	0.00407614	0.00512712	0.0145347	0.0130135	2.61738	0.2702	0.5048
s__Pirellulaceae_bacterium	0.0004241	-0.01404	0.01489	>= 0.1			s__Pirellulaceae_bacterium	0.0007287	-0.01374	0.01519	>= 0.1			s__Pirellulaceae_bacterium	0.0003045	-0.01416	0.01477	>= 0.1			s__Kiritimatiellaeota_bacterium	0	0	0	0	4.74e-05	0	0	0	0	4.184e-05	0	0	0	6.375e-05	0.0001241			s__Pirellulaceae_bacterium	0.0136713	0.0125439	0.0133668	0.00988882	0.0129426	0.0140651	0.186124	0.9111	0.9458
s__Microthrixaceae_bacterium	-0.01441	-0.0292	0.0003808	< 0.1			s__Microthrixaceae_bacterium	-0.01764	-0.03243	-0.002846	< 0.05			s__Microthrixaceae_bacterium	-0.003227	-0.01802	0.01156	>= 0.1			s__Actinobacteria_bacterium_ADurb.Bin346	0	0	0	3.378e-05	0.0001919	0	0	0	5.363e-05	0.0002063	0	0	0	0	7.21e-05			s__Microthrixaceae_bacterium	0.00636294	0.0103482	0.00958995	0.0107335	0.0239987	0.0158491	7.5598	0.02282	0.1267
s__Tepidimonas_thermarum	0.009875	0.0009566	0.01879	< 0.05			s__Tepidimonas_thermarum	0.00523	-0.003688	0.01415	>= 0.1			s__Tepidimonas_thermarum	-0.004645	-0.01356	0.004274	>= 0.1			s__Pseudolabrys_sp._Root1462	0	0	8.292e-05	0.0001279	0.0002847	0	3.871e-05	4.146e-05	4.867e-05	0.0001146	0	5.154e-05	7.028e-05	0.0001247	0.0001708			s__Tepidimonas_thermarum	0.0134829	0.0107274	0.0181278	0.00569875	0.00825277	0.00496237	7.63316	0.022	0.1242
s__Compsopogon_caeruleus	0.01029	-0.008406	0.02899	>= 0.1			s__Compsopogon_caeruleus	0.02458	0.005879	0.04327	< 0.01			s__Compsopogon_caeruleus	0.01428	-0.004413	0.03298	>= 0.1			s__Geomonas_oryzisoli	0	0	4.201e-05	5.794e-05	0.0001903	0	3.102e-05	6.719e-05	8.723e-05	0.0003289	0	9.033e-05	0.0001044	0.0002281	0.0004291			s__Compsopogon_caeruleus	0.026231	0.0247651	0.0119467	0.0114998	0.00165463	0.00335075	12.1524	0.002297	0.03542
s__Hyphomicrobium_sp._12-62-95	-0.01907	-0.03168	-0.006464	< 0.01			s__Hyphomicrobium_sp._12-62-95	-0.02034	-0.03295	-0.007728	< 0.01			s__Hyphomicrobium_sp._12-62-95	-0.001264	-0.01387	0.01134	>= 0.1			s__Parasphingopyxis_algicola	0	0	0	4.176e-05	0.0002779	0	0	0	0	7.665e-05	0	0	0	6.013e-05	0.0001697			s__Hyphomicrobium_sp._12-62-95	0.00607537	0.00404053	0.00733957	0.00666532	0.0264121	0.0168339	11.9129	0.002589	0.03771
s__Methanothrix_soehngenii	0.002317	-0.01743	0.02206	>= 0.1			s__Methanothrix_soehngenii	-0.01245	-0.03219	0.007293	>= 0.1			s__Methanothrix_soehngenii	-0.01477	-0.03451	0.004976	>= 0.1			s__Picea_sitchensis	0	1.779e-05	3.247e-05	5.326e-05	0.0001182	0	0	2.607e-05	5.648e-05	0.0002419	0	0	0	0	0			s__Methanothrix_soehngenii	0.00412984	0.00550822	0.0188959	0.0237541	0.016579	0.015783	4.97645	0.08306	0.2628
s__Nitrospira_sp._CR1.3	-0.01029	-0.02215	0.001574	< 0.1			s__Nitrospira_sp._CR1.3	-0.009179	-0.02104	0.002682	>= 0.1			s__Nitrospira_sp._CR1.3	0.001108	-0.01075	0.01297	>= 0.1			s__Halomonas_sp.	3.752e-05	4.528e-05	0.0001056	0.0001888	0.0003346	0	2.988e-05	7.168e-05	0.0001103	0.0001758	5.434e-05	0.0001136	0.0001451	0.000253	0.0003264			s__Nitrospira_sp._CR1.3	0.0104779	0.00814825	0.00937037	0.00721147	0.0196567	0.0136427	3.31622	0.1905	0.3991
s__Beggiatoa_sp.	-0.006412	-0.01932	0.006493	>= 0.1			s__Beggiatoa_sp.	-0.004916	-0.01782	0.007989	>= 0.1			s__Beggiatoa_sp.	0.001496	-0.01141	0.0144	>= 0.1			s__Sphingopyxis_sp._BSN-002	0	0	0	0	0.0001133	0	0	0	0	9.242e-05	0	0	5.097e-05	6.375e-05	0.0002481			s__Beggiatoa_sp.	0.0120103	0.0124212	0.0105142	0.00660158	0.0169258	0.0127522	1.06825	0.5862	0.7249
s__Betaproteobacteria_bacterium_HGW-Betaproteobacteria-21	-0.001058	-0.0133	0.01119	>= 0.1			s__Betaproteobacteria_bacterium_HGW-Betaproteobacteria-21	-0.008261	-0.02051	0.003984	>= 0.1			s__Betaproteobacteria_bacterium_HGW-Betaproteobacteria-21	-0.007203	-0.01945	0.005042	>= 0.1			s__Novosphingobium_sp._MBES04	0	0	0	0	4.033e-05	0	0	0	0	0	0	0	0	0	0.000127			s__Betaproteobacteria_bacterium_HGW-Betaproteobacteria-21	0.0079876	0.00802485	0.0151909	0.0114632	0.0162486	0.0113488	2.58013	0.2753	0.5097
s__Vogesella_sp._EB	0.001037	-0.01204	0.01411	>= 0.1			s__Vogesella_sp._EB	0.005429	-0.007643	0.0185	>= 0.1			s__Vogesella_sp._EB	0.004392	-0.00868	0.01746	>= 0.1			s__Pontiella_sulfatireligans	0	0	0	0	6.918e-05	0	0	0	0	7.331e-05	0	0	0	0	0.0001419			s__Vogesella_sp._EB	0.0163837	0.0142409	0.0119918	0.00740717	0.0109548	0.0105949	0.805216	0.6686	0.7794
s__Rhodocyclales_bacterium_CG_4_9_14_3_um_filter_68_10	0.0002398	-0.01573	0.01621	>= 0.1			s__Rhodocyclales_bacterium_CG_4_9_14_3_um_filter_68_10	-0.01122	-0.02719	0.004757	>= 0.1			s__Rhodocyclales_bacterium_CG_4_9_14_3_um_filter_68_10	-0.01146	-0.02743	0.004517	>= 0.1			s__Pseudomonas_sp._8AS	0.0001937	0.0002579	0.0005972	0.002492	0.003963	0.0003599	0.0005841	0.002045	0.002828	0.003664	0	1.803e-05	0.000153	0.0001861	0.0006459			s__Rhodocyclales_bacterium_CG_4_9_14_3_um_filter_68_10	0.0054726	0.00611781	0.0169299	0.020518	0.0166901	0.00969483	7.14592	0.02807	0.1411
s__Methylococcaceae_bacterium_NSO1	0.009935	-0.00403	0.0239	>= 0.1			s__Methylococcaceae_bacterium_NSO1	-0.001992	-0.01596	0.01197	>= 0.1			s__Methylococcaceae_bacterium_NSO1	-0.01193	-0.02589	0.002038	>= 0.1			s__Pseudomonas_thermotolerans	2.848e-05	8.176e-05	0.0001084	0.0001876	0.0002652	1.516e-05	0.0001429	0.0001715	0.000328	0.0006171	1.665e-05	3.164e-05	4.942e-05	5.572e-05	7.025e-05			s__Methylococcaceae_bacterium_NSO1	0.00837544	0.00644527	0.0203027	0.0182687	0.0103673	0.00684776	3.53018	0.1712	0.3732
s__Mitsuaria_sp._WAJ17	0.002511	-0.006028	0.01105	>= 0.1			s__Mitsuaria_sp._WAJ17	0.001826	-0.006714	0.01037	>= 0.1			s__Mitsuaria_sp._WAJ17	-0.0006853	-0.009225	0.007855	>= 0.1			s__Nocardioides_psychrotolerans	0	0	0	0	2.471e-05	0	0	0	0	3.256e-05	0	0	0	5.327e-05	5.519e-05			s__Mitsuaria_sp._WAJ17	0.0133792	0.00943174	0.0140645	0.00535687	0.011553	0.00634173	1.11464	0.5727	0.7249
s__Dechloromonas_sp._CZR5	-0.01753	-0.03307	-0.001986	< 0.05			s__Dechloromonas_sp._CZR5	-0.02477	-0.04031	-0.009224	< 0.01			s__Dechloromonas_sp._CZR5	-0.007238	-0.02278	0.008304	>= 0.1			s__Novosphingobium_sp._12-63-9	2.281e-05	6.752e-05	9.239e-05	0.0002184	0.0002848	0	3.237e-05	4.246e-05	8.234e-05	9.06e-05	4.109e-05	7.698e-05	0.0001388	0.0002221	0.0004231			s__Dechloromonas_sp._CZR5	0.00230226	0.00293223	0.0095402	0.0134795	0.0270679	0.0182374	15.3847	0.0004563	0.02085
s__Chloroflexi_bacterium_HGW-Chloroflexi-1	-0.004872	-0.01836	0.008617	>= 0.1			s__Chloroflexi_bacterium_HGW-Chloroflexi-1	-0.008684	-0.02217	0.004805	>= 0.1			s__Chloroflexi_bacterium_HGW-Chloroflexi-1	-0.003812	-0.0173	0.009676	>= 0.1			s__Mitsuaria_sp._TWR114	0	0	0	0	8.353e-05	0	0	0	0	7.109e-05	0	0	0	0	0			s__Chloroflexi_bacterium_HGW-Chloroflexi-1	0.00878528	0.0108594	0.0125973	0.0112115	0.0174689	0.0122563	3.26326	0.1956	0.4036
s__Candidatus_Cloacimonetes_bacterium	-0.0008367	-0.01006	0.008386	>= 0.1			s__Candidatus_Cloacimonetes_bacterium	-0.002638	-0.01186	0.006585	>= 0.1			s__Candidatus_Cloacimonetes_bacterium	-0.001801	-0.01102	0.007421	>= 0.1			s__Planctomycetaceae_bacterium	0.0004334	0.0009278	0.001056	0.001162	0.003284	0.0005419	0.0007275	0.001077	0.001529	0.001882	0.0006174	0.001007	0.001241	0.001683	0.001897			s__Candidatus_Cloacimonetes_bacterium	0.0114643	0.008634	0.0132655	0.00827858	0.0141021	0.00640586	0.871252	0.6469	0.7661
s__Paraburkholderia_megapolitana	-0.01556	-0.02472	-0.006402	< 0.001			s__Paraburkholderia_megapolitana	-0.01318	-0.02234	-0.004017	< 0.01			s__Paraburkholderia_megapolitana	0.002384	-0.006776	0.01154	>= 0.1			s__Methyloglobulus_morosus	3.36e-05	0.0001114	0.0001282	0.0002059	0.0002887	0	4.654e-05	0.0001114	0.0001435	0.0003157	0	0	4.518e-05	9.464e-05	0.0001349			s__Paraburkholderia_megapolitana	0.00932177	0.00803575	0.00693742	0.00388352	0.0224993	0.0100986	12.8501	0.00162	0.03027
s__Candidatus_Bathyarchaeota_archaeon_A05DMB-2	0.002361	-0.01111	0.01583	>= 0.1			s__Candidatus_Bathyarchaeota_archaeon_A05DMB-2	0.01397	0.0004982	0.02744	< 0.05			s__Candidatus_Bathyarchaeota_archaeon_A05DMB-2	0.01161	-0.001863	0.02507	>= 0.1			s__Kistimonas_asteriae	0	0	0	4.201e-05	0.0001019	0	0	0	0	3.91e-05	0	0	0	5.479e-05	6.48e-05			s__Candidatus_Bathyarchaeota_archaeon_A05DMB-2	0.0214391	0.0145757	0.00983323	0.0102142	0.0074725	0.00871176	6.37709	0.04123	0.1687
s__uncultured_Thaumarchaeota_archaeon	-0.008276	-0.01882	0.002262	>= 0.1			s__uncultured_Thaumarchaeota_archaeon	-0.001104	-0.01164	0.009435	>= 0.1			s__uncultured_Thaumarchaeota_archaeon	0.007172	-0.003367	0.01771	>= 0.1			s__Moraxellaceae_bacterium	0.01333	0.03097	0.03585	0.06172	0.1558	0.03999	0.05135	0.07377	0.118	0.1421	0.001375	0.002089	0.007294	0.04153	0.06006			s__uncultured_Thaumarchaeota_archaeon	0.0149013	0.0109482	0.00772905	0.0063346	0.0160055	0.00896851	4.13556	0.1265	0.317
s__Ideonella_alba	0.008543	-0.001011	0.0181	< 0.1			s__Ideonella_alba	0.00752	-0.002034	0.01707	>= 0.1			s__Ideonella_alba	-0.001023	-0.01058	0.008532	>= 0.1			s__Novosphingobium_endophyticum	0	0	2.521e-05	3.311e-05	6.721e-05	0	0	0	2.426e-05	5.845e-05	0	0	4.112e-05	8.289e-05	0.0001984			s__Ideonella_alba	0.0150326	0.00826488	0.0160554	0.00855	0.00751224	0.00749648	4.79951	0.09074	0.2757
s__Achromobacter_sp.	0.006619	-0.009565	0.0228	>= 0.1			s__Achromobacter_sp.	0.0045	-0.01168	0.02068	>= 0.1			s__Achromobacter_sp.	-0.002119	-0.0183	0.01407	>= 0.1			s__Pelomonas_sp.	6.189e-05	9.5e-05	0.0001694	0.0002234	0.0003201	3.35e-05	8.081e-05	0.0001652	0.0002616	0.0004707	0.000124	0.0001424	0.0002517	0.0002783	0.000468			s__Achromobacter_sp.	0.0136568	0.0182721	0.0157757	0.0114374	0.00915708	0.0101139	2.01229	0.3656	0.5426
s__Thalassospira_sp.	-0.01192	-0.03314	0.009302	>= 0.1			s__Thalassospira_sp.	-0.0121	-0.03333	0.009117	>= 0.1			s__Thalassospira_sp.	-0.0001844	-0.02141	0.02104	>= 0.1			s__Novosphingobium_aerophilum	0	4.636e-05	6.225e-05	8.071e-05	0.00014	0	3.346e-05	8.843e-05	0.0001406	0.0003224	4.805e-05	0.0001507	0.0002491	0.0002599	0.000606			s__Thalassospira_sp.	0.00875147	0.00837283	0.00893583	0.0090346	0.0208555	0.0286906	1.58218	0.4534	0.6252
s__Calidifontimicrobium_sediminis	0.001651	-0.008269	0.01157	>= 0.1			s__Calidifontimicrobium_sediminis	0.00118	-0.00874	0.0111	>= 0.1			s__Calidifontimicrobium_sediminis	-0.0004711	-0.01039	0.00945	>= 0.1			s__Lentisphaerae_bacterium_RIFOXYC12_FULL_60_16	0	0	0	0	3.382e-05	0	0	0	3.586e-05	0.0001755	0	0	0	0	4.909e-05			s__Calidifontimicrobium_sediminis	0.0130706	0.00811649	0.0135417	0.00848035	0.0118903	0.00867515	0.222494	0.8947	0.9332
s__Anaeromyxobacter_oryzae	-0.007761	-0.02049	0.004968	>= 0.1			s__Anaeromyxobacter_oryzae	-0.01104	-0.02377	0.00169	< 0.1			s__Anaeromyxobacter_oryzae	-0.003278	-0.01601	0.009452	>= 0.1			s__Deltaproteobacteria_bacterium_RBG_16_49_23	8.782e-05	0.0003675	0.000765	0.001097	0.001462	0.0001725	0.0003103	0.0004932	0.0005132	0.001189	4.051e-05	0.0001061	0.0002318	0.000252	0.001496			s__Anaeromyxobacter_oryzae	0.0080549	0.00623974	0.0113325	0.00938453	0.019094	0.0149587	4.44933	0.1081	0.3067
s__Deltaproteobacteria_bacterium_RBG_13_47_9	0.003181	-0.01461	0.02097	>= 0.1			s__Deltaproteobacteria_bacterium_RBG_13_47_9	-0.001402	-0.01919	0.01639	>= 0.1			s__Deltaproteobacteria_bacterium_RBG_13_47_9	-0.004583	-0.02237	0.01321	>= 0.1			s__Pseudomonas_sp._WS_5013	0.000109	0.0001671	0.0002055	0.0003435	0.0004048	4.645e-05	0.0001243	0.0003917	0.0006344	0.000915	0	0	4.848e-05	5.383e-05	0.0001031			s__Deltaproteobacteria_bacterium_RBG_13_47_9	0.0108255	0.00965883	0.0154088	0.0193884	0.0122275	0.0146908	0.110019	0.9465	0.9717
s__Halomonas_sp.	-0.009905	-0.02027	0.0004605	< 0.1			s__Halomonas_sp.	-0.003339	-0.0137	0.007027	>= 0.1			s__Halomonas_sp.	0.006566	-0.003799	0.01693	>= 0.1			s__Comamonadaceae_bacterium_CG1_02_60_18	0	0	3.809e-05	5.409e-05	0.0001142	0	0	0	3.044e-05	0.0001303	0	2.681e-05	3.131e-05	8.277e-05	0.0001369			s__Halomonas_sp.	0.013854	0.0108779	0.00728782	0.0056089	0.0171926	0.00909859	5.65432	0.05918	0.2114
s__Candidatus_Atribacteria_bacterium	-0.003297	-0.01263	0.00604	>= 0.1			s__Candidatus_Atribacteria_bacterium	-0.007625	-0.01696	0.001712	>= 0.1			s__Candidatus_Atribacteria_bacterium	-0.004328	-0.01367	0.005009	>= 0.1			s__Acinetobacter_sp._ACNIH2	0	0	4.306e-05	9.466e-05	0.0001941	0	0	7.601e-05	0.0002497	0.000368	0	0	0	5.635e-05	0.0001816			s__Candidatus_Atribacteria_bacterium	0.00877401	0.00492015	0.0131021	0.0101071	0.0163991	0.00789678	5.5846	0.06128	0.2155
s__uncultured_myxobacterium_HF0200_01L06	-0.01368	-0.02534	-0.002017	< 0.05			s__uncultured_myxobacterium_HF0200_01L06	-0.01187	-0.02353	-0.0002082	< 0.05			s__uncultured_myxobacterium_HF0200_01L06	0.001808	-0.009853	0.01347	>= 0.1			s__Algoriphagus_lacus	0	0	3.75e-05	8.355e-05	0.0002476	0	0	2.438e-05	3.294e-05	5.784e-05	0	0	0	0	3.633e-05			s__uncultured_myxobacterium_HF0200_01L06	0.00938867	0.00758808	0.00758032	0.00478352	0.0212585	0.0146261	5.61635	0.06031	0.214
s__Alsobacter_metallidurans	-0.0121	-0.02204	-0.002153	< 0.05			s__Alsobacter_metallidurans	-0.008362	-0.01831	0.001583	>= 0.1			s__Alsobacter_metallidurans	0.003736	-0.006209	0.01368	>= 0.1			s__Simplicispira_psychrophila	0	0	0	3.228e-05	8.297e-05	0	0	0	0	0	0	0	0	0	4.939e-05			s__Alsobacter_metallidurans	0.0111951	0.00791798	0.00745941	0.00825379	0.0195567	0.009124	7.27615	0.0263	0.1366
s__Chloroflexi_bacterium_RBG_16_58_14	0.009628	-0.001358	0.02061	< 0.1			s__Chloroflexi_bacterium_RBG_16_58_14	-0.0006528	-0.01164	0.01033	>= 0.1			s__Chloroflexi_bacterium_RBG_16_58_14	-0.01028	-0.02127	0.0007049	< 0.1			s__Methylophaga_sp.	0	0.0001179	0.0001436	0.0001743	0.0003917	0	4.052e-05	6.895e-05	0.0001283	0.0002189	0	0	3.425e-05	4.093e-05	8.268e-05			s__Chloroflexi_bacterium_RBG_16_58_14	0.00906354	0.00646561	0.0193445	0.0121123	0.00971635	0.008529	4.04409	0.1324	0.3236
s__Bdellovibrio_bacteriovorus	0.01428	-0.001872	0.03044	< 0.1			s__Bdellovibrio_bacteriovorus	0.02384	0.007688	0.04	< 0.01			s__Bdellovibrio_bacteriovorus	0.00956	-0.006594	0.02571	>= 0.1			s__Mesorhizobium_xinjiangense	0	0	0	0	5.473e-05	0	0	0	0	4.927e-05	0	0	0	0	0.0001312			s__Bdellovibrio_bacteriovorus	0.0238419	0.0194122	0.0142822	0.0137136	0	0	14.0473	0.0008905	0.02346
s__Mycobacterium_tuberculosis	-0.005584	-0.01616	0.004997	>= 0.1			s__Mycobacterium_tuberculosis	0.005429	-0.005152	0.01601	>= 0.1			s__Mycobacterium_tuberculosis	0.01101	0.0004318	0.02159	< 0.05			s__Pandoraea_nosoerga	8.368e-05	0.000239	0.0003223	0.0004438	0.0005178	0.0001984	0.0002509	0.0003253	0.0003328	0.000451	0.000172	0.0002887	0.0003884	0.0005669	0.000792			s__Mycobacterium_tuberculosis	0.0181879	0.0112943	0.00717499	0.005189	0.0127588	0.00937414	6.2991	0.04287	0.1729
s__Mycobacterium_xenopi	-0.01372	-0.02839	0.0009487	< 0.1			s__Mycobacterium_xenopi	-0.01073	-0.0254	0.00394	>= 0.1			s__Mycobacterium_xenopi	0.002991	-0.01168	0.01766	>= 0.1			s__Erythrobacter_sp.	0.0002672	0.0003043	0.0003357	0.0003831	0.0009126	0.0001523	0.0002525	0.0002923	0.000387	0.0004405	0.0001205	0.000605	0.0007145	0.0009987	0.00112			s__Mycobacterium_xenopi	0.0100787	0.00500709	0.00708752	0.0074692	0.0208069	0.0196184	4.10265	0.1286	0.3205
s__Nitrososphaera_sp._AFS	-0.006679	-0.02009	0.006728	>= 0.1			s__Nitrososphaera_sp._AFS	-0.005625	-0.01903	0.007782	>= 0.1			s__Nitrososphaera_sp._AFS	0.001054	-0.01235	0.01446	>= 0.1			s__Rhodoplanes_sp.	0	3.713e-05	4.437e-05	7.368e-05	0.0001106	0	0	2.287e-05	4.141e-05	7.331e-05	0	4.125e-05	4.543e-05	0.0001381	0.0002117			s__Nitrososphaera_sp._AFS	0.0111231	0.00687393	0.010069	0.00698659	0.0167484	0.017119	0.809173	0.6673	0.7794
s__Crenarchaeota_archaeon	-0.003659	-0.01608	0.00876	>= 0.1			s__Crenarchaeota_archaeon	-0.005358	-0.01778	0.007061	>= 0.1			s__Crenarchaeota_archaeon	-0.001699	-0.01412	0.01072	>= 0.1			s__Devosia_sp._Root635	0	0	0	0	0	0	0	0	0	0	0	0	0	0	6.526e-05			s__Crenarchaeota_archaeon	0.0102853	0.0114218	0.011984	0.00780719	0.0156432	0.0119353	1.29184	0.5242	0.6878
s__Methylomicrobium_album	0.01467	0.001131	0.02821	< 0.05			s__Methylomicrobium_album	0.01497	0.001432	0.02851	< 0.05			s__Methylomicrobium_album	0.0003014	-0.01324	0.01384	>= 0.1			s__Ectothiorhodospira_shaposhnikovii	0	0	0	0	5.094e-05	0	0	0	0	4.586e-05	0	0	0	0	5.058e-05			s__Methylomicrobium_album	0.0177105	0.0142478	0.017409	0.0131545	0.00273674	0.00457044	9.79706	0.007458	0.06833
s__Acidobacteria_bacterium_RIFCSPLOWO2_02_FULL_68_18	-0.006499	-0.02125	0.008252	>= 0.1			s__Acidobacteria_bacterium_RIFCSPLOWO2_02_FULL_68_18	-0.001072	-0.01582	0.01368	>= 0.1			s__Acidobacteria_bacterium_RIFCSPLOWO2_02_FULL_68_18	0.005427	-0.009324	0.02018	>= 0.1			s__Rhodocyclales_bacterium_CG_4_9_14_3_um_filter_68_10	0	2.649e-05	3.208e-05	4.201e-05	0.0002045	0	3.311e-05	8.9e-05	0.000182	0.0005892	5.014e-05	0.0001032	0.000165	0.0001924	0.0003565			s__Acidobacteria_bacterium_RIFCSPLOWO2_02_FULL_68_18	0.0140525	0.014914	0.00862555	0.00757685	0.0151244	0.0138274	0.714148	0.6997	0.8004
s__Lysobacter_panacisoli	-0.003394	-0.01697	0.01019	>= 0.1			s__Lysobacter_panacisoli	0.008607	-0.004972	0.02219	>= 0.1			s__Lysobacter_panacisoli	0.012	-0.001578	0.02558	< 0.1			s__Thermodesulfovibrionales_bacterium	2.259e-05	3.606e-05	4.967e-05	9.198e-05	0.001387	0	0.0001802	0.0002633	0.0003129	0.0004334	0	5.172e-05	0.0001849	0.0003407	0.0009519			s__Lysobacter_panacisoli	0.0194485	0.0159986	0.00744689	0.00691279	0.0108411	0.00976929	2.08681	0.3523	0.5426
s__Dechloromonas_agitata	-0.008153	-0.02018	0.003871	>= 0.1			s__Dechloromonas_agitata	-0.01258	-0.0246	-0.0005541	< 0.05			s__Dechloromonas_agitata	-0.004425	-0.01645	0.007599	>= 0.1			s__Candidatus_Dependentiae_bacterium	0	0	1.876e-05	2.216e-05	8.544e-05	0	0	2.477e-05	9.528e-05	0.0001286	0	3.363e-05	5.572e-05	9.99e-05	0.0003624			s__Dechloromonas_agitata	0.00690981	0.00511951	0.0113345	0.0106857	0.0194875	0.0131358	5.13472	0.07674	0.2478
s__Sphingopyxis_sp.	-0.006348	-0.01764	0.004944	>= 0.1			s__Sphingopyxis_sp.	0.008376	-0.002916	0.01967	>= 0.1			s__Sphingopyxis_sp.	0.01472	0.003431	0.02602	< 0.01			s__Flavobacteriales_bacterium_32-34-25	0	0	0	0	0.0001534	0	0	0	4.597e-05	0.000149	0	0	0	0	0			s__Sphingopyxis_sp.	0.0202752	0.0138453	0.00555203	0.00513966	0.0118996	0.00760985	7.88208	0.01943	0.1161
s__Candidatus_Nitrospira_nitrosa	-0.0119	-0.02733	0.003526	>= 0.1			s__Candidatus_Nitrospira_nitrosa	-0.001491	-0.01692	0.01394	>= 0.1			s__Candidatus_Nitrospira_nitrosa	0.01041	-0.005017	0.02584	>= 0.1			s__unclassified_f__Rhizobiaceae	0	0	0	6.511e-05	0.0001624	0	0	0	0	0.0001289	0	0	0	0	6.046e-05			s__Candidatus_Nitrospira_nitrosa	0.015499	0.0171003	0.00508847	0.00685513	0.0169899	0.0132593	4.3315	0.1147	0.3146
s__Mesorhizobium_sp._M4A.F.Ca.ET.029.04.2.1	-0.0007669	-0.0132	0.01167	>= 0.1			s__Mesorhizobium_sp._M4A.F.Ca.ET.029.04.2.1	0.005434	-0.007003	0.01787	>= 0.1			s__Mesorhizobium_sp._M4A.F.Ca.ET.029.04.2.1	0.006201	-0.006236	0.01864	>= 0.1			s__Pseudomonas_aeruginosa	0.001085	0.001395	0.002505	0.003661	0.005759	0.0005447	0.00277	0.003692	0.004039	0.007495	0.00039	0.0004367	0.000585	0.0009557	0.001686			s__Mesorhizobium_sp._M4A.F.Ca.ET.029.04.2.1	0.0163942	0.0125843	0.0101929	0.00681642	0.0109598	0.0114036	1.39314	0.4983	0.6654
s__Rhodospirillum_sp.	0.0003105	-0.01859	0.01921	>= 0.1			s__Rhodospirillum_sp.	0.01024	-0.008665	0.02914	>= 0.1			s__Rhodospirillum_sp.	0.009927	-0.008976	0.02883	>= 0.1			s__Candidatus_Melainabacteria_bacterium_HGW-Melainabacteria-1	0	0	0	0	0.0003562	0	0	0	0	4.71e-05	0	0	0	0	0.0001763			s__Rhodospirillum_sp.	0.0191835	0.0245621	0.0092562	0.00974632	0.00894568	0.00867247	0.812722	0.6661	0.7786
s__Pedosphaera_sp.	-0.004434	-0.01558	0.006713	>= 0.1			s__Pedosphaera_sp.	-0.003726	-0.01487	0.00742	>= 0.1			s__Pedosphaera_sp.	0.0007076	-0.01044	0.01185	>= 0.1			s__Frankia_sp._CpI1-P	0	0	0	4.496e-05	5.375e-05	0	0	0	0	0.000107	0	0	0	5.718e-05	5.883e-05			s__Pedosphaera_sp.	0.0113885	0.00732245	0.0106809	0.00823372	0.0151144	0.0121463	0.668708	0.7158	0.8049
s__Flavobacteriales_bacterium	-0.004735	-0.01575	0.006282	>= 0.1			s__Flavobacteriales_bacterium	-0.006848	-0.01786	0.004169	>= 0.1			s__Flavobacteriales_bacterium	-0.002113	-0.01313	0.008904	>= 0.1			s__Hydrogenophaga_borbori	0	2.68e-05	6.935e-05	0.0002171	0.0004676	5.549e-05	6.791e-05	9.24e-05	0.0001005	0.0001777	0	0	0	0	6.4e-05			s__Flavobacteriales_bacterium	0.00940079	0.00760371	0.0115138	0.00731924	0.0162486	0.0123024	1.83187	0.4001	0.5744
s__Deltaproteobacteria_bacterium_RBG_13_43_22	0.001784	-0.008626	0.0122	>= 0.1			s__Deltaproteobacteria_bacterium_RBG_13_43_22	-0.003017	-0.01343	0.007394	>= 0.1			s__Deltaproteobacteria_bacterium_RBG_13_43_22	-0.004802	-0.01521	0.005609	>= 0.1			s__Pyrinomonadaceae_bacterium	6.954e-05	0.0001015	0.0001703	0.0004614	0.0005499	5.083e-05	0.0001419	0.0002377	0.0002647	0.0005169	0.0001882	0.0003768	0.000495	0.0005736	0.0007855			s__Deltaproteobacteria_bacterium_RBG_13_43_22	0.00977122	0.00758388	0.0145728	0.0086033	0.0127884	0.0101529	0.965911	0.617	0.7427
s__Luteitalea_sp._TBR-22	-0.01414	-0.02627	-0.002012	< 0.05			s__Luteitalea_sp._TBR-22	-0.01192	-0.02406	0.0002071	< 0.1			s__Luteitalea_sp._TBR-22	0.00222	-0.009912	0.01435	>= 0.1			s__Novosphingobium_lentum	0	0	3.79e-05	5.053e-05	0.0001107	0	0	0	0	0	0	0	5.847e-05	6.183e-05	0.0001246			s__Luteitalea_sp._TBR-22	0.00908751	0.0100029	0.00686801	0.00371978	0.0210115	0.0143062	5.85901	0.05342	0.1973
s__Pseudomonas_knackmussii	0.01382	0.002474	0.02516	< 0.05			s__Pseudomonas_knackmussii	0.01693	0.005589	0.02827	< 0.01			s__Pseudomonas_knackmussii	0.003115	-0.008228	0.01446	>= 0.1			s__Micromonospora_globispora	0	0	0	3.841e-05	9.344e-05	0	0	2.891e-05	6.168e-05	0.0001974	0	0	0	0.0001361	0.0002407			s__Pseudomonas_knackmussii	0.0189332	0.0138059	0.0158182	0.00896706	0.00200112	0.00273698	13.7082	0.001055	0.02452
s__Sulfuriferula_thiophila	0.009449	-0.001372	0.02027	< 0.1			s__Sulfuriferula_thiophila	0.008098	-0.002724	0.01892	>= 0.1			s__Sulfuriferula_thiophila	-0.001351	-0.01217	0.00947	>= 0.1			s__Nisaea_sp.	0	0	0	0	0	0	0	0	3.943e-05	9.07e-05	0	0	0	0	6.534e-05			s__Sulfuriferula_thiophila	0.01447	0.00941558	0.0158213	0.0108504	0.00637232	0.00686385	4.75212	0.09292	0.28
s__Nocardioides_sp._TF02-7	0.002506	-0.004781	0.009792	>= 0.1			s__Nocardioides_sp._TF02-7	0.002378	-0.004908	0.009665	>= 0.1			s__Nocardioides_sp._TF02-7	-0.0001271	-0.007414	0.00716	>= 0.1			s__Delftia_acidovorans	8.677e-05	0.0001664	0.0002171	0.0002956	0.0003653	0	6.235e-05	0.0001459	0.0002097	0.000257	0	4.518e-05	6.762e-05	0.000137	0.0002435			s__Nocardioides_sp._TF02-7	0.0129666	0.00501819	0.0130938	0.00770703	0.0105882	0.00551009	1.1746	0.5558	0.7168
s__Hydrogenophilales_bacterium_17-64-11	0.007108	-0.008039	0.02226	>= 0.1			s__Hydrogenophilales_bacterium_17-64-11	0.003801	-0.01135	0.01895	>= 0.1			s__Hydrogenophilales_bacterium_17-64-11	-0.003307	-0.01845	0.01184	>= 0.1			s__Pseudomonadales_bacterium_RIFCSPHIGHO2_02_FULL_60_43	0	0	3.15e-05	8.872e-05	0.0001867	0	0	5.317e-05	8.768e-05	0.0001408	0	0	0	0	0			s__Hydrogenophilales_bacterium_17-64-11	0.0123582	0.0131055	0.0156653	0.0131935	0.00855683	0.0122833	2.12958	0.3448	0.5426
s__Paraburkholderia_phenoliruptrix	-0.007197	-0.01897	0.004578	>= 0.1			s__Paraburkholderia_phenoliruptrix	-0.01163	-0.0234	0.0001454	< 0.1			s__Paraburkholderia_phenoliruptrix	-0.004433	-0.01621	0.007342	>= 0.1			s__Nocardioides_luti	0	0	0	0	0	0	0	0	0	0	0	0	0	0	6.615e-05			s__Paraburkholderia_phenoliruptrix	0.00681461	0.00748506	0.0112471	0.00309631	0.0184437	0.0153134	4.5174	0.1045	0.3019
s__Azospirillum_oleiclasticum	-0.01134	-0.02126	-0.00141	< 0.05			s__Azospirillum_oleiclasticum	-0.007798	-0.01772	0.002129	>= 0.1			s__Azospirillum_oleiclasticum	0.003538	-0.006388	0.01346	>= 0.1			s__unclassified_g__Micromonospora	0	0	0	0	4.463e-05	0	0	0	3.221e-05	3.693e-05	0	0	0	0	0			s__Azospirillum_oleiclasticum	0.0107407	0.00756758	0.00720223	0.00477423	0.0185383	0.0115429	6.69136	0.03524	0.1599
s__Coriobacteriaceae_bacterium	0.003676	-0.006732	0.01408	>= 0.1			s__Coriobacteriaceae_bacterium	0.01009	-0.0003149	0.0205	< 0.1			s__Coriobacteriaceae_bacterium	0.006417	-0.003991	0.01683	>= 0.1			s__PVC_group_bacterium	0	0	0	0	0.0001354	0	0	0	0	0	0	0	0	0	0			s__Coriobacteriaceae_bacterium	0.0176521	0.0104039	0.0112346	0.00862185	0.00755861	0.00720643	4.52793	0.1039	0.3019
s__Gallionellales_bacterium_GWE2_58_10	-0.008408	-0.01665	-0.0001687	< 0.05			s__Gallionellales_bacterium_GWE2_58_10	-0.01622	-0.02446	-0.007977	< 0.001			s__Gallionellales_bacterium_GWE2_58_10	-0.007809	-0.01605	0.0004304	< 0.1			s__Rhizopus_arrhizus	9.868e-05	0.0002087	0.0002795	0.0003496	0.0004424	3.837e-05	9.812e-05	0.000114	0.0001937	0.0002122	0.0001433	0.0002741	0.0003279	0.0003622	0.000511			s__Gallionellales_bacterium_GWE2_58_10	0.00406372	0.00422772	0.0118723	0.00998173	0.02028	0.00542509	12.3269	0.002105	0.03353
s__Acinetobacter_sp._ANC_4862	0.02817	-0.0109	0.06724	>= 0.1			s__Acinetobacter_sp._ANC_4862	-0.002299	-0.04137	0.03677	>= 0.1			s__Acinetobacter_sp._ANC_4862	-0.03047	-0.06953	0.008602	>= 0.1			s__Phaeovulum_sp._NW3	0	0	0	0	0	0	0	0	0	0	0	0	0	0	0.0002268			s__Acinetobacter_sp._ANC_4862	0.00113566	0.00178181	0.0316017	0.0569471	0.00343417	0.00760596	6.0029	0.04971	0.1894
s__Phenylobacterium_kunshanense	-0.005004	-0.01754	0.007537	>= 0.1			s__Phenylobacterium_kunshanense	0.00952	-0.00302	0.02206	>= 0.1			s__Phenylobacterium_kunshanense	0.01452	0.001984	0.02706	< 0.05			s__Enterobacter_asburiae	0	0	0	3.088e-05	5.579e-05	0	0	4.458e-05	5.451e-05	0.0003786	0	0	0	0	6.642e-05			s__Phenylobacterium_kunshanense	0.0200022	0.0145817	0.00547838	0.00435268	0.0104819	0.0104327	8.3217	0.01559	0.1019
s__Campylobacter_lari	0.008387	-0.003022	0.01979	>= 0.1			s__Campylobacter_lari	0.006779	-0.004629	0.01819	>= 0.1			s__Campylobacter_lari	-0.001608	-0.01302	0.009801	>= 0.1			s__Spirochaetes_bacterium_RBG_16_67_19	4.306e-05	0.0001431	0.0001594	0.0003075	0.0003395	0	0.0001258	0.0002463	0.0003309	0.0004009	0	6.907e-05	0.0001702	0.0002643	0.0004488			s__Campylobacter_lari	0.0137107	0.0130966	0.0153183	0.00685169	0.0069317	0.00795378	3.69378	0.1577	0.3607
s__Inhella_proteolytica	0.003596	-0.004728	0.01192	>= 0.1			s__Inhella_proteolytica	0.01342	0.005094	0.02174	< 0.01			s__Inhella_proteolytica	0.009822	0.001498	0.01815	< 0.05			s__Paracoccus_sp._N5	0	0	0	0	0.0002189	0	0	0	0	0	0	0	0	0	0			s__Inhella_proteolytica	0.019722	0.00945844	0.00989952	0.00588571	0.00630332	0.00508845	12.7407	0.001712	0.03109
s__Deltaproteobacteria_bacterium_CG_4_10_14_3_um_filter_60_8	-0.008679	-0.01781	0.0004496	< 0.1			s__Deltaproteobacteria_bacterium_CG_4_10_14_3_um_filter_60_8	-0.01141	-0.02054	-0.002278	< 0.05			s__Deltaproteobacteria_bacterium_CG_4_10_14_3_um_filter_60_8	-0.002728	-0.01186	0.006401	>= 0.1			s__Burkholderiales_bacterium_JOSHI_001	3.828e-05	0.0001209	0.0001713	0.0001741	0.0002441	3.513e-05	0.0002374	0.000296	0.0003581	0.0005675	0.00033	0.0004478	0.0004746	0.00062	0.0007586			s__Deltaproteobacteria_bacterium_CG_4_10_14_3_um_filter_60_8	0.00726304	0.00599838	0.00999072	0.00415815	0.0186701	0.0112752	6.29116	0.04304	0.1733
s__Syntrophorhabdus_sp.	0.007273	-0.01576	0.03031	>= 0.1			s__Syntrophorhabdus_sp.	-0.01304	-0.03607	0.009993	>= 0.1			s__Syntrophorhabdus_sp.	-0.02031	-0.04335	0.002719	< 0.1			s__Nitrososphaera_sp.	0	0	8.714e-05	0.0001611	0.0002296	0	0	4.351e-05	0.0001788	0.0003197	0	6.145e-05	6.908e-05	0.0002362	0.0004462			s__Syntrophorhabdus_sp.	0.000827245	0.00165026	0.0211413	0.0314357	0.013868	0.0125512	9.94852	0.006914	0.06485
s__bacterium_HR24	0.003869	-0.01189	0.01963	>= 0.1			s__bacterium_HR24	0.01766	0.001901	0.03342	< 0.05			s__bacterium_HR24	0.01379	-0.001968	0.02955	< 0.1			s__Verrucomicrobia_bacterium_ADurb.Bin345	0	0	0	3.024e-05	6.675e-05	0	0	2.142e-05	3.266e-05	6.646e-05	0	0	3.002e-05	3.755e-05	0.0001065			s__bacterium_HR24	0.0224136	0.0195593	0.00862424	0.0118416	0.00475534	0.00383161	5.89989	0.05234	0.1956
s__Spirochaetales_bacterium	0.0001169	-0.01178	0.01202	>= 0.1			s__Spirochaetales_bacterium	-0.005064	-0.01696	0.006835	>= 0.1			s__Spirochaetales_bacterium	-0.005181	-0.01708	0.006718	>= 0.1			s__unclassified_g__Stutzerimonas	0.0002802	0.000551	0.001202	0.001772	0.002521	4.593e-05	7.003e-05	0.0008258	0.001533	0.001664	0	3.91e-05	6.815e-05	0.000158	0.000198			s__Spirochaetales_bacterium	0.00851132	0.00443676	0.0136926	0.0137951	0.0135757	0.00982407	1.87884	0.3909	0.5653
s__Turneriella_sp.	-0.0162	-0.0269	-0.005502	< 0.01			s__Turneriella_sp.	-0.01653	-0.02723	-0.005833	< 0.01			s__Turneriella_sp.	-0.0003306	-0.01103	0.01037	>= 0.1			s__Bradyrhizobium_hereditatis	0	0	0	0	7.82e-05	0	0	0	0	0	0	0	0	2.815e-05	8.36e-05			s__Turneriella_sp.	0.0062973	0.00867387	0.00662791	0.00406317	0.0228304	0.0124947	10.4057	0.005501	0.05791
s__Polyangiaceae_bacterium	-1.869e-05	-0.01758	0.01754	>= 0.1			s__Polyangiaceae_bacterium	0.01547	-0.002092	0.03303	< 0.1			s__Polyangiaceae_bacterium	0.01549	-0.002074	0.03305	< 0.1			s__Acidovorax_sp._CF316	0	0	0	2.599e-05	0.000251	0	0	0	0	5.216e-05	0	0	0	0	0			s__Polyangiaceae_bacterium	0.0222199	0.0247896	0.00673139	0.00551451	0.00675008	0.00476693	6.00027	0.04978	0.1894
s__Hyphomonas_sp._32-62-5	-0.01025	-0.025	0.004506	>= 0.1			s__Hyphomonas_sp._32-62-5	-0.01031	-0.02506	0.004442	>= 0.1			s__Hyphomonas_sp._32-62-5	-6.358e-05	-0.01482	0.01469	>= 0.1			s__Planctomycetales_bacterium	7.764e-05	0.0002491	0.0005192	0.0007881	0.001478	0.0001231	0.000224	0.000284	0.000407	0.0009445	0.0002899	0.0004287	0.0006315	0.0006644	0.001021			s__Hyphomonas_sp._32-62-5	0.00842205	0.0115728	0.00848563	0.00577662	0.0187316	0.0174295	2.07526	0.3543	0.5426
s__Desulfobacterium_sp.	0.003813	-0.01712	0.02474	>= 0.1			s__Desulfobacterium_sp.	0.01718	-0.003748	0.03811	>= 0.1			s__Desulfobacterium_sp.	0.01337	-0.007561	0.0343	>= 0.1			s__Mitsuaria_sp._WAJ17	1.601e-05	7.654e-05	9.624e-05	0.0001568	0.0003025	5.039e-05	0.0001117	0.0001566	0.0001623	0.0002287	4.754e-05	8.684e-05	9.516e-05	0.0001394	0.0002545			s__Desulfobacterium_sp.	0.0220258	0.0285843	0.00865577	0.00547311	0.00484281	0.0100682	7.17063	0.02773	0.1402
s__Staphylococcus_epidermidis	-0.0113	-0.02146	-0.001136	< 0.05			s__Staphylococcus_epidermidis	-0.004997	-0.01516	0.005167	>= 0.1			s__Staphylococcus_epidermidis	0.006303	-0.00386	0.01647	>= 0.1			s__Ornithinibacter_aureus	3.534e-05	4.166e-05	0.0001744	0.0002096	0.0002482	4.622e-05	0.0001133	0.0001329	0.0001873	0.000372	0.0002641	0.0003784	0.0004295	0.0006159	0.0007489			s__Staphylococcus_epidermidis	0.0122621	0.00798157	0.00595884	0.00468938	0.017259	0.0117439	4.7986	0.09078	0.2757
s__Thermomonas_aquatica	-0.0238	-0.04145	-0.006155	< 0.01			s__Thermomonas_aquatica	-0.0202	-0.03785	-0.00255	< 0.05			s__Thermomonas_aquatica	0.003605	-0.01404	0.02125	>= 0.1			s__Limnohabitans_sp._15K	0	0	1.928e-05	2.556e-05	0.0003077	0	2.194e-05	2.621e-05	6.879e-05	0.0002542	0	0	0	1.145e-05	3.652e-05			s__Thermomonas_aquatica	0.00627872	0.00619861	0.00267399	0.00347813	0.026478	0.0249758	10.9175	0.004259	0.04949
s__Deltaproteobacteria_bacterium_RIFCSPLOWO2_12_55_13	-0.008228	-0.02018	0.003728	>= 0.1			s__Deltaproteobacteria_bacterium_RIFCSPLOWO2_12_55_13	-0.007676	-0.01963	0.00428	>= 0.1			s__Deltaproteobacteria_bacterium_RIFCSPLOWO2_12_55_13	0.000552	-0.0114	0.01251	>= 0.1			s__Ralstonia_pseudosolanacearum	0	0	0	0	0	0	0	0	0	7.083e-05	0	0	0	0	7.699e-05			s__Deltaproteobacteria_bacterium_RIFCSPLOWO2_12_55_13	0.0094265	0.0066773	0.00887449	0.00664456	0.0171024	0.0148552	1.16791	0.5577	0.7184
s__Ignavibacteria_bacterium	0.002069	-0.01282	0.01696	>= 0.1			s__Ignavibacteria_bacterium	0.0002351	-0.01465	0.01512	>= 0.1			s__Ignavibacteria_bacterium	-0.001834	-0.01672	0.01305	>= 0.1			s__Janibacter_terrae	0	0	0	0	0.0001222	0	0	0	0	0	0	0	0	0	7.536e-05			s__Ignavibacteria_bacterium	0.0112658	0.00748928	0.0130995	0.0195681	0.0110307	0.00638878	0.876604	0.6451	0.7649
s__Fibrobacter_sp.	0.01083	-0.002867	0.02452	>= 0.1			s__Fibrobacter_sp.	0.007005	-0.00669	0.0207	>= 0.1			s__Fibrobacter_sp.	-0.003823	-0.01752	0.009872	>= 0.1			s__Thermoflexaceae_bacterium	0	0	0	3.653e-05	8.862e-05	0	0	0	0	4.32e-05	0	0	0	0	0			s__Fibrobacter_sp.	0.0128405	0.01323	0.0166638	0.013895	0.00583531	0.00615773	3.87514	0.1441	0.3431
s__Rhodobacterales_bacterium_34-62-10	-0.01385	-0.02509	-0.002614	< 0.05			s__Rhodobacterales_bacterium_34-62-10	-0.01714	-0.02838	-0.005907	< 0.01			s__Rhodobacterales_bacterium_34-62-10	-0.003294	-0.01453	0.007944	>= 0.1			s__Thauera_phenylacetica	0	0	0	0	4.777e-05	0	0	3.527e-05	6.133e-05	8.653e-05	0	0	0	0	0.0001075			s__Rhodobacterales_bacterium_34-62-10	0.00492643	0.00611942	0.0082201	0.00586787	0.0220712	0.0141941	10.2383	0.005981	0.0604
s__Novosphingobium_sp._12-63-9	-0.01118	-0.02185	-0.0005089	< 0.05			s__Novosphingobium_sp._12-63-9	-0.003051	-0.01372	0.007621	>= 0.1			s__Novosphingobium_sp._12-63-9	0.00813	-0.002542	0.0188	>= 0.1			s__Desulfomonile_tiedjei	0	5.411e-05	0.0001939	0.0004777	0.001027	0	6.668e-05	0.0001578	0.0001722	0.0004872	0	0.0001055	0.0001723	0.0002752	0.0003962			s__Novosphingobium_sp._12-63-9	0.0134222	0.00936418	0.0052924	0.00310703	0.0164729	0.012214	7.62963	0.02204	0.1242
s__Hydrogenophaga_sp._IBVHS2	0.004992	-0.008514	0.0185	>= 0.1			s__Hydrogenophaga_sp._IBVHS2	0.01213	-0.001381	0.02563	< 0.1			s__Hydrogenophaga_sp._IBVHS2	0.007133	-0.006373	0.02064	>= 0.1			s__Muricauda_ruestringensis	0	0	0	0	0	0	0	6.26e-05	7.542e-05	9.23e-05	0	4.817e-05	5.305e-05	0.0001273	0.0003097			s__Hydrogenophaga_sp._IBVHS2	0.0181325	0.014324	0.0109991	0.0121647	0.00600689	0.00646016	6.37584	0.04126	0.1687
s__Candidatus_Brocadia_sinica	-0.001644	-0.01495	0.01166	>= 0.1			s__Candidatus_Brocadia_sinica	0.01405	0.0007487	0.02736	< 0.05			s__Candidatus_Brocadia_sinica	0.0157	0.002393	0.029	< 0.05			s__Streptomyces_sp._NRRL_F-6602	0	0	0	0	0	0	0	0	0	4.468e-05	0	0	0	7.484e-05	7.894e-05			s__Candidatus_Brocadia_sinica	0.021616	0.0173291	0.0059195	0.00452205	0.00756364	0.0078977	6.74311	0.03434	0.159
s__Bosea_sp._Leaf344	0.006944	-0.004576	0.01846	>= 0.1			s__Bosea_sp._Leaf344	-0.00151	-0.01303	0.01001	>= 0.1			s__Bosea_sp._Leaf344	-0.008454	-0.01997	0.003066	>= 0.1			s__Acidovorax_sp._17-64-282	0	0	0	0	3.734e-05	0	0	0	4.33e-05	7.995e-05	0	0	0	0	0.0001176			s__Bosea_sp._Leaf344	0.00831405	0.00748404	0.0167682	0.0131753	0.00982418	0.00759527	2.23942	0.3264	0.5426
s__Ahrensia_sp.	-0.005102	-0.01472	0.004513	>= 0.1			s__Ahrensia_sp.	-0.005554	-0.01517	0.004061	>= 0.1			s__Ahrensia_sp.	-0.0004522	-0.01007	0.009163	>= 0.1			s__Bradyrhizobium_sp._STM_3843	0	0	0	3.601e-05	0.0001044	0	0	0	0	4.175e-05	0	0	0	0	0			s__Ahrensia_sp.	0.00962508	0.0061232	0.0100773	0.00739838	0.0151793	0.010388	2.2963	0.3172	0.5426
s__Sulfuricurvum_kujiense	0.03245	-0.03374	0.09864	>= 0.1			s__Sulfuricurvum_kujiense	-0.0001231	-0.06631	0.06607	>= 0.1			s__Sulfuricurvum_kujiense	-0.03257	-0.09876	0.03362	>= 0.1			s__Geothrix_fermentans	0	0	0	0	0	0	0	0	0	0	0	0	0	0	5.718e-05			s__Sulfuricurvum_kujiense	0.000721822	0.00129257	0.0332944	0.0973562	0.000844961	0.00185492	0.842749	0.6561	0.7707
s__unclassified_g__Hydrogenophaga	0.002394	-0.005797	0.01058	>= 0.1			s__unclassified_g__Hydrogenophaga	0.004619	-0.003572	0.01281	>= 0.1			s__unclassified_g__Hydrogenophaga	0.002225	-0.005966	0.01042	>= 0.1			s__Pseudomonas_laurentiana	0	0	0	0	0	0	0	0	0	0.0001193	0	0	0	0	0			s__unclassified_g__Hydrogenophaga	0.0138974	0.00668315	0.0116727	0.00727133	0.00927862	0.00690604	0.805216	0.6686	0.7794
s__Thioalkalivibrio_sp.	0.004689	-0.008244	0.01762	>= 0.1			s__Thioalkalivibrio_sp.	0.01317	0.0002397	0.02611	< 0.05			s__Thioalkalivibrio_sp.	0.008484	-0.004449	0.02142	>= 0.1			s__Shigella_sonnei	0	0	0	3.068e-05	7.379e-05	0	0	0	0	0	0	0	0	0	0.0001296			s__Thioalkalivibrio_sp.	0.0188123	0.0161974	0.0103285	0.00695625	0.00563947	0.0071649	4.33289	0.1146	0.3146
s__Diaphorobacter_sp.	0.01291	0.004647	0.02118	< 0.01			s__Diaphorobacter_sp.	0.006956	-0.001311	0.01522	>= 0.1			s__Diaphorobacter_sp.	-0.005958	-0.01422	0.002309	>= 0.1			s__Verrucomicrobia_bacterium_ADurb.Bin122	0	3.058e-05	3.873e-05	8.549e-05	0.0001554	0	0	0	0	3.486e-05	0	0	3.845e-05	4.596e-05	4.847e-05			s__Diaphorobacter_sp.	0.0118819	0.00691919	0.0178398	0.00971763	0.00492542	0.00237442	10.963	0.004163	0.04892
s__Lentisphaerae_bacterium	-0.0003958	-0.007979	0.007187	>= 0.1			s__Lentisphaerae_bacterium	-0.002751	-0.01033	0.004832	>= 0.1			s__Lentisphaerae_bacterium	-0.002355	-0.009938	0.005227	>= 0.1			s__Emcibacter_sp.	0	0	0	6.688e-05	6.998e-05	0	0	0	0	9.474e-05	0	0	5.375e-05	0.0001507	0.0002576			s__Lentisphaerae_bacterium	0.00980922	0.00631915	0.0121645	0.00766011	0.0125603	0.00508509	0.733686	0.6929	0.7989
s__Idotea_baltica	-0.009412	-0.01864	-0.0001818	< 0.05			s__Idotea_baltica	-0.005394	-0.01462	0.003837	>= 0.1			s__Idotea_baltica	0.004019	-0.005212	0.01325	>= 0.1			s__Chloroflexi_bacterium_RBG_19FT_COMBO_50_10	0	4.711e-05	5.714e-05	0.0001284	0.000141	0	0	0	3.723e-05	0.0001178	0	0	4.756e-05	5.005e-05	0.0001011			s__Idotea_baltica	0.0110503	0.00825745	0.00703156	0.00313665	0.0164439	0.0103158	6.58554	0.03715	0.1643
s__Pseudomonas_sp._MRCP1333	0.01688	0.005443	0.02832	< 0.01			s__Pseudomonas_sp._MRCP1333	0.003973	-0.007463	0.01541	>= 0.1			s__Pseudomonas_sp._MRCP1333	-0.01291	-0.02434	-0.00147	< 0.05			s__Sphingomonas_sp._KRR8	0	0	0	0	0.0001444	0	0	0	6.719e-05	8.222e-05	0	0	0	7.558e-05	0.0001839			s__Pseudomonas_sp._MRCP1333	0.00852523	0.00849691	0.0214317	0.0133215	0.00455232	0.00578421	8.76715	0.01248	0.08826
s__Caulobacteraceae_bacterium	0.0007548	-0.008454	0.009963	>= 0.1			s__Caulobacteraceae_bacterium	0.008686	-0.0005222	0.01789	< 0.1			s__Caulobacteraceae_bacterium	0.007931	-0.001277	0.01714	>= 0.1			s__uncultured_organism	0.0003909	0.000456	0.0005458	0.000748	0.0009447	0.000116	0.0004315	0.000576	0.0006262	0.001017	0.0005396	0.0006162	0.0007333	0.0008528	0.0009453			s__Caulobacteraceae_bacterium	0.0170397	0.00838667	0.00910836	0.00342258	0.0083536	0.0100748	6.40049	0.04075	0.1687
s__Afipia_felis	-0.008024	-0.01789	0.001844	>= 0.1			s__Afipia_felis	-0.007475	-0.01734	0.002393	>= 0.1			s__Afipia_felis	0.0005489	-0.009319	0.01042	>= 0.1			s__Sulfuricellaceae_bacterium	0.000145	0.0002576	0.0002847	0.0003336	0.0009545	9.738e-05	0.0001522	0.0002448	0.000276	0.0003117	2.661e-05	0.0001842	0.0003054	0.0003619	0.000612			s__Afipia_felis	0.00913904	0.00881498	0.0085901	0.00565512	0.0166142	0.0100561	3.83422	0.147	0.3476
s__Aestuariivirga_sp._YIM_B02566	-0.003779	-0.01661	0.009051	>= 0.1			s__Aestuariivirga_sp._YIM_B02566	-0.005479	-0.01831	0.007351	>= 0.1			s__Aestuariivirga_sp._YIM_B02566	-0.0017	-0.01453	0.01113	>= 0.1			s__Candidatus_Methanoperedens_sp._BLZ2	1.383e-05	2.559e-05	5.048e-05	0.000134	0.0002028	0	2.57e-05	8.903e-05	0.0001314	0.00249	0	0	0	1.81e-05	6.096e-05			s__Aestuariivirga_sp._YIM_B02566	0.00904406	0.00778082	0.0107438	0.00683046	0.0145229	0.0157832	0.724434	0.6961	0.7996
s__Rhodoblastus_sp.	-0.0132	-0.02363	-0.002764	< 0.05			s__Rhodoblastus_sp.	-0.01494	-0.02537	-0.0045	< 0.01			s__Rhodoblastus_sp.	-0.001736	-0.01217	0.008699	>= 0.1			s__Candidatus_Methanoperedens_sp._BLZ1	0	0	0	0	8.714e-05	0	0	0	2.196e-05	0.0004465	0	0	0	0	0			s__Rhodoblastus_sp.	0.00587582	0.00489583	0.00761199	0.00682297	0.0208114	0.0128534	8.94087	0.01144	0.08411
s__candidate_division_KSB1_bacterium	-0.0008684	-0.0122	0.01046	>= 0.1			s__candidate_division_KSB1_bacterium	0.00405	-0.007278	0.01538	>= 0.1			s__candidate_division_KSB1_bacterium	0.004919	-0.00641	0.01625	>= 0.1			s__Rubrivivax_albus	2.245e-05	3.074e-05	5.139e-05	8.914e-05	0.0001064	0	0	4.57e-05	8.057e-05	0.0001147	0	0	6.879e-05	9.047e-05	0.0002184			s__candidate_division_KSB1_bacterium	0.0144147	0.0116539	0.00949619	0.00787161	0.0103646	0.0089457	0.412824	0.8135	0.8744
s__Nitrososphaera_sp.	-0.006902	-0.02203	0.008229	>= 0.1			s__Nitrososphaera_sp.	-0.006941	-0.02207	0.008191	>= 0.1			s__Nitrososphaera_sp.	-3.874e-05	-0.01517	0.01509	>= 0.1			s__Candidatus_Chloroploca_asiatica	0	0	0	0	5.209e-05	0	0	0	0	5.952e-05	0	0	0	0	9.752e-05			s__Nitrososphaera_sp.	0.00902462	0.00876659	0.00906336	0.0114031	0.0159656	0.0169929	1.26072	0.5324	0.6951
s__Betaproteobacteria_bacterium_RIFCSPLOWO2_02_FULL_65_24	-0.006152	-0.01828	0.005981	>= 0.1			s__Betaproteobacteria_bacterium_RIFCSPLOWO2_02_FULL_65_24	-0.0007936	-0.01293	0.01134	>= 0.1			s__Betaproteobacteria_bacterium_RIFCSPLOWO2_02_FULL_65_24	0.005358	-0.006775	0.01749	>= 0.1			s__Candidatus_Muproteobacteria_bacterium_RBG_16_65_31	0	0	0	0	0.0001661	0	0	0	4.089e-05	0.0001704	0	0	0	0	5.656e-05			s__Betaproteobacteria_bacterium_RIFCSPLOWO2_02_FULL_65_24	0.012841	0.0147514	0.00748274	0.00466273	0.0136346	0.00890547	1.73103	0.4208	0.5956
s__Psychrobacter_sp.	0.01834	0.002333	0.03436	< 0.05			s__Psychrobacter_sp.	0.005573	-0.01044	0.02158	>= 0.1			s__Psychrobacter_sp.	-0.01277	-0.02878	0.00324	>= 0.1			s__Ideonella_alba	3.822e-05	8.302e-05	0.0001449	0.0002049	0.0003028	3.65e-05	9.809e-05	0.000181	0.0002142	0.0003032	0	0	3.985e-05	0.0001523	0.0001753			s__Psychrobacter_sp.	0.00890414	0.0121344	0.0216759	0.0197972	0.00333094	0.0039752	6.07957	0.04785	0.184
s__Methanosaeta_sp._PtaB.Bin005	-0.00802	-0.02319	0.007145	>= 0.1			s__Methanosaeta_sp._PtaB.Bin005	-0.01749	-0.03266	-0.002327	< 0.05			s__Methanosaeta_sp._PtaB.Bin005	-0.009471	-0.02464	0.005694	>= 0.1			s__unclassified_p__candidate_division_WOR-3	0	0	0	0	0	0	0	0	0	0	0	0	0	0	0.0002788			s__Methanosaeta_sp._PtaB.Bin005	0.0022992	0.00689761	0.0117703	0.0167974	0.0197905	0.0129649	10.1468	0.006261	0.06114
s__Marmoricola_aequoreus	0.001651	-0.006184	0.009486	>= 0.1			s__Marmoricola_aequoreus	-0.002744	-0.01058	0.005091	>= 0.1			s__Marmoricola_aequoreus	-0.004395	-0.01223	0.00344	>= 0.1			s__Novosphingobium_pentaromativorans	0	0	0	0	0.0001011	0	0	0	0	0	0	0	0	2.601e-05	5.968e-05			s__Marmoricola_aequoreus	0.0088361	0.00586016	0.013231	0.00508768	0.0115798	0.00852352	2.12852	0.345	0.5426
s__Opitutus_sp.	0.007531	-0.006598	0.02166	>= 0.1			s__Opitutus_sp.	0.008698	-0.00543	0.02283	>= 0.1			s__Opitutus_sp.	0.001167	-0.01296	0.0153	>= 0.1			s__Euryarchaeota_archaeon_RBG_13_57_23	0	0	0	0	0	0	0	4.71e-05	7.277e-05	0.0002084	0	0	0	0	0			s__Opitutus_sp.	0.0144894	0.0145658	0.0133222	0.0131086	0.00579118	0.00693692	2.47619	0.2899	0.5264
s__unclassified_g__Sphaerotilus	-0.001211	-0.01187	0.009445	>= 0.1			s__unclassified_g__Sphaerotilus	-0.003267	-0.01392	0.007389	>= 0.1			s__unclassified_g__Sphaerotilus	-0.002056	-0.01271	0.0086	>= 0.1			s__Acidobacteria_bacterium_RIFCSPLOWO2_02_FULL_68_18	0	0	0.0001139	0.0001744	0.0004663	0	3.74e-05	6.352e-05	0.0001746	0.0001869	0	6.59e-05	0.0001332	0.0002531	0.0004068			s__unclassified_g__Sphaerotilus	0.00940654	0.00571853	0.0114625	0.00860052	0.0126731	0.0117948	0.16187	0.9223	0.9546
s__bacterium_ADurb.Bin132	0.01644	-0.002313	0.0352	< 0.1			s__bacterium_ADurb.Bin132	0.01308	-0.005679	0.03184	>= 0.1			s__bacterium_ADurb.Bin132	-0.003366	-0.02212	0.01539	>= 0.1			s__Azoarcus_sp._DD4	0	0	0	0	2.789e-05	0	0	0	0	3.833e-05	0	0	0	0	6.28e-05			s__bacterium_ADurb.Bin132	0.0144144	0.0178679	0.0177801	0.0208591	0.00133523	0.00270599	7.45288	0.02408	0.1302
s__Thiobacillus_sp._SCN_64-35	0.003068	-0.01062	0.01676	>= 0.1			s__Thiobacillus_sp._SCN_64-35	0.005599	-0.008093	0.01929	>= 0.1			s__Thiobacillus_sp._SCN_64-35	0.002531	-0.01116	0.01622	>= 0.1			s__Agrobacterium_sp.	0	0	2.419e-05	4.436e-05	0.0001405	0	0	0	2.651e-05	8.619e-05	0	0	4.962e-05	8.589e-05	9.059e-05			s__Thiobacillus_sp._SCN_64-35	0.0138263	0.0107846	0.0112956	0.0087014	0.00822755	0.0146205	3.16343	0.2056	0.418
s__Nitrospira_sp._KM1	-0.007948	-0.0167	0.0008079	< 0.1			s__Nitrospira_sp._KM1	-0.009124	-0.01788	-0.0003683	< 0.05			s__Nitrospira_sp._KM1	-0.001176	-0.009932	0.00758	>= 0.1			s__Rhodobacter_sp._CACIA14H1	0	0	0	0	3.87e-05	0	0	0	3.202e-05	3.773e-05	0	0	0	0	0.0002512			s__Nitrospira_sp._KM1	0.00766091	0.00483991	0.00883708	0.00643559	0.016785	0.0100555	7.74956	0.02076	0.1213
s__Paucibacter_sp.	0.007222	-0.007706	0.02215	>= 0.1			s__Paucibacter_sp.	0.01488	-4.546e-05	0.02981	< 0.1			s__Paucibacter_sp.	0.00766	-0.007267	0.02259	>= 0.1			s__Novosphingobium_flavum	0	0	3.631e-05	5.076e-05	0.0001698	0	0	0	3.665e-05	6.515e-05	0	0	7.938e-05	0.0001223	0.0002093			s__Paucibacter_sp.	0.0185832	0.0201075	0.010923	0.00777267	0.00370123	0.00419857	8.64617	0.01326	0.09166
s__Novosphingobium_ginsenosidimutans	-0.00106	-0.01532	0.0132	>= 0.1			s__Novosphingobium_ginsenosidimutans	0.01398	-0.0002823	0.02824	< 0.1			s__Novosphingobium_ginsenosidimutans	0.01504	0.0007773	0.0293	< 0.05			s__Candidatus_Nitrohelix_vancouverensis	0	0	0	0	4.123e-05	0	0	0	0	6.208e-05	0	0	0	0	5.571e-05			s__Novosphingobium_ginsenosidimutans	0.0206685	0.0197882	0.00563102	0.00357034	0.00669057	0.0059895	5.40695	0.06697	0.2291
s__Paraburkholderia_kururiensis	-0.00887	-0.0161	-0.001645	< 0.05			s__Paraburkholderia_kururiensis	-0.00497	-0.0122	0.002256	>= 0.1			s__Paraburkholderia_kururiensis	0.0039	-0.003325	0.01113	>= 0.1			s__Methylomonas_sp._MK1	0	0	0	9.757e-05	0.0002314	0	0	0	5.276e-05	0.000199	0	0	0	0	0			s__Paraburkholderia_kururiensis	0.0106208	0.00366197	0.00672042	0.00538747	0.0155906	0.00840118	6.26455	0.04362	0.175
s__Rhizopus_microsporus	0.0001956	-0.01157	0.01196	>= 0.1			s__Rhizopus_microsporus	-0.001949	-0.01372	0.009819	>= 0.1			s__Rhizopus_microsporus	-0.002144	-0.01391	0.009623	>= 0.1			s__Chloroflexi_bacterium_RBG_19FT_COMBO_49_13	0	0	3.44e-05	7.254e-05	0.0001326	0	2.903e-05	3.328e-05	7.101e-05	0.0001071	0	0	5.116e-05	0.0001044	0.0004996			s__Rhizopus_microsporus	0.0096076	0.006056	0.0117521	0.0127771	0.0115564	0.00999135	0.0674311	0.9668	0.9857
s__Giesbergeria_sp.	0.008182	-0.0008691	0.01723	< 0.1			s__Giesbergeria_sp.	0.007477	-0.001574	0.01653	>= 0.1			s__Giesbergeria_sp.	-0.000705	-0.009756	0.008346	>= 0.1			s__Solitalea_sp._S2-8	0	0	0	0	0.000131	0	0	0	0	3.855e-05	0	5.874e-05	0.0001123	0.00016	0.0002368			s__Giesbergeria_sp.	0.0132221	0.00723331	0.0139271	0.0100466	0.00574483	0.00490837	5.6106	0.06049	0.2144
s__Geobacteraceae_bacterium	-0.01563	-0.02444	-0.006813	< 0.001			s__Geobacteraceae_bacterium	-0.01869	-0.02751	-0.009878	< 0.001			s__Geobacteraceae_bacterium	-0.003066	-0.01188	0.005749	>= 0.1			s__Mucor_ambiguus	0	0	0	0	0	0	0	0	0	5.001e-05	0	0	0	0	0			s__Geobacteraceae_bacterium	0.00370611	0.00383985	0.0067718	0.0062387	0.0223989	0.0107012	13.2271	0.001342	0.02809
s__Devosia_sp.	-0.002668	-0.01181	0.006473	>= 0.1			s__Devosia_sp.	-0.003716	-0.01286	0.005424	>= 0.1			s__Devosia_sp.	-0.001048	-0.01019	0.008092	>= 0.1			s__Geomonas_silvestris	0	0	0	3.263e-05	7.249e-05	0	2.355e-05	2.62e-05	3.473e-05	8.682e-05	0	0	0	0	8.816e-05			s__Devosia_sp.	0.00936301	0.00737051	0.0104114	0.00915542	0.0130793	0.00653549	1.80799	0.4049	0.5787
s__Kaistia_sp._SCN_65-12	-0.01168	-0.0251	0.001735	< 0.1			s__Kaistia_sp._SCN_65-12	-0.0166	-0.03001	-0.003179	< 0.05			s__Kaistia_sp._SCN_65-12	-0.004913	-0.01833	0.008503	>= 0.1			s__Pseudorhodoferax_sp._Leaf274	0	0	0	4.801e-05	0.0001494	0	0	0	0	6.813e-05	0	0	0	0	7.406e-05			s__Kaistia_sp._SCN_65-12	0.00377267	0.00601086	0.00868599	0.00507753	0.0203677	0.0181036	7.44577	0.02416	0.1302
s__Pseudomonas_sp._YIM_B01952	0.02102	0.008426	0.03362	< 0.001			s__Pseudomonas_sp._YIM_B01952	0.00884	-0.003759	0.02144	>= 0.1			s__Pseudomonas_sp._YIM_B01952	-0.01218	-0.02478	0.0004141	< 0.1			s__Tsuneonella_troitsensis	0	2.612e-05	4.083e-05	6.654e-05	9.222e-05	0	0	0	7.993e-05	0.0001002	0	0	3.868e-05	4.113e-05	8.94e-05			s__Pseudomonas_sp._YIM_B01952	0.00981841	0.00543786	0.0220031	0.0176134	0.000978276	0.00194992	17.2831	0.0001766	0.02076
s__Sinobacteraceae_bacterium	-0.01358	-0.02846	0.001308	< 0.1			s__Sinobacteraceae_bacterium	-0.00882	-0.0237	0.006064	>= 0.1			s__Sinobacteraceae_bacterium	0.004756	-0.01013	0.01964	>= 0.1			s__Sphingobium_sp.	9.3e-05	0.0001761	0.0002001	0.0004994	0.0005926	8.526e-05	0.0002077	0.0002256	0.0002536	0.0002844	0.000149	0.0002395	0.000444	0.0005388	0.0006022			s__Sinobacteraceae_bacterium	0.00957154	0.0132115	0.00481556	0.00480693	0.0183915	0.0167896	5.14887	0.0762	0.2476
s__Methyloglobulus_morosus	0.007171	-0.0023	0.01664	>= 0.1			s__Methyloglobulus_morosus	0.009809	0.0003381	0.01928	< 0.05			s__Methyloglobulus_morosus	0.002638	-0.006833	0.01211	>= 0.1			s__Agrobacterium_sp._S2	0	0	0	0	0	0	0	0	0	0	0	0	0	0	0.0001356			s__Methyloglobulus_morosus	0.0150619	0.00762445	0.0124242	0.0102641	0.00525295	0.00553898	6.73246	0.03452	0.159
s__Caldisericales_bacterium	0.01412	-0.003386	0.03163	>= 0.1			s__Caldisericales_bacterium	0.009769	-0.007741	0.02728	>= 0.1			s__Caldisericales_bacterium	-0.004355	-0.02186	0.01316	>= 0.1			s__uncultured_Bradyrhizobium_sp.	0	0	3.533e-05	7.45e-05	0.0001362	0	0	2.982e-05	5.064e-05	9.834e-05	0	0	0	5.601e-05	0.0001111			s__Caldisericales_bacterium	0.0127161	0.0111501	0.0170706	0.021475	0.0029472	0.00884161	8.98807	0.01118	0.08322
s__Streptomyces_coelicolor	-0.008894	-0.01618	-0.001605	< 0.05			s__Streptomyces_coelicolor	-0.01052	-0.01781	-0.003232	< 0.01			s__Streptomyces_coelicolor	-0.001627	-0.008915	0.005662	>= 0.1			s__Deltaproteobacteria_bacterium_CG_4_9_14_3_um_filter_65_9	0	0	1.468e-05	2.98e-05	5.797e-05	0	0	1.197e-05	1.957e-05	6.454e-05	0	0	0	1.774e-05	6.04e-05			s__Streptomyces_coelicolor	0.00684446	0.00655596	0.00847119	0.00664585	0.017365	0.00527648	8.58201	0.01369	0.09327
s__Methylomarinum_vadi	0.01557	0.001121	0.03002	< 0.05			s__Methylomarinum_vadi	0.01335	-0.001096	0.0278	< 0.1			s__Methylomarinum_vadi	-0.002217	-0.01667	0.01223	>= 0.1			s__Verrucomicrobia_bacterium_A1	0	0	0	7.305e-05	0.000149	0	0	0.0001173	0.0001944	0.0002541	0	0	0	5.833e-05	0.0001215			s__Methylomarinum_vadi	0.0145964	0.0158639	0.0168137	0.0140986	0.00124478	0.00119481	7.39627	0.02477	0.132
s__Streptomyces_lydicus	-0.00649	-0.01785	0.004866	>= 0.1			s__Streptomyces_lydicus	-0.004697	-0.01605	0.00666	>= 0.1			s__Streptomyces_lydicus	0.001794	-0.009563	0.01315	>= 0.1			s__Methylotenera_sp.	0.0003586	0.001455	0.002936	0.006068	0.006214	0.0006898	0.002035	0.002505	0.003805	0.004584	0.0009596	0.001148	0.001467	0.003144	0.007491			s__Streptomyces_lydicus	0.00988986	0.00747204	0.00809618	0.00938409	0.0145865	0.0116319	1.9626	0.3748	0.5493
s__Bosea_sp.	-0.0161	-0.02492	-0.007282	< 0.001			s__Bosea_sp.	-0.009272	-0.01809	-0.0004523	< 0.05			s__Bosea_sp.	0.00683	-0.00199	0.01565	>= 0.1			s__Sulfuricella_sp.	0.0001141	0.0001689	0.0003485	0.0006321	0.001102	6.957e-05	0.0002406	0.0002835	0.0005082	0.0007487	7.694e-05	0.0001099	0.0001733	0.000264	0.001462			s__Bosea_sp.	0.0100059	0.00684474	0.00317591	0.00285683	0.019278	0.0106479	14.2667	0.0007981	0.02342
s__Nitrospira_sp._ST-bin5	-0.007037	-0.01653	0.002453	>= 0.1			s__Nitrospira_sp._ST-bin5	-0.0122	-0.02169	-0.002707	< 0.05			s__Nitrospira_sp._ST-bin5	-0.00516	-0.01465	0.00433	>= 0.1			s__Candidatus_Parcubacteria_bacterium	0	0	3.354e-05	6.137e-05	0.0003211	0	0	3.833e-05	5.419e-05	0.0001063	0	5.656e-05	7.069e-05	8.255e-05	0.0001594			s__Nitrospira_sp._ST-bin5	0.00503329	0.00464303	0.0101938	0.00272681	0.0172304	0.0128827	6.73246	0.03452	0.159
s__Proteobacteria_bacterium_SG_bin4	-0.002219	-0.01352	0.009082	>= 0.1			s__Proteobacteria_bacterium_SG_bin4	-0.009228	-0.02053	0.002073	>= 0.1			s__Proteobacteria_bacterium_SG_bin4	-0.007009	-0.01831	0.004292	>= 0.1			s__Clostridium_butyricum	0	0	3.629e-05	5.428e-05	0.0001179	0	3.846e-05	4.147e-05	4.886e-05	0.0002458	0	0	0	6.441e-05	0.0001312			s__Proteobacteria_bacterium_SG_bin4	0.00539387	0.00573659	0.0124031	0.0117707	0.0146219	0.0102466	6.39349	0.0409	0.1687
s__Nordella_sp._HKS_07	-0.006204	-0.01638	0.003973	>= 0.1			s__Nordella_sp._HKS_07	-0.005209	-0.01539	0.004968	>= 0.1			s__Nordella_sp._HKS_07	0.000995	-0.009182	0.01117	>= 0.1			s__Oxalobacteraceae_bacterium	0.000156	0.0001753	0.0002822	0.0005138	0.0007535	6.285e-05	0.0003178	0.0003306	0.0003574	0.0005348	0.0001507	0.0003847	0.000517	0.0006253	0.0007756			s__Nordella_sp._HKS_07	0.00939058	0.00804543	0.00839562	0.00559306	0.0145993	0.011322	1.55603	0.4593	0.6307
s__Povalibacter_uvarum	-0.01541	-0.02517	-0.005651	< 0.01			s__Povalibacter_uvarum	-0.01587	-0.02563	-0.006109	< 0.01			s__Povalibacter_uvarum	-0.000458	-0.01022	0.009304	>= 0.1			s__bacterium_Unc6	0	3.627e-05	6.633e-05	0.0001376	0.0002885	0	0	3.192e-05	6.173e-05	9.862e-05	0	0	0	5.41e-05	0.0001636			s__Povalibacter_uvarum	0.00533692	0.00722594	0.00579497	0.00573634	0.0212078	0.0110077	12.2787	0.002156	0.03398
s__Nitrosomonas_sp._JL21	-0.0166	-0.02581	-0.007398	< 0.001			s__Nitrosomonas_sp._JL21	-0.01858	-0.02779	-0.009378	< 0.001			s__Nitrosomonas_sp._JL21	-0.00198	-0.01119	0.007226	>= 0.1			s__Nocardiopsaceae_bacterium	0	0	3.713e-05	7.906e-05	0.0003413	0	0	0	0	8.282e-05	0	0	0	6.666e-05	7.401e-05			s__Nitrosomonas_sp._JL21	0.00391099	0.00559201	0.005891	0.0078593	0.0224946	0.00950872	13.8173	0.0009991	0.02393
s__Caenimonas_soli	0.00311	-0.008703	0.01492	>= 0.1			s__Caenimonas_soli	0.007294	-0.004519	0.01911	>= 0.1			s__Caenimonas_soli	0.004184	-0.007629	0.016	>= 0.1			s__Candidatus_Filomicrobium_marinum	0	0	0	0	0.000184	0	0	0	7.496e-05	0.0002981	0	0	0	0	0			s__Caenimonas_soli	0.0145749	0.0123108	0.0103905	0.00977606	0.00728054	0.00741394	1.64319	0.4397	0.6102
s__Caldithrix_abyssi	-0.004638	-0.01381	0.004535	>= 0.1			s__Caldithrix_abyssi	-0.005623	-0.0148	0.00355	>= 0.1			s__Caldithrix_abyssi	-0.0009847	-0.01016	0.008188	>= 0.1			s__Saccharopolyspora_rectivirgula	0	0	0	0	6.412e-05	0	0	0	0	4.734e-05	0	0	0	0	0.0001364			s__Caldithrix_abyssi	0.00854299	0.00569512	0.00952768	0.00664571	0.0141657	0.0102734	1.953	0.3766	0.5517
s__Deltaproteobacteria_bacterium_RIFCSPLOWO2_02_FULL_50_16	0.002522	-0.008236	0.01328	>= 0.1			s__Deltaproteobacteria_bacterium_RIFCSPLOWO2_02_FULL_50_16	0.01644	0.00568	0.0272	< 0.01			s__Deltaproteobacteria_bacterium_RIFCSPLOWO2_02_FULL_50_16	0.01392	0.003158	0.02467	< 0.01			s__Thiotrichales_bacterium_SG8_50	2.667e-05	7.008e-05	8.118e-05	0.000116	0.0001573	0	0	2.855e-05	6.749e-05	0.0001897	0	4.351e-05	6.032e-05	0.0001182	0.0004159			s__Deltaproteobacteria_bacterium_RIFCSPLOWO2_02_FULL_50_16	0.0208558	0.0135798	0.00694008	0.00702952	0.00441764	0.00408675	10.5543	0.005107	0.05559
s__Bradyrhizobium_sp._Oc8	-0.007103	-0.01624	0.002031	>= 0.1			s__Bradyrhizobium_sp._Oc8	-0.008075	-0.01721	0.001059	< 0.1			s__Bradyrhizobium_sp._Oc8	-0.0009721	-0.01011	0.008162	>= 0.1			s__Chloroflexi_bacterium_RBG_13_68_17	0	0	2.635e-05	0.000139	0.0002546	0	0	0	0.00016	0.0002352	0	0	4.981e-05	6.28e-05	0.0001403			s__Bradyrhizobium_sp._Oc8	0.00767217	0.00849782	0.0086443	0.00530476	0.0157473	0.00895898	4.78406	0.09144	0.2769
s__Deltaproteobacteria_bacterium_CSP1-8	-0.005772	-0.02419	0.01265	>= 0.1			s__Deltaproteobacteria_bacterium_CSP1-8	0.004612	-0.01381	0.02303	>= 0.1			s__Deltaproteobacteria_bacterium_CSP1-8	0.01038	-0.008036	0.0288	>= 0.1			s__Calidifontimicrobium_sediminis	0	8.077e-05	0.0001316	0.0001895	0.0002418	0	7.119e-05	0.0001573	0.0001979	0.0002401	0	4.652e-05	0.0001128	0.0001742	0.0002476			s__Deltaproteobacteria_bacterium_CSP1-8	0.0156815	0.0142928	0.0052972	0.00698328	0.0110694	0.021941	2.71314	0.2575	0.4891
s__Limnohabitans_sp._103DPR2	0.01153	-0.005094	0.02815	>= 0.1			s__Limnohabitans_sp._103DPR2	0.008758	-0.007864	0.02538	>= 0.1			s__Limnohabitans_sp._103DPR2	-0.002771	-0.01939	0.01385	>= 0.1			s__Burkholderia_sp._HKI_512	0	0.0001039	0.0001135	0.0001998	0.0003255	3.513e-05	0.0001268	0.0001767	0.0002192	0.0002835	7.854e-05	0.000151	0.0002	0.0003009	0.0004396			s__Limnohabitans_sp._103DPR2	0.0126593	0.0206488	0.0154299	0.0113629	0.00390076	0.00653169	7.13818	0.02818	0.1414
s__Geomonas_oryzisoli	-0.008058	-0.02083	0.004716	>= 0.1			s__Geomonas_oryzisoli	-0.01185	-0.02462	0.0009276	< 0.1			s__Geomonas_oryzisoli	-0.003788	-0.01656	0.008985	>= 0.1			s__Syntrophomonadaceae_bacterium	5.247e-05	0.0001738	0.0002697	0.0004028	0.0006552	0	6.917e-05	0.0001178	0.0002476	0.0002891	0	3.47e-05	4.601e-05	9.246e-05	0.0003934			s__Geomonas_oryzisoli	0.0054301	0.00630697	0.00921854	0.0101832	0.0172761	0.0144819	5.78133	0.05554	0.2037
s__Curvibacter_lanceolatus	0.008305	-0.001695	0.0183	>= 0.1			s__Curvibacter_lanceolatus	0.01332	0.003318	0.02332	< 0.01			s__Curvibacter_lanceolatus	0.005013	-0.004987	0.01501	>= 0.1			s__Phreatobacter_sp._NMCR1094	0	0	0	0	5.271e-05	0	0	0	0	6.462e-05	0	0	0	0	0.0001341			s__Curvibacter_lanceolatus	0.0167271	0.0120178	0.0117138	0.00724044	0.00340882	0.00442888	10.0019	0.006731	0.0639
s__Casimicrobium_huifangae	0.007483	-0.001396	0.01636	>= 0.1			s__Casimicrobium_huifangae	0.01251	0.003631	0.02139	< 0.01			s__Casimicrobium_huifangae	0.005027	-0.003851	0.0139	>= 0.1			s__Dermatophilaceae_bacterium	2.838e-05	9.455e-05	0.0001279	0.0002073	0.0003591	0	4.259e-05	8.777e-05	0.000234	0.0002376	0.0001355	0.0002541	0.00031	0.0004039	0.001186			s__Casimicrobium_huifangae	0.0164499	0.0094781	0.0114231	0.00707622	0.00394041	0.0055425	9.04286	0.01087	0.08322
s__Candidatus_Solibacter_usitatus	0.0005349	-0.01059	0.01166	>= 0.1			s__Candidatus_Solibacter_usitatus	0.008109	-0.003014	0.01923	>= 0.1			s__Candidatus_Solibacter_usitatus	0.007574	-0.003549	0.0187	>= 0.1			s__Rhizobiales_bacterium_35-66-30	0	0	3.23e-05	7.166e-05	0.0001162	0	0	0	5.229e-05	8.285e-05	0	0	0	4.063e-05	0.000253			s__Candidatus_Solibacter_usitatus	0.0158226	0.0148766	0.00824813	0.00348128	0.00771328	0.0058669	0.913859	0.6332	0.757
s__Sediminibacterium_sp._RHBRASLY1	0.005584	-0.006341	0.01751	>= 0.1			s__Sediminibacterium_sp._RHBRASLY1	0.007404	-0.004521	0.01933	>= 0.1			s__Sediminibacterium_sp._RHBRASLY1	0.00182	-0.01011	0.01375	>= 0.1			s__Deltaproteobacteria_bacterium_ADurb.Bin072	0	0	0	0	0	0	0	0	0	0.0002145	0	0	0	0	0			s__Sediminibacterium_sp._RHBRASLY1	0.0136657	0.015501	0.0118458	0.00575489	0.00626137	0.00587052	3.24359	0.1975	0.4071
s__Ottowia_caeni	0.004811	-0.007826	0.01745	>= 0.1			s__Ottowia_caeni	0.01616	0.003519	0.02879	< 0.05			s__Ottowia_caeni	0.01134	-0.001292	0.02398	< 0.1			s__Syntrophaceae_bacterium_PtaB.Bin095	0	0	0	7.028e-05	0.0001176	0	0	0	4.243e-05	7.53e-05	0	0	0	7.632e-05	0.0001746			s__Ottowia_caeni	0.0197307	0.0160011	0.00838567	0.00865352	0.00357515	0.00384054	7.24352	0.02674	0.138
s__Ramlibacter_sp._USB13	0.007006	-0.002414	0.01643	>= 0.1			s__Ramlibacter_sp._USB13	0.00482	-0.0046	0.01424	>= 0.1			s__Ramlibacter_sp._USB13	-0.002186	-0.01161	0.007233	>= 0.1			s__Burkholderia_latens	0	0	0	0	3.446e-05	0	0	0	0	3.032e-05	0	0	0	4.86e-05	5.181e-05			s__Ramlibacter_sp._USB13	0.011439	0.00734389	0.0136251	0.0100656	0.00661926	0.00606775	2.65357	0.2653	0.4986
s__Bradyrhizobium_sp._AUGA_SZCCT0283	-0.01393	-0.0236	-0.004269	< 0.01			s__Bradyrhizobium_sp._AUGA_SZCCT0283	-0.01192	-0.02158	-0.002254	< 0.05			s__Bradyrhizobium_sp._AUGA_SZCCT0283	0.002016	-0.007649	0.01168	>= 0.1			s__Pseudonocardia_nigra	0	0	0	0	0	0	0	0	0	0	0	0	0	5.601e-05	0.0001073			s__Bradyrhizobium_sp._AUGA_SZCCT0283	0.00724144	0.00366181	0.00522549	0.00649417	0.0191595	0.012108	8.45728	0.01457	0.09728
s__Geobacter_argillaceus	-0.01133	-0.02268	1.515e-05	< 0.1			s__Geobacter_argillaceus	-0.01766	-0.02901	-0.006313	< 0.01			s__Geobacter_argillaceus	-0.006328	-0.01768	0.005021	>= 0.1			s__Candidatus_Omnitrophica_bacterium_CG_4_10_14_0_2_um_filter_44_9	0	0	0	0	5.622e-05	0	0	0	0	0	0	0	0	0	8.535e-05			s__Geobacter_argillaceus	0.00252181	0.00173682	0.00885008	0.0125868	0.0201839	0.0108337	8.35469	0.01534	0.1009
s__Desulfobulbaceae_bacterium_A2	-0.008206	-0.01971	0.003295	>= 0.1			s__Desulfobulbaceae_bacterium_A2	-0.01456	-0.02606	-0.003058	< 0.05			s__Desulfobulbaceae_bacterium_A2	-0.006353	-0.01785	0.005148	>= 0.1			s__Xanthobacter_oligotrophicus	0	0	2.546e-05	3.394e-05	5.569e-05	0	0	0	2.45e-05	7.665e-05	0	0	3.321e-05	4.041e-05	4.586e-05			s__Desulfobulbaceae_bacterium_A2	0.00350847	0.00596745	0.00986181	0.00728679	0.0180678	0.0140586	9.09213	0.01061	0.08322
s__Acidobacteria_bacterium_RBG_16_70_10	-0.004699	-0.01684	0.007444	>= 0.1			s__Acidobacteria_bacterium_RBG_16_70_10	0.002812	-0.009331	0.01495	>= 0.1			s__Acidobacteria_bacterium_RBG_16_70_10	0.007511	-0.004632	0.01965	>= 0.1			s__Betaproteobacteria_bacterium_SCN2	0.0005409	0.003386	0.004398	0.005347	0.01013	0.0009691	0.002369	0.003465	0.007278	0.01181	0.0002946	0.000367	0.001155	0.001415	0.01117			s__Acidobacteria_bacterium_RBG_16_70_10	0.0139156	0.0123728	0.00640461	0.00530281	0.0111037	0.011746	2.14765	0.3417	0.5426
s__Tagaea_sp.	-0.009798	-0.01832	-0.001278	< 0.05			s__Tagaea_sp.	-0.004528	-0.01305	0.003992	>= 0.1			s__Tagaea_sp.	0.00527	-0.00325	0.01379	>= 0.1			s__Azoarcus_sp._L1K30	0	0	5.405e-05	0.0001083	0.0001948	0	4.603e-05	4.96e-05	7.348e-05	0.0001058	0	7.704e-05	0.0002181	0.0002579	0.0002907			s__Tagaea_sp.	0.0107161	0.00990201	0.0054459	0.00285952	0.015244	0.00713482	8.22032	0.01641	0.1052
s__Candidatus_Bathyarchaeota_archaeon_A05DMB-4	0.001608	-0.01063	0.01385	>= 0.1			s__Candidatus_Bathyarchaeota_archaeon_A05DMB-4	0.004241	-0.008001	0.01648	>= 0.1			s__Candidatus_Bathyarchaeota_archaeon_A05DMB-4	0.002632	-0.009609	0.01487	>= 0.1			s__Alphaproteobacteria_bacterium_32-64-14	0	0	0	0	0	0	0	0	0	0.0001265	0	0	0	0	0.000124			s__Candidatus_Bathyarchaeota_archaeon_A05DMB-4	0.0127574	0.013001	0.0101252	0.00747034	0.0085168	0.00997805	0.317669	0.8531	0.9031
s__Verminephrobacter_sp._Larva24	-0.0006958	-0.009414	0.008022	>= 0.1			s__Verminephrobacter_sp._Larva24	0.01059	0.001877	0.01931	< 0.05			s__Verminephrobacter_sp._Larva24	0.01129	0.002573	0.02001	< 0.01			s__Polaromonas_sp._AER18D-145	2.436e-05	6.966e-05	0.0001624	0.0002146	0.0004152	2.235e-05	4.157e-05	5.663e-05	8.137e-05	0.0002622	0	0	0	5.219e-05	0.0001649			s__Verminephrobacter_sp._Larva24	0.0177451	0.0101852	0.00645429	0.00550433	0.00715007	0.00552168	6.53936	0.03802	0.165
s__Tabrizicola_oligotrophica	-0.01769	-0.02805	-0.007334	< 0.001			s__Tabrizicola_oligotrophica	-0.01709	-0.02745	-0.006734	< 0.01			s__Tabrizicola_oligotrophica	0.0005996	-0.009758	0.01096	>= 0.1			s__Bacteroidetes_bacterium_ADurb.Bin397	0	0	0	0	4.784e-05	0	0	0	2.667e-05	0.0001499	0	4.68e-05	0.0001116	0.0001171	0.0001958			s__Tabrizicola_oligotrophica	0.00492853	0.00557955	0.00432896	0.00561605	0.0220206	0.0130221	11.9921	0.002489	0.03676
s__Ardenticatenia_bacterium	-0.001879	-0.01424	0.01048	>= 0.1			s__Ardenticatenia_bacterium	0.002001	-0.01036	0.01436	>= 0.1			s__Ardenticatenia_bacterium	0.00388	-0.008481	0.01624	>= 0.1			s__Methanomicrobia_archaeon	0	0	0	4.536e-05	0.0001336	0	3.465e-05	0.0001459	0.0001679	0.0002517	0	5.48e-05	0.0001065	0.0001136	0.0001715			s__Ardenticatenia_bacterium	0.0123699	0.0138886	0.00849018	0.00606226	0.0103687	0.0100542	0.0745291	0.9634	0.9842
s__Microvirga_massiliensis	-0.004175	-0.01342	0.005068	>= 0.1			s__Microvirga_massiliensis	0.003195	-0.006049	0.01244	>= 0.1			s__Microvirga_massiliensis	0.007369	-0.001874	0.01661	>= 0.1			s__Bdellovibrio_sp._ZAP7	0	0	5.942e-05	0.000139	0.0001661	0	0	0	0	0.0001834	0	0	0	0	0			s__Microvirga_massiliensis	0.0138595	0.0103041	0.00649014	0.004866	0.0106649	0.00742225	2.40902	0.2998	0.5407
s__Sphingosinicella_sp._YJ22	-0.003254	-0.02075	0.01424	>= 0.1			s__Sphingosinicella_sp._YJ22	0.004553	-0.01294	0.02205	>= 0.1			s__Sphingosinicella_sp._YJ22	0.007807	-0.009688	0.0253	>= 0.1			s__Polymorphospora_rubra	0	0	0	4.879e-05	0.0001294	0	0	0	0	5.173e-05	0	0	0	6.881e-05	7.336e-05			s__Sphingosinicella_sp._YJ22	0.0144453	0.0242584	0.00663833	0.00583787	0.00989195	0.00632646	1.42989	0.4892	0.6575
s__Nitrospirae_bacterium_GWD2_57_9	-0.006735	-0.01431	0.0008414	< 0.1			s__Nitrospirae_bacterium_GWD2_57_9	-0.008271	-0.01585	-0.0006946	< 0.05			s__Nitrospirae_bacterium_GWD2_57_9	-0.001536	-0.009113	0.006041	>= 0.1			s__Aromatoleum_evansii	0	3.474e-05	5.729e-05	9.397e-05	0.0002634	0	4.064e-05	6.774e-05	9.199e-05	0.0001003	0	7.472e-05	9.092e-05	0.0001273	0.0002826			s__Nitrospirae_bacterium_GWD2_57_9	0.00704774	0.00516067	0.00858368	0.00641353	0.0153191	0.00751692	7.28042	0.02625	0.1366
s__Acidobacteria_bacterium_RBG_16_64_8	0.001896	-0.02194	0.02574	>= 0.1			s__Acidobacteria_bacterium_RBG_16_64_8	0.02484	0.001004	0.04868	< 0.05			s__Acidobacteria_bacterium_RBG_16_64_8	0.02295	-0.0008918	0.04679	< 0.1			s__Vogesella_indigofera	2.455e-05	3.155e-05	5.176e-05	9.676e-05	0.0001039	0	2.375e-05	6.833e-05	9.958e-05	0.0002442	0	0	3.25e-05	3.651e-05	0.0001837			s__Acidobacteria_bacterium_RBG_16_64_8	0.0262444	0.0346682	0.00329608	0.00452074	0.0014	0.00282649	6.77778	0.03375	0.1585
s__Skermanella_mucosa	-0.005691	-0.01471	0.003327	>= 0.1			s__Skermanella_mucosa	0.0004249	-0.008593	0.009443	>= 0.1			s__Skermanella_mucosa	0.006116	-0.002902	0.01513	>= 0.1			s__Cupriavidus_malaysiensis	0	0	0	0	3.202e-05	0	0	0	0	0	0	0	0	0	5.718e-05			s__Skermanella_mucosa	0.0124489	0.00918715	0.00633308	0.00455946	0.012024	0.0084164	2.72643	0.2558	0.4869
s__Chloroflexi_bacterium_ADurb.Bin325	0.00118	-0.01369	0.01605	>= 0.1			s__Chloroflexi_bacterium_ADurb.Bin325	-0.01048	-0.02535	0.004393	>= 0.1			s__Chloroflexi_bacterium_ADurb.Bin325	-0.01166	-0.02653	0.003213	>= 0.1			s__Acidiferrimicrobium_australe	0	0	0	0	2.748e-05	0	0	0	0	0	0	0	0	0	5.865e-05			s__Chloroflexi_bacterium_ADurb.Bin325	0.00288301	0.00486564	0.0145434	0.0191141	0.0133636	0.00947946	6.71938	0.03475	0.159
s__Tepidicella_baoligensis	0.01177	0.001516	0.02203	< 0.05			s__Tepidicella_baoligensis	0.01463	0.004378	0.02489	< 0.01			s__Tepidicella_baoligensis	0.002862	-0.007395	0.01312	>= 0.1			s__bacterium_HR29	0	0	4.113e-05	9.743e-05	0.0001816	0	0	2.741e-05	3.142e-05	4.443e-05	0	0	0	4.83e-05	0.0001479			s__Tepidicella_baoligensis	0.0160311	0.00992656	0.0131694	0.0110845	0.00139685	0.0025133	15.3636	0.0004611	0.02085
s__uncultured_crenarchaeote_29d5	-0.003145	-0.01145	0.005164	>= 0.1			s__uncultured_crenarchaeote_29d5	-0.001208	-0.009516	0.0071	>= 0.1			s__uncultured_crenarchaeote_29d5	0.001937	-0.006371	0.01025	>= 0.1			s__Acinetobacter_sp._MB5	0	0	1.103e-05	4.192e-05	9.322e-05	1.581e-05	5.337e-05	9.31e-05	0.0001126	0.0001594	0	0	0	1.675e-05	3.281e-05			s__uncultured_crenarchaeote_29d5	0.0104303	0.00710065	0.00849332	0.00698792	0.0116382	0.00708359	1.34168	0.5113	0.6768
s__Acinetobacter_sp._CS-2	0.02369	-0.009448	0.05682	>= 0.1			s__Acinetobacter_sp._CS-2	-0.003417	-0.03655	0.02972	>= 0.1			s__Acinetobacter_sp._CS-2	-0.0271	-0.06024	0.006031	>= 0.1			s__Vogesella_fluminis	0	0	0	5.755e-05	0.0001727	0	0	3.694e-05	4.249e-05	7.967e-05	0	0	0	5.177e-05	0.0001			s__Acinetobacter_sp._CS-2	0	0	0.0271025	0.0482829	0.00341675	0.00672446	6.64336	0.03609	0.1613
s__Bacteroidetes_bacterium_RBG_13_42_15	0.006551	-0.00616	0.01926	>= 0.1			s__Bacteroidetes_bacterium_RBG_13_42_15	0.002489	-0.01022	0.0152	>= 0.1			s__Bacteroidetes_bacterium_RBG_13_42_15	-0.004061	-0.01677	0.008649	>= 0.1			s__Pseudolabrys_sp.	0.0005497	0.0007729	0.0008914	0.001158	0.001916	0.0005216	0.0005931	0.0007409	0.001137	0.001486	0.001046	0.00111	0.00123	0.001563	0.00211			s__Bacteroidetes_bacterium_RBG_13_42_15	0.00961615	0.00780342	0.0136776	0.0115662	0.0071268	0.0124528	2.91042	0.2334	0.4562
s__Ignavibacteria_bacterium_GWA2_36_19	-0.00799	-0.01971	0.003731	>= 0.1			s__Ignavibacteria_bacterium_GWA2_36_19	-0.004328	-0.01605	0.007393	>= 0.1			s__Ignavibacteria_bacterium_GWA2_36_19	0.003662	-0.008059	0.01538	>= 0.1			s__Syntrophorhabdus_sp._PtaU1.Bin153	0	0	0	0	4.625e-05	0	0	0	0	0.0001313	0	0	0	0	6.85e-05			s__Ignavibacteria_bacterium_GWA2_36_19	0.0098971	0.00956232	0.00623558	0.00658306	0.0142253	0.0127517	2.22877	0.3281	0.5426
s__Rhizobiales_bacterium_PAR1	-0.01254	-0.02326	-0.001821	< 0.05			s__Rhizobiales_bacterium_PAR1	-0.01158	-0.0223	-0.0008612	< 0.05			s__Rhizobiales_bacterium_PAR1	0.0009595	-0.009758	0.01168	>= 0.1			s__Frankiales_bacterium	0	0	0	4.192e-05	0.0001528	4.284e-05	8.473e-05	9.18e-05	0.000205	0.0002784	0	0.0001671	0.0003579	0.0005479	0.0007694			s__Rhizobiales_bacterium_PAR1	0.00657793	0.0048303	0.00561846	0.00419368	0.018157	0.0144134	5.5129	0.06352	0.2216
s__Gemmobacter_sp.	-0.01641	-0.03105	-0.001768	< 0.05			s__Gemmobacter_sp.	-0.01968	-0.03432	-0.005033	< 0.01			s__Gemmobacter_sp.	-0.003265	-0.01791	0.01138	>= 0.1			s__Pseudomonas_sp._OF001	9.969e-05	0.0007001	0.001162	0.002534	0.003208	7.5e-05	0.0003435	0.001133	0.001259	0.001734	0	0	0	0.0001067	0.0004411			s__Gemmobacter_sp.	0.00246879	0.00587292	0.00573428	0.00551111	0.0221445	0.0199808	9.33595	0.009391	0.07822
s__Candidatus_Aminicenantes_bacterium_RBG_16_66_30	-0.002224	-0.0148	0.01035	>= 0.1			s__Candidatus_Aminicenantes_bacterium_RBG_16_66_30	-0.00602	-0.0186	0.006557	>= 0.1			s__Candidatus_Aminicenantes_bacterium_RBG_16_66_30	-0.003796	-0.01637	0.008781	>= 0.1			s__Lacibacter_cauensis	0	0	0	0.0001042	0.0002534	0	0	0	9.803e-05	0.0002296	0	0	0	7.484e-05	0.0002789			s__Candidatus_Aminicenantes_bacterium_RBG_16_66_30	0.00681489	0.00866849	0.0106106	0.010693	0.0128348	0.0123659	1.32991	0.5143	0.6799
s__Burkholderiales_bacterium_RIFCSPLOWO2_12_FULL_67_210	0.006049	-0.002835	0.01493	>= 0.1			s__Burkholderiales_bacterium_RIFCSPLOWO2_12_FULL_67_210	0.001132	-0.007752	0.01002	>= 0.1			s__Burkholderiales_bacterium_RIFCSPLOWO2_12_FULL_67_210	-0.004917	-0.0138	0.003968	>= 0.1			s__Pseudomonas_coronafaciens	0	0	0	0	3.28e-05	0	0	0	0	3.475e-05	0	0	0	0	5.88e-05			s__Burkholderiales_bacterium_RIFCSPLOWO2_12_FULL_67_210	0.00882117	0.00595299	0.0137382	0.00834657	0.00768912	0.0081096	3.7284	0.155	0.3579
s__Gammaproteobacteria_bacterium_RBG_16_66_13	-0.00463	-0.01608	0.006819	>= 0.1			s__Gammaproteobacteria_bacterium_RBG_16_66_13	-0.004975	-0.01642	0.006474	>= 0.1			s__Gammaproteobacteria_bacterium_RBG_16_66_13	-0.0003452	-0.01179	0.0111	>= 0.1			s__Candidatus_Bathyarchaeota_archaeon	0.0003706	0.001539	0.002025	0.002643	0.002999	0.000958	0.00165	0.002254	0.00248	0.005959	0.0006916	0.001595	0.001795	0.00215	0.00448			s__Gammaproteobacteria_bacterium_RBG_16_66_13	0.00830649	0.00762811	0.00865166	0.00812258	0.0132813	0.0126313	0.692585	0.7073	0.8008
s__Bordetella_pertussis	-0.0113	-0.02855	0.005954	>= 0.1			s__Bordetella_pertussis	-0.01135	-0.0286	0.005906	>= 0.1			s__Bordetella_pertussis	-4.767e-05	-0.0173	0.0172	>= 0.1			s__Betaproteobacteria_bacterium_RIFCSPLOWO2_02_FULL_67_26	4.953e-05	0.0002596	0.0003746	0.0004072	0.0007792	0.0001054	0.0001863	0.0002421	0.0002776	0.0003394	0.0001951	0.0002332	0.0003597	0.0005732	0.0009671			s__Bordetella_pertussis	0.00627171	0.00648591	0.00631938	0.00856991	0.0176173	0.0229951	3.3722	0.1852	0.3911
s__Flavobacterium_sp.	0.003643	-0.01177	0.01905	>= 0.1			s__Flavobacterium_sp.	0.01404	-0.001365	0.02945	< 0.1			s__Flavobacterium_sp.	0.0104	-0.005008	0.02581	>= 0.1			s__Brevundimonas_sp.	0	3.287e-05	4.716e-05	7.018e-05	9.021e-05	0	4.801e-05	5.671e-05	5.809e-05	0.0001162	0	8.826e-05	0.0001611	0.0001647	0.0003657			s__Flavobacterium_sp.	0.0182109	0.0214131	0.00781114	0.00559254	0.00416835	0.00490948	3.1423	0.2078	0.42
s__Alcanivorax_sp.	-0.003584	-0.01446	0.007295	>= 0.1			s__Alcanivorax_sp.	-0.0001779	-0.01106	0.0107	>= 0.1			s__Alcanivorax_sp.	0.003406	-0.007473	0.01428	>= 0.1			s__Caldilinea_sp.	0	0	3.817e-05	5.053e-05	0.0001027	0	0	4.927e-05	8.019e-05	0.0001396	0	6.575e-05	9.345e-05	0.0001743	0.000306			s__Alcanivorax_sp.	0.0111046	0.0123168	0.00769852	0.00443262	0.0112826	0.00921087	0.269724	0.8738	0.9177
s__Tibeticola_sp.	-0.00219	-0.01209	0.00771	>= 0.1			s__Tibeticola_sp.	0.001902	-0.007998	0.0118	>= 0.1			s__Tibeticola_sp.	0.004092	-0.005808	0.01399	>= 0.1			s__Streptomyces_sp._SID8455	0	0	0	0	9.884e-05	0	0	0	0	0	0	0	6.271e-05	8.001e-05	8.289e-05			s__Tibeticola_sp.	0.0120109	0.00898043	0.00791848	0.00535803	0.0101088	0.0101393	0.945567	0.6233	0.7475
s__Anaeromyxobacter_sp._PSR-1	-0.003006	-0.01325	0.007238	>= 0.1			s__Anaeromyxobacter_sp._PSR-1	-0.006535	-0.01678	0.003709	>= 0.1			s__Anaeromyxobacter_sp._PSR-1	-0.003529	-0.01377	0.006714	>= 0.1			s__Agromyces_sp._NDB4Y10	0	0	0	3.6e-05	0.0001849	0	0	5.242e-05	7.095e-05	0.0001128	0	5.438e-05	6.549e-05	0.0001373	0.000298			s__Anaeromyxobacter_sp._PSR-1	0.00660769	0.00356842	0.0101369	0.00808793	0.0131425	0.0122062	1.62189	0.4444	0.6151
s__Caulobacterales_bacterium	0.007036	-0.004603	0.01868	>= 0.1			s__Caulobacterales_bacterium	0.0114	-0.0002385	0.02304	< 0.1			s__Caulobacterales_bacterium	0.004365	-0.007275	0.016	>= 0.1			s__Chloroflexi_bacterium_RBG_13_50_21	0.0005398	0.0006212	0.0007495	0.001038	0.001229	0.0003526	0.0006834	0.0007229	0.001209	0.001867	0.0002563	0.0004963	0.0006643	0.0008393	0.003419			s__Caulobacterales_bacterium	0.0152119	0.014083	0.0108472	0.00843655	0.00381076	0.00487568	5.71553	0.0574	0.2074
s__Rhodopseudomonas_palustris	0.001266	-0.01007	0.0126	>= 0.1			s__Rhodopseudomonas_palustris	0.001103	-0.01023	0.01244	>= 0.1			s__Rhodopseudomonas_palustris	-0.0001633	-0.0115	0.01117	>= 0.1			s__Frankia_sp._AgW1.1	0	0	0	0	3.001e-05	0	0	0	0	4.258e-05	0	0	0	0	9.525e-05			s__Rhodopseudomonas_palustris	0.0102696	0.0129897	0.0104329	0.00764878	0.0091665	0.0071319	0.401932	0.8179	0.8785
s__Chitinivibrionales_bacterium	0.003216	-0.009022	0.01545	>= 0.1			s__Chitinivibrionales_bacterium	0.003969	-0.008269	0.01621	>= 0.1			s__Chitinivibrionales_bacterium	0.0007532	-0.01148	0.01299	>= 0.1			s__Nonomuraea_rhizosphaerae	0	0	0	2.422e-05	6.633e-05	0	0	0	3.922e-05	7.691e-05	0	0	5.222e-05	5.974e-05	0.0002068			s__Chitinivibrionales_bacterium	0.0114858	0.0133124	0.0107326	0.00540584	0.00751661	0.0108512	2.62981	0.2685	0.5031
s__Streptomyces_aurantiogriseus	-0.01635	-0.02441	-0.00829	< 0.001			s__Streptomyces_aurantiogriseus	-0.01903	-0.02709	-0.01097	< 0.001			s__Streptomyces_aurantiogriseus	-0.002682	-0.01074	0.005379	>= 0.1			s__Bdellovibrionales_bacterium_GWB1_52_6	0	0	0	0	6.001e-05	0	0	0	0	0.0002677	0	0	0	0	0			s__Streptomyces_aurantiogriseus	0.00265887	0.00260574	0.00534058	0.00427182	0.0216919	0.0107526	17.4669	0.0001611	0.02076
s__Azoarcus_sp._L1K30	-0.01083	-0.02012	-0.001538	< 0.05			s__Azoarcus_sp._L1K30	-0.009645	-0.01893	-0.0003556	< 0.05			s__Azoarcus_sp._L1K30	0.001183	-0.008106	0.01047	>= 0.1			s__Bradyrhizobium_elkanii	0	0	2.066e-05	5.991e-05	7.258e-05	0	0	1.809e-05	1.988e-05	3.072e-05	0	3.221e-05	3.279e-05	9.677e-05	0.0002829			s__Azoarcus_sp._L1K30	0.00707376	0.0076223	0.00589113	0.00327837	0.0167183	0.0108597	6.65793	0.03583	0.1613
s__Bacteroides_sp._SM23_62_1	0.01258	-0.004299	0.02945	>= 0.1			s__Bacteroides_sp._SM23_62_1	0.01369	-0.003186	0.03056	>= 0.1			s__Bacteroides_sp._SM23_62_1	0.001113	-0.01576	0.01799	>= 0.1			s__Azotobacter_vinelandii	6.281e-05	0.0001655	0.0001857	0.0008759	0.00117	0	0.0001093	0.0002364	0.0006139	0.0007011	0	0	0	6.145e-05	0.0002546			s__Bacteroides_sp._SM23_62_1	0.0147941	0.0158596	0.0136813	0.0189737	0.00110529	0.00220918	9.37376	0.009215	0.07727
s__Myoviridae_sp.	0.01538	-0.007004	0.03776	>= 0.1			s__Myoviridae_sp.	0.0004655	-0.02191	0.02285	>= 0.1			s__Myoviridae_sp.	-0.01491	-0.03729	0.007469	>= 0.1			s__Methylocystaceae_bacterium	2.913e-05	7.028e-05	0.0001144	0.0004132	0.0007376	0	0.0001373	0.0001796	0.0002864	0.0003649	0	0	7.392e-05	0.0002046	0.000504			s__Myoviridae_sp.	0.00500566	0.00463356	0.0199169	0.0325283	0.00454017	0.00216909	1.84536	0.3975	0.5715
s__Calditrichaeota_bacterium	-0.002273	-0.01153	0.006988	>= 0.1			s__Calditrichaeota_bacterium	-0.000891	-0.01015	0.008369	>= 0.1			s__Calditrichaeota_bacterium	0.001382	-0.007879	0.01064	>= 0.1			s__Sandaracinobacteroides_hominis	0	0	0	0	5.076e-05	0	0	0	0	0	0	0	0	5.4e-05	6.306e-05			s__Calditrichaeota_bacterium	0.00994852	0.00690159	0.00856696	0.00596736	0.0108395	0.0101187	0.149486	0.928	0.958
s__Hydrogenophilales_bacterium_17-61-76	0.004083	-0.009489	0.01765	>= 0.1			s__Hydrogenophilales_bacterium_17-61-76	0.004691	-0.008881	0.01826	>= 0.1			s__Hydrogenophilales_bacterium_17-61-76	0.0006075	-0.01296	0.01418	>= 0.1			s__Novosphingobium_sp._35-62-5	0	0	0	0	3.646e-05	0	0	0	0	4.369e-05	0	0	0	0	0.0003283			s__Hydrogenophilales_bacterium_17-61-76	0.011547	0.0109911	0.0109395	0.0136208	0.00685641	0.0096118	2.00607	0.3668	0.5426
s__Corynebacterium_sp._35RC1	0.001158	-0.01146	0.01378	>= 0.1			s__Corynebacterium_sp._35RC1	0.0004953	-0.01213	0.01312	>= 0.1			s__Corynebacterium_sp._35RC1	-0.0006629	-0.01329	0.01196	>= 0.1			s__Fuerstiella_marisgermanici	0	0	0	0	6.87e-05	0	0	0	0	0	0	0	0	0	0			s__Corynebacterium_sp._35RC1	0.00972413	0.0107817	0.010387	0.00919174	0.00922885	0.012008	0.527536	0.7682	0.8422
s__Chitinophagales_bacterium	-0.00882	-0.02103	0.003386	>= 0.1			s__Chitinophagales_bacterium	-0.01166	-0.02386	0.0005495	< 0.1			s__Chitinophagales_bacterium	-0.002836	-0.01504	0.00937	>= 0.1			s__Leptospiraceae_bacterium	0	0	0	0	0	0	0	0	0	0	0	0	0	0	0.0002681			s__Chitinophagales_bacterium	0.00490749	0.00746272	0.00774398	0.00546426	0.0165643	0.0153941	4.19158	0.123	0.3154
s__Actinobacteria_bacterium_ADurb.BinA094	-0.007259	-0.01584	0.001321	>= 0.1			s__Actinobacteria_bacterium_ADurb.BinA094	-0.01125	-0.01983	-0.002666	< 0.01			s__Actinobacteria_bacterium_ADurb.BinA094	-0.003987	-0.01257	0.004593	>= 0.1			s__Ramlibacter_sp._USB13	0	9.449e-05	0.0001294	0.0001595	0.0002189	0	9.688e-05	0.0001366	0.0001416	0.0003498	0	0	5.594e-05	0.0001187	0.0001498			s__Actinobacteria_bacterium_ADurb.BinA094	0.00465344	0.00462945	0.00864053	0.00717116	0.0158995	0.00930031	8.0345	0.018	0.1111
s__Hydrogenophaga_crocea	0.01142	0.001723	0.02112	< 0.05			s__Hydrogenophaga_crocea	0.01656	0.006864	0.02626	< 0.001			s__Hydrogenophaga_crocea	0.005141	-0.004558	0.01484	>= 0.1			s__Betaproteobacteria_bacterium_CG2_30_68_42	0	0	3.295e-05	4.329e-05	9.626e-05	0	0	0	2.884e-05	3.896e-05	0	0	0	0	5.375e-05			s__Hydrogenophaga_crocea	0.0169613	0.0125776	0.0118204	0.00669201	0.000398941	0.000798359	17.057	0.0001978	0.02076
s__Hesseltinella_vesiculosa	0.01218	-4.228e-05	0.02441	< 0.1			s__Hesseltinella_vesiculosa	0.01696	0.00474	0.02919	< 0.01			s__Hesseltinella_vesiculosa	0.004782	-0.007443	0.01701	>= 0.1			s__Paraburkholderia_megapolitana	0	3.597e-05	6.99e-05	0.0001187	0.0002627	2.015e-05	4.418e-05	4.867e-05	8.762e-05	0.0001429	0.0001162	0.0001554	0.0001805	0.0002683	0.0003918			s__Hesseltinella_vesiculosa	0.0169645	0.0125513	0.0121824	0.0128827	0	0	16.8161	0.0002231	0.02076
s__Acidovorax_sp._210-6	0.002999	-0.0106	0.0166	>= 0.1			s__Acidovorax_sp._210-6	0.006575	-0.007023	0.02017	>= 0.1			s__Acidovorax_sp._210-6	0.003576	-0.01002	0.01717	>= 0.1			s__Methylomonas_paludis	0	0	5.13e-05	9.698e-05	0.0002946	0	3.369e-05	3.703e-05	7.724e-05	0.0003978	0	0	0	5.699e-05	6.328e-05			s__Acidovorax_sp._210-6	0.0130942	0.0173056	0.00951859	0.00753976	0.00651929	0.00662685	1.02773	0.5982	0.728
s__Bosea_sp._BIWAKO-01	-0.004729	-0.01306	0.003603	>= 0.1			s__Bosea_sp._BIWAKO-01	-0.004282	-0.01261	0.00405	>= 0.1			s__Bosea_sp._BIWAKO-01	0.0004472	-0.007885	0.00878	>= 0.1			s__Roseobacter_sp.	0	0	2.057e-05	2.75e-05	0.0004488	0	2.741e-05	3.631e-05	4.371e-05	7.533e-05	0	0	2.465e-05	2.82e-05	6.956e-05			s__Bosea_sp._BIWAKO-01	0.00837858	0.00712707	0.00793138	0.00574002	0.0126607	0.00815812	1.78836	0.4089	0.582
s__Euryarchaeota_archaeon_RBG_13_61_15	0.002135	-0.01223	0.0165	>= 0.1			s__Euryarchaeota_archaeon_RBG_13_61_15	-0.002288	-0.01665	0.01207	>= 0.1			s__Euryarchaeota_archaeon_RBG_13_61_15	-0.004423	-0.01879	0.009939	>= 0.1			s__Ohtaekwangia_koreensis	0	0	0	6.654e-05	0.0001311	0	0	0	0	5.009e-05	0	0	0	0	7.922e-05			s__Euryarchaeota_archaeon_RBG_13_61_15	0.00737822	0.00632928	0.0118015	0.0134571	0.00966668	0.0150128	0.524118	0.7695	0.8431
s__Nocardioides_sp._STR3	-0.01453	-0.02571	-0.003346	< 0.01			s__Nocardioides_sp._STR3	-0.01657	-0.02775	-0.005392	< 0.01			s__Nocardioides_sp._STR3	-0.002045	-0.01323	0.009136	>= 0.1			s__Nocardioides_sp._SYSU_D00065	0	0	0	0	4.063e-05	0	0	0	0	7.315e-05	0	0	0	5.085e-05	9.642e-05			s__Nocardioides_sp._STR3	0.00339879	0.00318575	0.00544426	0.00527609	0.0199716	0.0152523	9.3334	0.009403	0.07822
s__Methylibium_sp._NZG	0.0001118	-0.01087	0.01109	>= 0.1			s__Methylibium_sp._NZG	-0.004249	-0.01523	0.006731	>= 0.1			s__Methylibium_sp._NZG	-0.004361	-0.01534	0.006619	>= 0.1			s__Sulfurimicrobium_lacus	4.276e-05	8.773e-05	0.0001055	0.0003255	0.0005538	3.543e-05	0.0001124	0.000139	0.0002775	0.0004083	0	2.951e-05	4.525e-05	4.984e-05	8.879e-05			s__Methylibium_sp._NZG	0.00672235	0.00706935	0.0110832	0.00953012	0.0109714	0.0109621	1.44624	0.4852	0.6544
s__Methylophilaceae_bacterium_17-43-7	-0.002751	-0.01236	0.006857	>= 0.1			s__Methylophilaceae_bacterium_17-43-7	0.0002245	-0.009383	0.009832	>= 0.1			s__Methylophilaceae_bacterium_17-43-7	0.002975	-0.006632	0.01258	>= 0.1			s__Sulfuriferula_thiophila	0	9.516e-05	0.0001705	0.0001966	0.0003021	0	0.0001271	0.000142	0.000222	0.0003268	0	0	5.924e-05	7.504e-05	0.0002114			s__Methylophilaceae_bacterium_17-43-7	0.0106567	0.00448006	0.00768135	0.00539046	0.0104322	0.0122755	1.41791	0.4922	0.6606
s__Chloroflexi_bacterium_RBG_16_54_11	0.0008192	-0.01283	0.01447	>= 0.1			s__Chloroflexi_bacterium_RBG_16_54_11	-0.001105	-0.01476	0.01255	>= 0.1			s__Chloroflexi_bacterium_RBG_16_54_11	-0.001924	-0.01557	0.01173	>= 0.1			s__Curvibacter_lanceolatus	1.989e-05	9.834e-05	0.000161	0.0002426	0.000409	0	6.753e-05	9.724e-05	0.0001716	0.0002322	0	0	0	5.924e-05	0.0001168			s__Chloroflexi_bacterium_RBG_16_54_11	0.00849038	0.00641207	0.0104144	0.00933582	0.00959517	0.0165858	1.35932	0.5068	0.6724
s__Sulfuriferula_multivorans	0.002147	-0.009239	0.01353	>= 0.1			s__Sulfuriferula_multivorans	0.004988	-0.006397	0.01637	>= 0.1			s__Sulfuriferula_multivorans	0.002841	-0.008544	0.01423	>= 0.1			s__Massilia_sp.	0.0001401	0.0001939	0.0002112	0.0002285	0.0003559	6.694e-05	0.0003367	0.0005695	0.0006488	0.0009906	0	5.821e-05	7.82e-05	0.0001424	0.0003927			s__Sulfuriferula_multivorans	0.0121043	0.00778631	0.00926305	0.00749487	0.00711615	0.012799	4.79818	0.0908	0.2757
s__Thermomonas_alba	-0.00704	-0.01825	0.00417	>= 0.1			s__Thermomonas_alba	-0.01006	-0.02127	0.001154	< 0.1			s__Thermomonas_alba	-0.003016	-0.01423	0.008194	>= 0.1			s__Phreatobacter_stygius	0	0	0	3.058e-05	0.0001179	0	0	2.837e-05	4.383e-05	6.837e-05	0	0	0	4.596e-05	9.284e-05			s__Thermomonas_alba	0.00512353	0.00451328	0.00813956	0.00858888	0.0151799	0.0133378	6.16979	0.04573	0.18
s__Methanotrichaceae_archaeon	0.01038	-0.007538	0.02829	>= 0.1			s__Methanotrichaceae_archaeon	0.002397	-0.01552	0.02031	>= 0.1			s__Methanotrichaceae_archaeon	-0.007978	-0.02589	0.009936	>= 0.1			s__Skermanella_aerolata	0	0	3.352e-05	4.721e-05	0.0001746	0	0	7.494e-05	9.023e-05	0.0001146	0	0	8.43e-05	0.0001091	0.0002941			s__Methanotrichaceae_archaeon	0.0075874	0.00774869	0.0155655	0.0244188	0.00519009	0.00619114	0.696618	0.7059	0.8008
s__Woeseiaceae_bacterium	-0.003117	-0.01534	0.009108	>= 0.1			s__Woeseiaceae_bacterium	0.005395	-0.006829	0.01762	>= 0.1			s__Woeseiaceae_bacterium	0.008512	-0.003712	0.02074	>= 0.1			s__Candidatus_Accumulibacter_sp._BA-94	0	0	0	3.627e-05	4.835e-05	0	3.175e-05	3.49e-05	5.146e-05	8.41e-05	0	0	0	5.963e-05	0.0001307			s__Woeseiaceae_bacterium	0.0140649	0.014268	0.00555302	0.00848425	0.00866968	0.00692211	2.35673	0.3078	0.5426
s__Usitatibacter_rugosus	-0.003467	-0.01163	0.004697	>= 0.1			s__Usitatibacter_rugosus	-0.002471	-0.01064	0.005693	>= 0.1			s__Usitatibacter_rugosus	0.0009954	-0.007169	0.00916	>= 0.1			s__Pseudomonas_protegens	0	0	4.711e-05	6.831e-05	0.0001376	0	0	0	0.0001401	0.0001814	0	0	0	0	0.0001496			s__Usitatibacter_rugosus	0.00889208	0.00497711	0.00789671	0.00566911	0.0113635	0.0093477	0.151675	0.927	0.9573
s__Acidovorax_sp._MR-S7	0.01083	-0.0007526	0.02242	< 0.1			s__Acidovorax_sp._MR-S7	0.01547	0.003888	0.02706	< 0.01			s__Acidovorax_sp._MR-S7	0.00464	-0.006945	0.01623	>= 0.1			s__Candidatus_Calescamantes_bacterium	0	0	0	0	6.368e-05	0	0	0	0	7.207e-05	0	0	0	0	8.731e-05			s__Acidovorax_sp._MR-S7	0.0160709	0.0138077	0.0114306	0.00992277	0.00059795	0.00119487	10.2806	0.005856	0.05971
s__Methylomicrobium_sp.	0.008499	-0.002504	0.0195	>= 0.1			s__Methylomicrobium_sp.	0.008781	-0.002223	0.01978	>= 0.1			s__Methylomicrobium_sp.	0.0002814	-0.01072	0.01129	>= 0.1			s__Kribbella_flavida	1.01e-05	2.21e-05	2.654e-05	5.859e-05	8.873e-05	2.653e-05	3.245e-05	4.861e-05	7.51e-05	0.0001195	0	2.635e-05	3.296e-05	4.725e-05	8.017e-05			s__Methylomicrobium_sp.	0.01238	0.0141525	0.0120986	0.00650817	0.00359938	0.00441068	6.20741	0.04488	0.1785
s__Gammaproteobacteria_bacterium_PRO9	-0.005923	-0.02219	0.01035	>= 0.1			s__Gammaproteobacteria_bacterium_PRO9	-0.0001222	-0.01639	0.01615	>= 0.1			s__Gammaproteobacteria_bacterium_PRO9	0.0058	-0.01047	0.02207	>= 0.1			s__Propionivibrio_sp.	0.000148	0.0002203	0.0003474	0.0004554	0.000491	5.299e-05	0.0002053	0.0002592	0.0003257	0.0004802	0.0001715	0.0003775	0.0003915	0.0004535	0.0005737			s__Gammaproteobacteria_bacterium_PRO9	0.0112385	0.0171001	0.0054382	0.00580333	0.0113607	0.0157119	0.845007	0.6554	0.7707
s__Streptomyces_sp._AC627_RSS907	-0.009696	-0.01733	-0.002058	< 0.05			s__Streptomyces_sp._AC627_RSS907	-0.008111	-0.01575	-0.0004738	< 0.05			s__Streptomyces_sp._AC627_RSS907	0.001584	-0.006053	0.009222	>= 0.1			s__Pulveribacter_suum	0	0	0	3.762e-05	8.243e-05	0	0	2.181e-05	4.027e-05	8.898e-05	0	0	0	0	2.901e-05			s__Streptomyces_sp._AC627_RSS907	0.00712365	0.00712217	0.00553919	0.00470627	0.015235	0.0073074	8.96686	0.01129	0.08322
s__Hydrogenophilales_bacterium_28-61-11	0.004676	-0.008859	0.01821	>= 0.1			s__Hydrogenophilales_bacterium_28-61-11	0.0003834	-0.01315	0.01392	>= 0.1			s__Hydrogenophilales_bacterium_28-61-11	-0.004292	-0.01783	0.009242	>= 0.1			s__Methylotuvimicrobium_alcaliphilum	0	5.743e-05	7.614e-05	0.0001151	0.000138	0	2.635e-05	3.726e-05	7.808e-05	0.0002249	0	0	0	4.283e-05	0.0001228			s__Hydrogenophilales_bacterium_28-61-11	0.00797881	0.00824941	0.012271	0.0102278	0.00759539	0.0149621	3.43707	0.1793	0.3843
s__Polaromonas_sp._AER18D-145	0.005251	-0.005263	0.01576	>= 0.1			s__Polaromonas_sp._AER18D-145	0.01324	0.00273	0.02376	< 0.05			s__Polaromonas_sp._AER18D-145	0.007993	-0.002521	0.01851	>= 0.1			s__Novosphingobium_sp._Gsoil_351	0	0	1.247e-05	4.8e-05	0.0004779	0	0	0	7.531e-06	7.66e-05	2.654e-05	6.732e-05	0.0001008	0.000166	0.0002193			s__Polaromonas_sp._AER18D-145	0.016348	0.0122314	0.00835544	0.0076334	0.0031046	0.00560324	10.8282	0.004453	0.051
s__Chitinimonas_koreensis	-0.007275	-0.01811	0.00356	>= 0.1			s__Chitinimonas_koreensis	-0.006497	-0.01733	0.004338	>= 0.1			s__Chitinimonas_koreensis	0.0007782	-0.01006	0.01161	>= 0.1			s__Verminephrobacter_sp._Larva24	0	0.0001533	0.0001645	0.0002525	0.0003214	0	2.188e-05	6.196e-05	8.933e-05	0.0001611	0	4.05e-05	6.562e-05	8.335e-05	0.0001966			s__Chitinimonas_koreensis	0.00736265	0.00751994	0.00658443	0.00697233	0.0138593	0.012205	2.98426	0.2249	0.4435
s__Chthonomonas_sp.	0.001515	-0.01571	0.01874	>= 0.1			s__Chthonomonas_sp.	0.01394	-0.003288	0.03116	>= 0.1			s__Chthonomonas_sp.	0.01242	-0.004803	0.02965	>= 0.1			s__Nitrosopumilus_sp.	0.000269	0.0003812	0.0005512	0.001051	0.001468	0.0002611	0.0004069	0.0005362	0.0007784	0.000896	0.0001926	0.0003162	0.0003774	0.0005138	0.0007641			s__Chthonomonas_sp.	0.0180418	0.0228232	0.00562037	0.00936135	0.00410543	0.00580221	3.35942	0.1864	0.3931
s__Rhizobium_leguminosarum	-0.005131	-0.01464	0.004375	>= 0.1			s__Rhizobium_leguminosarum	-0.004784	-0.01429	0.004722	>= 0.1			s__Rhizobium_leguminosarum	0.0003473	-0.009159	0.009853	>= 0.1			s__Gallionella_capsiferriformans	0	0	0	2.559e-05	0.0002123	0	0	0	0	3.026e-05	0	0	0	0	0			s__Rhizobium_leguminosarum	0.00774468	0.00782577	0.00739739	0.00738936	0.0125287	0.00893158	2.34516	0.3096	0.5426
s__Quisquiliibacterium_transsilvanicum	-0.006008	-0.01607	0.004058	>= 0.1			s__Quisquiliibacterium_transsilvanicum	-0.00568	-0.01575	0.004386	>= 0.1			s__Quisquiliibacterium_transsilvanicum	0.000328	-0.009738	0.01039	>= 0.1			s__Pseudomonas_sp._BG5	0	0	0	0	6.79e-05	0	0	0	0	0	0	0	0	0	0			s__Quisquiliibacterium_transsilvanicum	0.00741297	0.00711238	0.00708493	0.00968764	0.0130932	0.00865457	3.48157	0.1754	0.3774
s__Azospirillum_halopraeferens	-0.005202	-0.01448	0.004076	>= 0.1			s__Azospirillum_halopraeferens	-0.001945	-0.01122	0.007332	>= 0.1			s__Azospirillum_halopraeferens	0.003257	-0.006021	0.01253	>= 0.1			s__Lysobacter_panacisoli	0	4.149e-05	0.0002727	0.0003403	0.0003553	0	2.896e-05	6.246e-05	0.0001388	0.0001907	0	5.605e-05	9.6e-05	0.0001023	0.000343			s__Azospirillum_halopraeferens	0.00961753	0.00966946	0.00636092	0.00391059	0.0115628	0.00880492	1.40741	0.4947	0.6616
s__Hyphomicrobium_album	-0.005365	-0.0163	0.005565	>= 0.1			s__Hyphomicrobium_album	-0.002315	-0.01325	0.008615	>= 0.1			s__Hyphomicrobium_album	0.00305	-0.00788	0.01398	>= 0.1			s__Pseudomonas_sagittaria	0.002094	0.003125	0.008111	0.01561	0.02214	0.0006128	0.002587	0.008772	0.0122	0.01897	7.274e-05	0.0002081	0.0002999	0.0006075	0.002862			s__Hyphomicrobium_album	0.00941306	0.0107782	0.00636312	0.00435271	0.011728	0.0111131	0.908417	0.635	0.7577
s__Pseudomonas_sp._BAY1663	0.01642	0.00664	0.0262	< 0.001			s__Pseudomonas_sp._BAY1663	0.01106	0.001277	0.02084	< 0.05			s__Pseudomonas_sp._BAY1663	-0.005362	-0.01514	0.004417	>= 0.1			s__Jatrophihabitans_telluris	0	0	0	0	0	0	0	0	0	4.352e-05	0	0	0	6.632e-05	0.0001268			s__Pseudomonas_sp._BAY1663	0.011057	0.00935242	0.0164194	0.0109345	0	0	17.4736	0.0001606	0.02076
s__Methylobacter_marinus	0.008561	-0.003203	0.02033	>= 0.1			s__Methylobacter_marinus	0.01181	4.572e-05	0.02358	< 0.05			s__Methylobacter_marinus	0.003249	-0.008516	0.01501	>= 0.1			s__Methylocystis_rosea	2.857e-05	5.509e-05	7.258e-05	8.048e-05	0.0001598	0	3.194e-05	0.000118	0.0001303	0.0003446	0	4.08e-05	4.962e-05	0.0001359	0.0001797			s__Methylobacter_marinus	0.0141651	0.0158354	0.010916	0.0063735	0.00235453	0.00287022	5.49585	0.06406	0.2225
s__Oryzomicrobium_sp.	-0.01014	-0.01825	-0.002028	< 0.05			s__Oryzomicrobium_sp.	-0.008893	-0.017	-0.0007846	< 0.05			s__Oryzomicrobium_sp.	0.001243	-0.006866	0.009352	>= 0.1			s__Thioclava_sp._BHET1	0	0	0	0	0	0	0	0	0	5.24e-05	0	0	4.134e-05	0.0001435	0.0002929			s__Oryzomicrobium_sp.	0.00657955	0.00470626	0.00533667	0.00416022	0.015473	0.010143	5.84146	0.05389	0.1988
s__Betaproteobacteria_bacterium_RIFCSPLOWO2_02_FULL_67_19	0.001216	-0.007945	0.01038	>= 0.1			s__Betaproteobacteria_bacterium_RIFCSPLOWO2_02_FULL_67_19	0.007416	-0.001745	0.01658	>= 0.1			s__Betaproteobacteria_bacterium_RIFCSPLOWO2_02_FULL_67_19	0.0062	-0.002961	0.01536	>= 0.1			s__Arthrobacter_sp.	0.000194	0.0002453	0.0004244	0.0004517	0.0006412	0.0001328	0.000338	0.0005943	0.0006639	0.001448	0.0002589	0.0004408	0.0004719	0.0007363	0.0008605			s__Betaproteobacteria_bacterium_RIFCSPLOWO2_02_FULL_67_19	0.0136659	0.0105798	0.00746591	0.00676303	0.00625023	0.00489925	3.20475	0.2014	0.4135
s__Luteitalea_pratensis	-0.01347	-0.02554	-0.001397	< 0.05			s__Luteitalea_pratensis	-0.01274	-0.02481	-0.0006682	< 0.05			s__Luteitalea_pratensis	0.0007291	-0.01134	0.0128	>= 0.1			s__Shigella_sp._SHS-2	0	0	0	0	6.43e-05	0	0	0	0	0	0	0	0	0	0			s__Luteitalea_pratensis	0.00511658	0.0027258	0.00438744	0.00488	0.0178579	0.0168606	4.49868	0.1055	0.3023
s__Ramlibacter_tataouinensis	0.001992	-0.006316	0.0103	>= 0.1			s__Ramlibacter_tataouinensis	0.008774	0.0004659	0.01708	< 0.05			s__Ramlibacter_tataouinensis	0.006782	-0.001526	0.01509	>= 0.1			s__Filomicrobium_sp.	0	0	3.449e-05	4.612e-05	0.0001022	0	0	3.105e-05	5.622e-05	7.808e-05	0	0	0	4.167e-05	0.0001508			s__Ramlibacter_tataouinensis	0.0142944	0.00864612	0.00751218	0.00663615	0.00552023	0.00553425	5.55222	0.06228	0.2183
s__Ideonella_livida	-0.004884	-0.013	0.003229	>= 0.1			s__Ideonella_livida	-0.002572	-0.01068	0.005541	>= 0.1			s__Ideonella_livida	0.002312	-0.005801	0.01043	>= 0.1			s__Aquirufa_beregesia	0	0	0	0	0.0004244	0	0	0	0	0	0	0	0	0	0			s__Ideonella_livida	0.00902166	0.00787128	0.00670954	0.00555247	0.0115934	0.00704948	2.56426	0.2774	0.512
s__Methylophaga_sp.	0.006145	-0.003378	0.01567	>= 0.1			s__Methylophaga_sp.	0.01241	0.002887	0.02193	< 0.01			s__Methylophaga_sp.	0.006266	-0.003258	0.01579	>= 0.1			s__Rhizobium_sp._BK650	0	0	1.576e-05	2.176e-05	7.804e-05	0	0	1.67e-05	2.667e-05	5.091e-05	0	0	2.34e-05	2.797e-05	0.0001171			s__Methylophaga_sp.	0.0153233	0.0114007	0.00905753	0.00752806	0.00291228	0.00311349	7.98567	0.01845	0.1124
s__Anderseniella_sp.	0.0007498	-0.008755	0.01025	>= 0.1			s__Anderseniella_sp.	-0.004271	-0.01378	0.005234	>= 0.1			s__Anderseniella_sp.	-0.00502	-0.01453	0.004484	>= 0.1			s__Tepidicella_xavieri	0.0002477	0.0003124	0.0003969	0.00042	0.0005641	5.594e-05	0.0001092	0.0001427	0.0002093	0.0002396	0	3.271e-05	3.981e-05	8.136e-05	0.0001329			s__Anderseniella_sp.	0.00599517	0.00524528	0.0110156	0.00875089	0.0102658	0.00956422	1.19247	0.5509	0.7125
s__Nocardioides_sp._zg-1230	-0.01228	-0.02173	-0.002829	< 0.01			s__Nocardioides_sp._zg-1230	-0.01593	-0.02538	-0.006477	< 0.001			s__Nocardioides_sp._zg-1230	-0.003648	-0.0131	0.005802	>= 0.1			s__Thalassospira_profundimaris	0	4.227e-05	9.263e-05	0.0001268	0.0001949	3.676e-05	0.000225	0.0002376	0.0003967	0.0007772	0	0	0	4.135e-05	0.0001956			s__Nocardioides_sp._zg-1230	0.00256139	0.003388	0.00620973	0.00348516	0.018489	0.0130267	14.92	0.0005757	0.02209
s__Rhodocyclales_bacterium_GWA2_65_19	-0.01202	-0.02085	-0.003188	< 0.01			s__Rhodocyclales_bacterium_GWA2_65_19	-0.01388	-0.02271	-0.00505	< 0.01			s__Rhodocyclales_bacterium_GWA2_65_19	-0.001862	-0.01069	0.006969	>= 0.1			s__Hydrogenophilales_bacterium_CG_4_10_14_0_8_um_filter_62_70	0	3.38e-05	3.991e-05	5.055e-05	0.0001283	1.931e-05	5.555e-05	6.738e-05	8.583e-05	0.0002884	0	0	0	2.85e-05	0.000104			s__Rhodocyclales_bacterium_GWA2_65_19	0.00382736	0.00374209	0.00568958	0.0037527	0.0177093	0.0118639	7.64503	0.02187	0.1242
s__Ramlibacter_sp._HM2	0.003435	-0.005041	0.01191	>= 0.1			s__Ramlibacter_sp._HM2	0.003204	-0.005272	0.01168	>= 0.1			s__Ramlibacter_sp._HM2	-0.0002311	-0.008707	0.008245	>= 0.1			s__Pedobacter_xinjiangensis	0	0	0	0	0.000103	0	0	0	0	4.531e-05	0	0	0	0	0			s__Ramlibacter_sp._HM2	0.0100648	0.00877208	0.0102959	0.00780396	0.00686053	0.00420426	0.908417	0.635	0.7577
s__Desulfobacca_acetoxidans	0.002786	-0.007196	0.01277	>= 0.1			s__Desulfobacca_acetoxidans	0.0009827	-0.008999	0.01096	>= 0.1			s__Desulfobacca_acetoxidans	-0.001803	-0.01178	0.008178	>= 0.1			s__Acinetobacter_terrae	0	0	0	0	5.335e-05	0	0	6.849e-05	0.0002089	0.000982	0	0	0	0	6.628e-05			s__Desulfobacca_acetoxidans	0.00877732	0.00915869	0.0105806	0.00804334	0.00779458	0.0081914	0.395545	0.8206	0.8804
s__bacterium_HR30	-0.005897	-0.02282	0.01103	>= 0.1			s__bacterium_HR30	-0.002735	-0.01966	0.01419	>= 0.1			s__bacterium_HR30	0.003161	-0.01376	0.02008	>= 0.1			s__Gallionella_sp.	0.0002438	0.000259	0.0006213	0.0009005	0.001987	0.0001545	0.0001792	0.0002341	0.0003663	0.0005908	4.234e-05	7.068e-05	0.0001481	0.0002463	0.0003733			s__bacterium_HR30	0.00918896	0.0133466	0.00602769	0.00678936	0.0119242	0.0198909	0.516096	0.7726	0.8462
s__Mesorhizobium_sp._M1A.F.Ca.ET.072.01.1.1	-0.003287	-0.01443	0.00786	>= 0.1			s__Mesorhizobium_sp._M1A.F.Ca.ET.072.01.1.1	0.002783	-0.008363	0.01393	>= 0.1			s__Mesorhizobium_sp._M1A.F.Ca.ET.072.01.1.1	0.00607	-0.005076	0.01722	>= 0.1			s__Thiotrichaceae_bacterium	0	0	0	4.157e-05	0.0002108	0	0	0	0	0.0001322	0	0	0	0	9.124e-05			s__Mesorhizobium_sp._M1A.F.Ca.ET.072.01.1.1	0.0119586	0.0123213	0.00588832	0.00719683	0.0091753	0.00808362	1.39241	0.4985	0.6654
s__Bradyrhizobium_sp._STM_3809	-0.004931	-0.01534	0.005478	>= 0.1			s__Bradyrhizobium_sp._STM_3809	-0.002592	-0.013	0.007817	>= 0.1			s__Bradyrhizobium_sp._STM_3809	0.002339	-0.008069	0.01275	>= 0.1			s__Rhizobium_leguminosarum	0	3.23e-05	5.847e-05	0.0001123	0.0002513	0	0	4.769e-05	0.0001466	0.0001859	0	6.821e-05	0.0001321	0.0001522	0.0003188			s__Bradyrhizobium_sp._STM_3809	0.00888627	0.0102047	0.0065472	0.00578942	0.0114781	0.00984199	1.54027	0.463	0.6343
s__Roseomonas_gilardii	-0.01075	-0.01726	-0.004237	< 0.01			s__Roseomonas_gilardii	-0.01253	-0.01904	-0.006016	< 0.001			s__Roseomonas_gilardii	-0.001779	-0.008292	0.004735	>= 0.1			s__Novosphingobium_sp._12-62-10	0	1.762e-05	2.302e-05	3.497e-05	0.0001257	0	0	2.142e-05	4.929e-05	0.0001188	0	3.624e-05	0.0001149	0.0001201	0.0001698			s__Roseomonas_gilardii	0.00419323	0.00201109	0.00597187	0.00166934	0.0167222	0.00921948	16.8924	0.0002147	0.02076
s__Aeromicrobium_sp.	0.0001445	-0.009728	0.01002	>= 0.1			s__Aeromicrobium_sp.	0.003267	-0.006606	0.01314	>= 0.1			s__Aeromicrobium_sp.	0.003122	-0.006751	0.013	>= 0.1			s__Alicycliphilus_sp.	0.0001256	0.0001586	0.0002084	0.000274	0.0007196	0	0.0001378	0.0001561	0.0002005	0.0004042	0	0	3.966e-05	0.0001292	0.0002155			s__Aeromicrobium_sp.	0.0110661	0.00820157	0.00794386	0.00448722	0.00779933	0.0111174	2.88183	0.2367	0.4593
s__Actinobacteria_bacterium_RBG_16_67_15	0.003326	-0.007536	0.01419	>= 0.1			s__Actinobacteria_bacterium_RBG_16_67_15	0.005039	-0.005822	0.0159	>= 0.1			s__Actinobacteria_bacterium_RBG_16_67_15	0.001713	-0.009148	0.01257	>= 0.1			s__Sphingomonas_sp._RG327	0	0	0	4.076e-05	8.855e-05	0	0	0	0	3.897e-05	0	0	0	4.384e-05	0.0001105			s__Actinobacteria_bacterium_RBG_16_67_15	0.0111778	0.00862451	0.00946442	0.0122686	0.00613888	0.00551921	1.46777	0.48	0.6486
s__Demequinaceae_bacterium	-0.01113	-0.02117	-0.001086	< 0.05			s__Demequinaceae_bacterium	-0.01753	-0.02757	-0.007487	< 0.001			s__Demequinaceae_bacterium	-0.006401	-0.01644	0.003642	>= 0.1			s__Azoarcus_sp._DN11	0	0	0	0	5.317e-05	0	0	0	1.59e-05	6.062e-05	0	0	2.531e-05	4.458e-05	6.156e-05			s__Demequinaceae_bacterium	0.000948571	0.00142519	0.00734981	0.00704791	0.0184788	0.0129093	14.8716	0.0005898	0.02209
s__Methylocystis_rosea	0.00309	-0.00601	0.01219	>= 0.1			s__Methylocystis_rosea	-0.0002129	-0.009313	0.008887	>= 0.1			s__Methylocystis_rosea	-0.003303	-0.0124	0.005798	>= 0.1			s__Betaproteobacteria_bacterium_RIFCSPLOWO2_12_FULL_68_20	0	2.832e-05	7.462e-05	0.0001428	0.0003124	0	2.842e-05	5.272e-05	7.939e-05	0.0001684	0	3.372e-05	4.415e-05	4.495e-05	0.0001996			s__Methylocystis_rosea	0.00773601	0.00411281	0.0110388	0.0106188	0.00794887	0.00704266	0.0671013	0.967	0.9857
s__Rhodocyclaceae_bacterium_UTPRO2	-0.01142	-0.02076	-0.00208	< 0.05			s__Rhodocyclaceae_bacterium_UTPRO2	-0.01251	-0.02185	-0.003176	< 0.01			s__Rhodocyclaceae_bacterium_UTPRO2	-0.001097	-0.01044	0.008242	>= 0.1			s__Candidatus_Methylobacter_favarea	4.336e-05	0.0001142	0.0002513	0.000338	0.0005798	0	0.0002023	0.0002495	0.0003024	0.000398	0	0	6.913e-05	8.484e-05	0.0002539			s__Rhodocyclaceae_bacterium_UTPRO2	0.00435413	0.00617442	0.00545089	0.00297998	0.0168687	0.0119066	7.33527	0.02554	0.1345
s__Bosea_sp._CS1GBMeth4	0.001468	-0.005607	0.008543	>= 0.1			s__Bosea_sp._CS1GBMeth4	0.0001975	-0.006877	0.007272	>= 0.1			s__Bosea_sp._CS1GBMeth4	-0.001271	-0.008345	0.005804	>= 0.1			s__Myxococcales_bacterium	0.0004364	0.0005607	0.000835	0.001061	0.001271	0.0003539	0.0004307	0.0005121	0.0006963	0.0009537	0.0003677	0.0008044	0.0008851	0.001134	0.001193			s__Bosea_sp._CS1GBMeth4	0.0085148	0.00601864	0.00978533	0.00719284	0.00831732	0.00451482	0.645503	0.7242	0.8132
s__Aquincola_rivuli	-0.002528	-0.01172	0.006668	>= 0.1			s__Aquincola_rivuli	-0.001326	-0.01052	0.00787	>= 0.1			s__Aquincola_rivuli	0.001202	-0.007994	0.0104	>= 0.1			s__Candidatus_Thiosymbion_ectosymbiont_of_Robbea_hypermnestra	0	0	0	0	4.835e-05	0	0	0	3.883e-05	0.0001688	0	0	0	0	0			s__Aquincola_rivuli	0.00882112	0.0063199	0.0076193	0.00820553	0.0101473	0.00870567	1.14779	0.5633	0.7222
s__Hydrogenophaga_borbori	0.008692	-0.004021	0.0214	>= 0.1			s__Hydrogenophaga_borbori	0.01437	0.001656	0.02708	< 0.05			s__Hydrogenophaga_borbori	0.005677	-0.007036	0.01839	>= 0.1			s__Gottfriedia_acidiceleris	0	0	0	2.716e-05	3.382e-05	0	0	0	0	0.0001755	0	0	0	0	0			s__Hydrogenophaga_borbori	0.0155381	0.0179457	0.00986099	0.00469967	0.00116922	0.00238891	13.1801	0.001374	0.02857
s__Nocardioides_ginsengisegetis	0.0005476	-0.007489	0.008584	>= 0.1			s__Nocardioides_ginsengisegetis	0.001052	-0.006985	0.009089	>= 0.1			s__Nocardioides_ginsengisegetis	0.0005045	-0.007532	0.008541	>= 0.1			s__Methylovorus_glucosotrophus	0	2.521e-05	3.311e-05	3.655e-05	6.114e-05	0	2.207e-05	3.577e-05	7.277e-05	0.0002249	0	3.288e-05	9.081e-05	0.0001191	0.0001572			s__Nocardioides_ginsengisegetis	0.00935573	0.00783095	0.00885123	0.00641213	0.00830367	0.00611368	0.010647	0.9947	0.9957
s__Candidatus_Thiodiazotropha_taylori	0.00531	-0.00391	0.01453	>= 0.1			s__Candidatus_Thiodiazotropha_taylori	0.01785	0.008628	0.02707	< 0.001			s__Candidatus_Thiodiazotropha_taylori	0.01254	0.003318	0.02176	< 0.01			s__Hydrogenophilales_bacterium_CG17_big_fil_post_rev_8_21_14_2_50_63_12	0	0	0	0	9.282e-05	0	0	0	0	7.885e-05	0	0	0	0	0			s__Candidatus_Thiodiazotropha_taylori	0.0189586	0.0120676	0.00642096	0.00521973	0.0011113	0.00333389	15.2254	0.0004941	0.02132
s__Mesorhizobium_sp._M7A.T.Ca.TU.009.01.3.1	-0.008778	-0.0214	0.003844	>= 0.1			s__Mesorhizobium_sp._M7A.T.Ca.TU.009.01.3.1	-0.004034	-0.01666	0.008587	>= 0.1			s__Mesorhizobium_sp._M7A.T.Ca.TU.009.01.3.1	0.004743	-0.007878	0.01736	>= 0.1			s__Roseicella_sp._GB24	0	0	0	0	0	0	0	0	0	0	0	0	0	0	8.373e-05			s__Mesorhizobium_sp._M7A.T.Ca.TU.009.01.3.1	0.00904006	0.0121716	0.00429677	0.00393272	0.0130743	0.0134623	1.77999	0.4107	0.5837
s__Candidatus_Propionivibrio_aalborgensis	-0.002211	-0.01058	0.006157	>= 0.1			s__Candidatus_Propionivibrio_aalborgensis	-0.002822	-0.01119	0.005546	>= 0.1			s__Candidatus_Propionivibrio_aalborgensis	-0.0006107	-0.008979	0.007757	>= 0.1			s__Candidatus_Nitrotoga_sp._HW29	0	3.292e-05	3.919e-05	9.228e-05	0.0001137	0	0	0.0001284	0.0003493	0.000406	0	8.701e-05	0.0002125	0.0003425	0.000558			s__Candidatus_Propionivibrio_aalborgensis	0.00765783	0.0065057	0.0082685	0.00796276	0.0104795	0.0067715	1.15255	0.562	0.7213
s__Anaeromyxobacter_sp._SG26	-0.0093	-0.01722	-0.001385	< 0.05			s__Anaeromyxobacter_sp._SG26	-0.01196	-0.01988	-0.004049	< 0.01			s__Anaeromyxobacter_sp._SG26	-0.002664	-0.01058	0.005251	>= 0.1			s__Sphingorhabdus_pulchriflava	0.0002817	0.0006767	0.0007888	0.001415	0.002056	0.0001367	0.0001971	0.0002532	0.0003192	0.0004841	5.155e-05	0.0002255	0.0002649	0.0003687	0.0007149			s__Anaeromyxobacter_sp._SG26	0.00391155	0.0044395	0.00657584	0.00521757	0.0158762	0.00941754	10.104	0.006396	0.06183
s__Alphaproteobacteria_bacterium_HGW-Alphaproteobacteria-6	-0.01511	-0.02824	-0.00197	< 0.05			s__Alphaproteobacteria_bacterium_HGW-Alphaproteobacteria-6	-0.01409	-0.02722	-0.0009539	< 0.05			s__Alphaproteobacteria_bacterium_HGW-Alphaproteobacteria-6	0.001016	-0.01212	0.01415	>= 0.1			s__Acidobacteria_bacterium_RBG_16_70_10	2.649e-05	5.601e-05	0.0001051	0.0001731	0.0004205	0	3.64e-05	6.404e-05	8.328e-05	0.000173	0	5.654e-05	9.028e-05	9.759e-05	0.0003694			s__Alphaproteobacteria_bacterium_HGW-Alphaproteobacteria-6	0.00440239	0.00584522	0.00338629	0.00351376	0.0184917	0.0180826	9.23785	0.009863	0.08015
s__Comamonadaceae_bacterium_PBBC2	0.00442	-0.005618	0.01446	>= 0.1			s__Comamonadaceae_bacterium_PBBC2	0.006471	-0.003566	0.01651	>= 0.1			s__Comamonadaceae_bacterium_PBBC2	0.002051	-0.007986	0.01209	>= 0.1			s__unclassified_g__Bosea	0	0	0	0	0.0001683	0	0	0	0	8.902e-05	0	0	0	0	6.032e-05			s__Comamonadaceae_bacterium_PBBC2	0.01159	0.0116201	0.00953864	0.00753856	0.00511859	0.00512288	1.67932	0.4319	0.6038
s__Hyphomicrobium_sp._SCN_65-11	-0.006853	-0.01439	0.000684	< 0.1			s__Hyphomicrobium_sp._SCN_65-11	-0.005141	-0.01268	0.002396	>= 0.1			s__Hyphomicrobium_sp._SCN_65-11	0.001712	-0.005825	0.009249	>= 0.1			s__Gammaproteobacteria_bacterium_BRH_c0	0	0	0	0	8.353e-05	0	0	0	0	4.516e-05	0	0	0	0	0.0002381			s__Hyphomicrobium_sp._SCN_65-11	0.00760277	0.00396396	0.00589074	0.00539103	0.0127439	0.00884302	4.46047	0.1075	0.3061
s__Novosphingobium_sp._B_225	-0.007808	-0.01731	0.001691	>= 0.1			s__Novosphingobium_sp._B_225	-0.004942	-0.01444	0.004556	>= 0.1			s__Novosphingobium_sp._B_225	0.002865	-0.006633	0.01236	>= 0.1			s__Streptomyces_sp._MBT62	0	0	0	0	3.888e-05	0	0	0	2.871e-05	9.327e-05	0	0	4.256e-05	4.409e-05	0.0002508			s__Novosphingobium_sp._B_225	0.00801375	0.00946454	0.00514847	0.00539209	0.012956	0.00875532	4.60029	0.1002	0.2941
s__Syntrophorhabdaceae_bacterium	0.002589	-0.01299	0.01817	>= 0.1			s__Syntrophorhabdaceae_bacterium	-0.008584	-0.02416	0.006993	>= 0.1			s__Syntrophorhabdaceae_bacterium	-0.01117	-0.02675	0.004404	>= 0.1			s__Delftia_sp.	0	6.979e-05	0.000166	0.0004029	0.0005095	0.0001078	0.0002252	0.000235	0.0003557	0.0006669	0	0	0	7.977e-05	0.0001187			s__Syntrophorhabdaceae_bacterium	0.00208774	0.00326606	0.0132613	0.0200064	0.010672	0.0106938	4.15561	0.1252	0.3154
s__Xanthomonas_oryzae	-0.001412	-0.008879	0.006056	>= 0.1			s__Xanthomonas_oryzae	-0.000197	-0.007665	0.007271	>= 0.1			s__Xanthomonas_oryzae	0.001215	-0.006253	0.008682	>= 0.1			s__Flavobacterium_sp._123	0	0	4.73e-05	0.0001848	0.0002623	0	0	2.24e-05	6.931e-05	0.0001253	0	0	0	0	6.486e-05			s__Xanthomonas_oryzae	0.00899417	0.0077734	0.00777945	0.00552481	0.00919113	0.00545625	0.330057	0.8479	0.8985
s__Sulfuricella_denitrificans	-0.0009187	-0.01188	0.01004	>= 0.1			s__Sulfuricella_denitrificans	-0.002499	-0.01346	0.00846	>= 0.1			s__Sulfuricella_denitrificans	-0.00158	-0.01254	0.009379	>= 0.1			s__Rhizobium_yanglingense	0	0	4.217e-05	0.0001372	0.0002482	0	0	4.08e-05	4.714e-05	0.0001425	0	0	4.8e-05	5.076e-05	0.0001465			s__Sulfuricella_denitrificans	0.00728239	0.0113662	0.00886248	0.00828119	0.00978122	0.00788693	1.99575	0.3687	0.5435
s__Luteitalea_sp.	0.007614	-0.001905	0.01713	>= 0.1			s__Luteitalea_sp.	0.01063	0.001107	0.02015	< 0.05			s__Luteitalea_sp.	0.003012	-0.006507	0.01253	>= 0.1			s__Zetaproteobacteria_bacterium	7.702e-05	0.0001816	0.0003449	0.000375	0.0005386	4.925e-05	0.0001494	0.0002131	0.0002875	0.0004207	0	0.0001003	0.00036	0.0003612	0.0007029			s__Luteitalea_sp.	0.0131843	0.0112034	0.0101723	0.00795053	0.00255821	0.00272734	7.561	0.02281	0.1267
s__Aromatoleum_evansii	-0.00522	-0.01365	0.003208	>= 0.1			s__Aromatoleum_evansii	-0.003347	-0.01177	0.005082	>= 0.1			s__Aromatoleum_evansii	0.001874	-0.006555	0.0103	>= 0.1			s__Bradyrhizobium_yuanmingense	0	0	0	0	3.989e-05	0	0	0	0	3.976e-05	0	0	0	0	5.924e-05			s__Aromatoleum_evansii	0.00814215	0.008129	0.00626845	0.00346186	0.0114888	0.00870088	2.08014	0.3534	0.5426
s__Deltaproteobacteria_bacterium_RIFCSPLOWO2_12_FULL_57_22	-0.001082	-0.008769	0.006606	>= 0.1			s__Deltaproteobacteria_bacterium_RIFCSPLOWO2_12_FULL_57_22	-0.0001382	-0.007826	0.007549	>= 0.1			s__Deltaproteobacteria_bacterium_RIFCSPLOWO2_12_FULL_57_22	0.0009436	-0.006744	0.008631	>= 0.1			s__Methylocystis_bryophila	0	0	0	0	0	0	0	0	0	0	0	0	0	5.185e-05	0.0001142			s__Deltaproteobacteria_bacterium_RIFCSPLOWO2_12_FULL_57_22	0.00889652	0.00784371	0.00795291	0.00604829	0.00903476	0.00546111	0.215431	0.8979	0.9347
s__Rhodoplanes_elegans	-0.00867	-0.01703	-0.0003097	< 0.05			s__Rhodoplanes_elegans	-0.01006	-0.01842	-0.001697	< 0.05			s__Rhodoplanes_elegans	-0.001387	-0.009747	0.006973	>= 0.1			s__Pararhizobium_antarcticum	0	1.8e-05	2.61e-05	0.0001623	0.0002252	0	4.258e-05	5.198e-05	5.782e-05	6.796e-05	2.858e-05	3.243e-05	5.874e-05	0.0001353	0.0001898			s__Rhodoplanes_elegans	0.00480339	0.0045112	0.00619053	0.00533944	0.0148605	0.0101213	8.79492	0.01231	0.08749
s__Acidobacteriales_bacterium	0.001902	-0.008544	0.01235	>= 0.1			s__Acidobacteriales_bacterium	0.004396	-0.00605	0.01484	>= 0.1			s__Acidobacteriales_bacterium	0.002494	-0.007951	0.01294	>= 0.1			s__Sphingobium_limneticum	0	0	0	4.853e-05	0.0001852	0	0	3.724e-05	4.088e-05	0.0001501	0	0	0	0.0001159	0.0001379			s__Acidobacteriales_bacterium	0.0109082	0.00832037	0.00841403	0.00509613	0.00651234	0.0118737	3.40207	0.1825	0.3898
s__Nitrosomonas_sp._Nm84	-0.005373	-0.0125	0.001754	>= 0.1			s__Nitrosomonas_sp._Nm84	-0.00883	-0.01596	-0.001704	< 0.05			s__Nitrosomonas_sp._Nm84	-0.003457	-0.01058	0.003669	>= 0.1			s__Croceibacterium_soli	0	3.796e-05	5.197e-05	5.683e-05	0.0001261	0	0	0	5.001e-05	0.0001205	0	0	8.016e-05	8.478e-05	0.000162			s__Nitrosomonas_sp._Nm84	0.00451393	0.0039883	0.0079712	0.00588422	0.013344	0.00770754	7.65079	0.02181	0.1242
s__Luteimonas_sp.	-0.01054	-0.01842	-0.002652	< 0.01			s__Luteimonas_sp.	-0.002058	-0.009943	0.005827	>= 0.1			s__Luteimonas_sp.	0.008479	0.000594	0.01636	< 0.05			s__Nocardioides_sp._zg-1308	0	0	0	0	0	0	0	0	0	7.083e-05	0	0	0	7.699e-05	8.207e-05			s__Luteimonas_sp.	0.0107409	0.00826094	0.00226186	0.0022021	0.0127989	0.00784193	8.85328	0.01195	0.08667
s__Betaproteobacteria_bacterium_HGW-Betaproteobacteria-20	0.003545	-0.004407	0.0115	>= 0.1			s__Betaproteobacteria_bacterium_HGW-Betaproteobacteria-20	0.002477	-0.005475	0.01043	>= 0.1			s__Betaproteobacteria_bacterium_HGW-Betaproteobacteria-20	-0.001068	-0.009019	0.006884	>= 0.1			s__Sterolibacterium_sp.	0	0	0	0	4.217e-05	0	0	0	0	0	0	0	0	0	8.648e-05			s__Betaproteobacteria_bacterium_HGW-Betaproteobacteria-20	0.00905466	0.00618839	0.0101223	0.00720982	0.00657764	0.00682582	1.12149	0.5708	0.7249
s__Phycisphaeraceae_bacterium	-0.004527	-0.01716	0.00811	>= 0.1			s__Phycisphaeraceae_bacterium	-0.0005329	-0.01317	0.0121	>= 0.1			s__Phycisphaeraceae_bacterium	0.003994	-0.008643	0.01663	>= 0.1			s__Achromobacter_sp._ACRQX	0	0	0	0	2.471e-05	0	0	0	0	0	0	0	0	0	5.563e-05			s__Phycisphaeraceae_bacterium	0.00972473	0.0152673	0.00573026	0.00952909	0.0102577	0.00467182	4.3994	0.1108	0.3125
s__Pseudomonas_sp._HMWF032	0.01479	0.004471	0.02512	< 0.01			s__Pseudomonas_sp._HMWF032	0.006902	-0.003421	0.01722	>= 0.1			s__Pseudomonas_sp._HMWF032	-0.007892	-0.01822	0.00243	>= 0.1			s__Aquabacterium_terrae	4.63e-05	0.0001406	0.0001774	0.0002145	0.0004311	3.621e-05	0.0001186	0.0001303	0.0002846	0.0003348	0.0002161	0.0003094	0.0003338	0.0003922	0.0006672			s__Pseudomonas_sp._HMWF032	0.00824022	0.00757048	0.0161325	0.0128924	0.00133854	0.00267238	9.07343	0.01071	0.08322
s__unclassified_g__Sphingobium	-0.003441	-0.0207	0.01382	>= 0.1			s__unclassified_g__Sphingobium	0.002517	-0.01474	0.01977	>= 0.1			s__unclassified_g__Sphingobium	0.005958	-0.0113	0.02321	>= 0.1			s__Brucella_pseudogrignonensis	0	0	0	0	0	0	0	0	4.818e-05	6.813e-05	0	0	0	0	7.62e-05			s__unclassified_g__Sphingobium	0.0113583	0.0215899	0.00540068	0.0080119	0.00884151	0.0106891	1.71943	0.4233	0.5972
s__Anaeromyxobacter_dehalogenans	-0.006483	-0.01418	0.001218	>= 0.1			s__Anaeromyxobacter_dehalogenans	-0.008081	-0.01578	-0.0003796	< 0.05			s__Anaeromyxobacter_dehalogenans	-0.001597	-0.009298	0.006104	>= 0.1			s__Inhella_sp.	0	0	0	0	7.028e-05	0	0	0	0	5.732e-05	0	0	0	0	7.556e-05			s__Anaeromyxobacter_dehalogenans	0.00530135	0.00551519	0.00689862	0.0073308	0.0133821	0.00665027	4.64692	0.09793	0.2893
s__Leptothrix_cholodnii	-0.004773	-0.01253	0.002982	>= 0.1			s__Leptothrix_cholodnii	-0.004468	-0.01222	0.003287	>= 0.1			s__Leptothrix_cholodnii	0.0003048	-0.007451	0.00806	>= 0.1			s__Rhodopseudomonas_palustris	0	0	6.91e-05	0.0001274	0.0003576	2.263e-05	7.062e-05	7.615e-05	0.0001256	0.0002883	0	0	0.0001218	0.0001264	0.000182			s__Leptothrix_cholodnii	0.00713261	0.00333636	0.00682778	0.00421583	0.0116009	0.0100647	0.998236	0.6071	0.7344
s__Azonexus_fungiphilus	-0.004661	-0.01681	0.00749	>= 0.1			s__Azonexus_fungiphilus	-0.007983	-0.02013	0.004168	>= 0.1			s__Azonexus_fungiphilus	-0.003322	-0.01547	0.008829	>= 0.1			s__uncultured_Riemerella_sp.	0	0	0	3.683e-05	0.0001619	0	0	0	0	4.515e-05	0	0	0	4.82e-05	0.0001982			s__Azonexus_fungiphilus	0.00473679	0.00568271	0.00805865	0.00730305	0.01272	0.015297	1.868	0.393	0.5667
s__Sulfuricurvum_sp._RIFCSPLOWO2_02_43_6	0.01909	-0.01385	0.05204	>= 0.1			s__Sulfuricurvum_sp._RIFCSPLOWO2_02_43_6	0.004003	-0.02894	0.03695	>= 0.1			s__Sulfuricurvum_sp._RIFCSPLOWO2_02_43_6	-0.01509	-0.04804	0.01786	>= 0.1			s__Brachymonas_sp.	0	0	0	0	6.948e-05	0	0	0	0	0	0	0	0	0	0			s__Sulfuricurvum_sp._RIFCSPLOWO2_02_43_6	0.00480718	0.00836249	0.0198975	0.0477139	0.000804383	0.00176584	1.89304	0.3881	0.5627
s__Betaproteobacteria_bacterium_HGW-Betaproteobacteria-16	0.005332	-0.003071	0.01373	>= 0.1			s__Betaproteobacteria_bacterium_HGW-Betaproteobacteria-16	0.008613	0.0002099	0.01702	< 0.05			s__Betaproteobacteria_bacterium_HGW-Betaproteobacteria-16	0.003281	-0.005122	0.01168	>= 0.1			s__Marmoricola_caldifontis	0	4.894e-05	9.03e-05	9.372e-05	0.0001449	1.781e-05	3.339e-05	6.079e-05	6.806e-05	0.0001283	0	4.811e-05	6.177e-05	0.0001072	0.0001773			s__Betaproteobacteria_bacterium_HGW-Betaproteobacteria-16	0.0124663	0.0091275	0.00918511	0.00743821	0.00385345	0.0037693	5.48112	0.06453	0.2237
s__Deltaproteobacteria_bacterium_CG_4_8_14_3_um_filter_45_9	0.004441	-0.003187	0.01207	>= 0.1			s__Deltaproteobacteria_bacterium_CG_4_8_14_3_um_filter_45_9	0.00866	0.001032	0.01629	< 0.05			s__Deltaproteobacteria_bacterium_CG_4_8_14_3_um_filter_45_9	0.004218	-0.00341	0.01185	>= 0.1			s__Burkholderiales_bacterium_RIFCSPHIGHO2_12_FULL_63_20	0.0003549	0.0004597	0.0006341	0.0008602	0.00131	0.0006318	0.001425	0.001728	0.002833	0.004047	0	4.946e-05	8.29e-05	0.0001705	0.001201			s__Deltaproteobacteria_bacterium_CG_4_8_14_3_um_filter_45_9	0.0127941	0.00837779	0.00857572	0.0051735	0.00413432	0.00538574	6.82828	0.0329	0.1557
s__Methylomonas_sp._WSC-6	0.001332	-0.02657	0.02923	>= 0.1			s__Methylomonas_sp._WSC-6	0.02328	-0.00462	0.05118	>= 0.1			s__Methylomonas_sp._WSC-6	0.02195	-0.005952	0.04985	>= 0.1			s__Syntrophus_gentianae	0	0	0	4.563e-05	0.0001505	0	0	0	0	0.0001335	0	0	0	5.572e-05	6.777e-05			s__Methylomonas_sp._WSC-6	0.0235672	0.0409748	0.00162004	0.0022828	0.000288219	0.000864656	3.56509	0.1682	0.3685
s__Thiotrichales_bacterium_SG8_50	-0.005708	-0.01588	0.004466	>= 0.1			s__Thiotrichales_bacterium_SG8_50	-0.001922	-0.0121	0.008251	>= 0.1			s__Thiotrichales_bacterium_SG8_50	0.003785	-0.006389	0.01396	>= 0.1			s__Steroidobacteraceae_bacterium	0.008938	0.009454	0.0111	0.0126	0.01513	0.00892	0.01334	0.01559	0.01671	0.02065	0.02332	0.03039	0.03326	0.03549	0.03934			s__Thiotrichales_bacterium_SG8_50	0.00910097	0.00447378	0.00531579	0.00637836	0.0110233	0.0127812	3.71593	0.156	0.3583
s__Aquabacter_sp._L1I39	-0.00896	-0.01577	-0.002155	< 0.01			s__Aquabacter_sp._L1I39	-0.01232	-0.01913	-0.005518	< 0.001			s__Aquabacter_sp._L1I39	-0.003363	-0.01017	0.003442	>= 0.1			s__Microthrixaceae_bacterium	0	0	0	6.34e-05	0.0002733	0	2.385e-05	5.493e-05	0.0001367	0.0003264	0	0.0001368	0.0002395	0.0003462	0.0004846			s__Aquabacter_sp._L1I39	0.00323252	0.00399177	0.00659589	0.00651686	0.0155559	0.00646895	13.1633	0.001386	0.02863
s__Brooklawnia_sp.	-0.001388	-0.00829	0.005513	>= 0.1			s__Brooklawnia_sp.	-0.004722	-0.01162	0.00218	>= 0.1			s__Brooklawnia_sp.	-0.003333	-0.01023	0.003568	>= 0.1			s__Pseudomonas_sp._D7-10	3.205e-05	8.499e-05	0.0001954	0.0002736	0.0004396	4.159e-05	0.0002059	0.0002196	0.0002773	0.0004618	0	0	7.646e-05	9.23e-05	0.0001434			s__Brooklawnia_sp.	0.00575644	0.00497716	0.00908972	0.00544777	0.0104781	0.0069748	4.15206	0.1254	0.3154
s__Noviherbaspirillum_denitrificans	0.0131	0.0007163	0.02548	< 0.05			s__Noviherbaspirillum_denitrificans	0.00335	-0.009031	0.01573	>= 0.1			s__Noviherbaspirillum_denitrificans	-0.009747	-0.02213	0.002633	>= 0.1			s__Candidatus_Microthrix_parvicella	0	0	3.118e-05	4.733e-05	8.612e-05	0	0	0	3.416e-05	3.801e-05	0	0	0	5.59e-05	0.0001643			s__Noviherbaspirillum_denitrificans	0.00627709	0.00399605	0.0160242	0.0166207	0.0029275	0.00629117	8.38791	0.01509	0.09981
s__Chloroflexi_bacterium_RBG_16_51_16	0.002523	-0.007828	0.01287	>= 0.1			s__Chloroflexi_bacterium_RBG_16_51_16	0.006357	-0.003993	0.01671	>= 0.1			s__Chloroflexi_bacterium_RBG_16_51_16	0.003834	-0.006516	0.01418	>= 0.1			s__Aromatoleum_toluclasticum	0	0	3.018e-05	4.286e-05	5.991e-05	0	0	0	0	3.617e-05	0	0	0	0	0			s__Chloroflexi_bacterium_RBG_16_51_16	0.0117894	0.0104077	0.0079549	0.00744802	0.00543221	0.00825306	2.27254	0.321	0.5426
s__Rhodocyclales_bacterium_CG_4_10_14_3_um_filter_68_10	-0.006677	-0.01686	0.003504	>= 0.1			s__Rhodocyclales_bacterium_CG_4_10_14_3_um_filter_68_10	-0.0005906	-0.01077	0.009591	>= 0.1			s__Rhodocyclales_bacterium_CG_4_10_14_3_um_filter_68_10	0.006087	-0.004095	0.01627	>= 0.1			s__Rhodothermia_bacterium	0	0	0	0	9.335e-05	0	0	0	0	0	0	0	0	0	6.277e-05			s__Rhodocyclales_bacterium_CG_4_10_14_3_um_filter_68_10	0.0101987	0.0110321	0.00411193	0.00277557	0.0107892	0.00974666	2.4307	0.2966	0.5358
s__Trinickia_caryophylli	-0.002212	-0.00914	0.004716	>= 0.1			s__Trinickia_caryophylli	0.00127	-0.005658	0.008198	>= 0.1			s__Trinickia_caryophylli	0.003482	-0.003446	0.01041	>= 0.1			s__Dinoroseobacter_sp.	0	0	0	0	7.884e-05	0	0	0	0	0.0001733	0	0	0	8.268e-05	0.0001081			s__Trinickia_caryophylli	0.00993919	0.00599441	0.0064574	0.00357258	0.00866964	0.00742982	1.42989	0.4892	0.6575
s__Ideonella_paludis	0.00208	-0.005816	0.009975	>= 0.1			s__Ideonella_paludis	0.0007521	-0.007144	0.008648	>= 0.1			s__Ideonella_paludis	-0.001328	-0.009223	0.006568	>= 0.1			s__Thermodesulfovibrio_sp._RBG_19FT_COMBO_42_12	0	0	0	0	0.0001625	0	0	0	3.657e-05	5.415e-05	0	0	5.045e-05	5.571e-05	9.818e-05			s__Ideonella_paludis	0.00815185	0.00517316	0.00947941	0.00356261	0.00739972	0.00977248	1.97419	0.3727	0.5482
s__Variovorax_paradoxus	0.003563	-0.007688	0.01481	>= 0.1			s__Variovorax_paradoxus	0.00912	-0.002131	0.02037	>= 0.1			s__Variovorax_paradoxus	0.005557	-0.005693	0.01681	>= 0.1			s__Antricoccus_suffuscus	0	0	0	0	0.0001344	0	0	0	0	0.0001112	0	0	0	0	9.109e-05			s__Variovorax_paradoxus	0.0132323	0.0131114	0.00767501	0.00753707	0.00411237	0.00672971	1.56344	0.4576	0.6289
s__Candidatus_Nitrotoga_sp._MKT	-0.0006724	-0.01268	0.01134	>= 0.1			s__Candidatus_Nitrotoga_sp._MKT	-0.008424	-0.02043	0.003586	>= 0.1			s__Candidatus_Nitrotoga_sp._MKT	-0.007752	-0.01976	0.004258	>= 0.1			s__Gemmatimonadetes_bacterium_HGW-Gemmatimonadetes-1	0	0	0	2.983e-05	8.65e-05	0	0	0	0	2.994e-05	0	0	4.65e-05	8.836e-05	0.000142			s__Candidatus_Nitrotoga_sp._MKT	0.00292653	0.00393792	0.0106784	0.0105689	0.0113508	0.0136029	3.55006	0.1695	0.37
[truncated: 2,238 more rows]
