# Supplementary material for: Characterizing nitrogen cycling microorganisms and genes in sediments of the Three Gorges Reservoir
Source: PLoS One. 2025 Jun 10;20(6):e0324051. doi: 10.1371/journal.pone.0324051 (PMC12151472; doi:10.1371/journal.pone.0324051)
Supplement: S1 File — (ZIP) [file pone.0324051.s001.zip › Dataset/Network Analysis Diagram/Function/Downstream/HC_downstream_0.05_occor.csv]

	otu1	otu2	otu3	otu4	otu5	otu6	otu7	otu8
otu1	1	0	0	0.8	0	-0.783333333333333	0.7	-0.833333333333333
otu2	0	1	0.816666666666667	-0.833333333333333	-0.85	0	-0.85	0.783333333333333
otu3	0	0.816666666666667	1	-0.783333333333333	0	0.9	-0.716666666666667	0.733333333333333
otu4	0.8	-0.833333333333333	-0.783333333333333	1	0.933333333333333	-0.75	0.933333333333333	-0.933333333333333
otu5	0	-0.85	0	0.933333333333333	1	0	0.9	-0.833333333333333
otu6	-0.783333333333333	0	0.9	-0.75	0	1	0	0.733333333333333
otu7	0.7	-0.85	-0.716666666666667	0.933333333333333	0.9	-0.683333333333333	1	-0.966666666666667
otu8	-0.833333333333333	0.783333333333333	0.733333333333333	-0.933333333333333	-0.833333333333333	0.733333333333333	-0.966666666666667	1
