# Supplementary material for: Characterizing nitrogen cycling microorganisms and genes in sediments of the Three Gorges Reservoir
Source: PLoS One. 2025 Jun 10;20(6):e0324051. doi: 10.1371/journal.pone.0324051 (PMC12151472; doi:10.1371/journal.pone.0324051)
Supplement: S1 File — (ZIP) [file pone.0324051.s001.zip › Dataset/Network Analysis Diagram/Function/Downstream/downstream.txt]

Group	otu1	otu2	otu3	otu4	otu5	otu6	otu7	otu8
XX001_10	128.5611324	481.1387863	3395.552883	770.1770409	291.3253573	21.22160969	1258.392071	5876.689661
XX001_20	221.5435296	284.8893698	2574.81164	984.1304314	470.5864856	0.705724766	1817.019621	5292.288839
XX001_30	247.02537	257.6710439	2589.242557	1035.336968	535.7932313	4.286490762	1946.194354	4980.643221
S39_10	72.94902336	432.6493168	3076.752855	572.4487835	276.4071474	12.02844983	1113.502315	6291.968134
S39_20	144.3883621	493.1474161	3437.055991	800.6310993	312.3850082	19.65606667	1208.32445	6245.196433
S39_30	129.424878	328.3373613	3209.951436	905.5642155	457.7738004	18.33966103	1639.744757	5487.065344
S32_10	159.1349162	449.0792487	3135.962107	815.5487051	296.9832585	8.195062739	1301.312668	5763.255383
S32_20	248.4878159	343.1286875	2611.641114	966.8380896	448.426951	2.800755421	1569.199348	5383.152831
S32_30	256.6923114	381.8453258	2618.1832	909.9659228	446.584613	2.725105594	1679.664885	5035.060887
