# Supplementary material for: Characterizing nitrogen cycling microorganisms and genes in sediments of the Three Gorges Reservoir
Source: PLoS One. 2025 Jun 10;20(6):e0324051. doi: 10.1371/journal.pone.0324051 (PMC12151472; doi:10.1371/journal.pone.0324051)
Supplement: S1 File — (ZIP) [file pone.0324051.s001.zip › Dataset/Network Analysis Diagram/Function/Downstream/edge.csv]

Source	Target	Type	Id	Label	Weight	PN
otu1	otu1	Undirected	0		1	P
otu1	otu4	Undirected	1		1.6	P
otu1	otu6	Undirected	2		-1.566667	N
otu1	otu7	Undirected	3		1.4	P
otu1	otu8	Undirected	4		-1.666667	N
otu2	otu2	Undirected	5		1	P
otu2	otu3	Undirected	6		1.633333	P
otu2	otu4	Undirected	7		-1.666667	N
otu2	otu5	Undirected	8		-1.7	N
otu2	otu7	Undirected	9		-1.7	N
otu2	otu8	Undirected	10		1.566667	P
otu3	otu3	Undirected	12		1	P
otu3	otu4	Undirected	13		-1.566667	N
otu3	otu6	Undirected	14		1.8	P
otu3	otu7	Undirected	15		-1.433333	N
otu3	otu8	Undirected	16		1.466667	P
otu4	otu4	Undirected	20		1	P
otu4	otu5	Undirected	21		1.866667	P
otu4	otu6	Undirected	22		-1.5	N
otu4	otu7	Undirected	23		1.866667	P
otu4	otu8	Undirected	24		-1.866667	N
otu5	otu5	Undirected	27		1	P
otu5	otu7	Undirected	28		1.8	P
otu5	otu8	Undirected	29		-1.666667	N
otu6	otu6	Undirected	33		1	P
otu6	otu8	Undirected	34		1.466667	P
otu7	otu6	Undirected	40		-0.683333	N
otu7	otu7	Undirected	41		1	P
otu7	otu8	Undirected	42		-1.933333	N
otu8	otu8	Undirected	50		1	P
