# Supplementary material for: Characterizing nitrogen cycling microorganisms and genes in sediments of the Three Gorges Reservoir
Source: PLoS One. 2025 Jun 10;20(6):e0324051. doi: 10.1371/journal.pone.0324051 (PMC12151472; doi:10.1371/journal.pone.0324051)
Supplement: S1 File — (ZIP) [file pone.0324051.s001.zip › Dataset/Network Analysis Diagram/Function/Downstream/node.csv]

Id	Label	degree	weighted degree	Eccentricity	closnesscentrality	harmonicclosnesscentrality	betweenesscentrality	Authority	Hub	pageranks	componentnumber	modularity_class	stat_inf_class	clustering	triangles	eigencentrality
otu1	Nitrogen fixation	6	1.766667	2	0.7	0.785714	0	0.276868	0.276871	0.069345	0	0	0	0.8	8	0.664038
otu4	Dissimilatory nitrate reduction	9	0.733333	1	1	1	1.75	0.416903	0.416901	0.123313	0	0	0	0.535714	15	1
otu6	Annamox	7	1.516667	2	0.777778	0.857143	0.25	0.326772	0.326773	0.087054	0	1	0	0.8	12	0.783567
otu7	Nitrogen transport	9	1.316667	1	1	1	1.75	0.416903	0.416901	0.123313	0	0	0	0.535714	15	1
otu8	Organic nitrogen metabolism	9	-0.633333	1	1	1	1.75	0.416903	0.416901	0.123313	0	1	0	0.714286	20	1
otu2	Nitrification	7	0.133333	2	0.777778	0.857143	0.25	0.326772	0.326773	0.087054	0	1	0	0.8	12	0.783567
otu3	Denitrification	7	3.9	2	0.777778	0.857143	0.25	0.334222	0.334224	0.084524	0	1	0	0.8	12	0.801213
otu5	Assimilatory nitrate reduction	6	2.3	2	0.7	0.785714	0	0.276868	0.276871	0.069345	0	0	0	0.8	8	0.664038
