# Supplementary material for: Characterizing nitrogen cycling microorganisms and genes in sediments of the Three Gorges Reservoir
Source: PLoS One. 2025 Jun 10;20(6):e0324051. doi: 10.1371/journal.pone.0324051 (PMC12151472; doi:10.1371/journal.pone.0324051)
Supplement: S1 File — (ZIP) [file pone.0324051.s001.zip › Dataset/Network Analysis Diagram/Function/Midstream/HC_midstream_0.05_occor.csv]

	otu1	otu2	otu3	otu4	otu5	otu6	otu7	otu8
otu1	1	0	0	0	0	0	0	0
otu2	0	1	0	0	-0.85	0	0	0
otu3	-0.7	0	1	0	0	0	0	0
otu4	0	0	0	1	0	0	0.85	0
otu5	0	-0.85	0	0.7	1	0	0.9	0
otu6	0	0	0	0	0	1	0	0
otu7	0	-0.816666666666667	0	0.85	0.9	-0.7	1	0
otu8	-0.683333333333333	0	0	0	0	0	0	1
