# Supplementary material for: Characterizing nitrogen cycling microorganisms and genes in sediments of the Three Gorges Reservoir
Source: PLoS One. 2025 Jun 10;20(6):e0324051. doi: 10.1371/journal.pone.0324051 (PMC12151472; doi:10.1371/journal.pone.0324051)
Supplement: S1 File — (ZIP) [file pone.0324051.s001.zip › Dataset/Network Analysis Diagram/Function/Midstream/midstream.txt]

Group	otu1	otu2	otu3	otu4	otu5	otu6	otu7	otu8
XJ001_10	113.0973018	277.551581	3178.929765	997.9881518	548.0269924	2.200449828	1903.70917	5702.047131
XJ001_20	227.6503348	498.811377	2743.54081	780.8490386	397.0364075	5.031584694	1411.247937	5555.214685
XJ001_30	122.7501509	266.0352971	3160.776473	946.2846254	491.1017191	6.652897935	1744.567212	5905.221702
S113_10	124.4499578	443.7782575	3224.481502	888.8869695	369.7003562	5.682764823	1366.762135	5971.988691
S113_20	169.508845	317.05304	3134.757254	1019.332345	501.1015708	3.604305201	1814.142292	5490.173379
S113_30	165.5332873	308.2360189	2959.48422	1056.304179	485.6126174	1.52333998	1911.922364	5492.227451
DN001_10	227.3319737	321.9472828	3147.915641	965.9944255	446.7544558	8.917335974	1732.105817	5120.246403
DN001_20	212.4867855	222.0501852	2795.527612	1008.604382	557.142223	1.215721517	1933.989294	5170.06869
DN001_30	187.5135124	362.6304396	2458.043377	844.7981737	357.9271654	4.832606079	1230.732782	5646.321274
