# Supplementary material for: Characterizing nitrogen cycling microorganisms and genes in sediments of the Three Gorges Reservoir
Source: PLoS One. 2025 Jun 10;20(6):e0324051. doi: 10.1371/journal.pone.0324051 (PMC12151472; doi:10.1371/journal.pone.0324051)
Supplement: S1 File — (ZIP) [file pone.0324051.s001.zip › Dataset/Network Analysis Diagram/Function/Midstream/node.csv]

Id	Label	degree	weighted degree	Eccentricity	closnesscentrality	harmonicclosnesscentrality	betweenesscentrality	Authority	Hub	pageranks	componentnumber	modularity_class	stat_inf_class	clustering	triangles	eigencentrality
otu1	Nitrogen fixation	4	0.616667	1	1	1	1	0	0	0.040162	0	1	0	0.666667	2	0.151116
otu2	Nitrification	4	-0.516667	2	0.666667	0.75	0	0.411917	0.411917	0.038954	1	0	1	0.333333	1	0.70384
otu5	Assimilatory nitrate reduction	5	2.8	2	0.8	0.875	0.5	0.523683	0.523683	0.050682	1	2	1	0.333333	2	0.894317
otu3	Denitrification	3	1.3	2	0.666667	0.75	0	0	0	0.028191	0	1	0	1	1	0.106664
otu4	Dissimilatory nitrate reduction	4	4.4	2	0.666667	0.75	0	0.411917	0.411917	0.038954	1	2	1	0.333333	1	0.70384
otu7	Nitrogen transport	6	3.983333	1	1	1	3.5	0.582539	0.582539	0.061855	1	2	1	0.2	2	1
otu6	Annamox	3	1.3	2	0.571429	0.625	0	0.216917	0.216917	0.028502	1	3	1	0	0	0.377537
otu8	Organic nitrogen metabolism	3	1.316667	2	0.666667	0.75	0	0	0	0.028191	0	1	0	1	1	0.106664
