# Supplementary material for: Characterizing nitrogen cycling microorganisms and genes in sediments of the Three Gorges Reservoir
Source: PLoS One. 2025 Jun 10;20(6):e0324051. doi: 10.1371/journal.pone.0324051 (PMC12151472; doi:10.1371/journal.pone.0324051)
Supplement: S1 File — (ZIP) [file pone.0324051.s001.zip › Dataset/Network Analysis Diagram/Function/Upstream/HC_upstream_0.05_occor.csv]

	otu1	otu2	otu3	otu4	otu5	otu6	otu7	otu8
otu1	1	0	0	0	0	0	0	0
otu2	0	1	0	0	0	0	0	0
otu3	0	0	1	0	0	0	0	0.95
otu4	0	0	0	1	0	0	0	0
otu5	0	0	0	0	1	0	0.866666666666667	0
otu6	0	0	0	0	0	1	0	0
otu7	0	0	0	0	0.866666666666667	0	1	0
otu8	0	0	0.95	0	0	0	0	1
