# Supplementary material for: Characterizing nitrogen cycling microorganisms and genes in sediments of the Three Gorges Reservoir
Source: PLoS One. 2025 Jun 10;20(6):e0324051. doi: 10.1371/journal.pone.0324051 (PMC12151472; doi:10.1371/journal.pone.0324051)
Supplement: S1 File — (ZIP) [file pone.0324051.s001.zip › Dataset/Network Analysis Diagram/Function/Upstream/edge.csv]

Source	Target	Type	Id	Label	Weight	PN
otu1	otu1	Undirected	0		1	P
otu2	otu2	Undirected	1		1	P
otu3	otu3	Undirected	2		1	P
otu3	otu8	Undirected	3		1.9	P
otu4	otu4	Undirected	4		1	P
otu5	otu5	Undirected	5		1	P
otu5	otu7	Undirected	6		1.733333	P
otu6	otu6	Undirected	7		1	P
otu7	otu7	Undirected	9		1	P
otu8	otu8	Undirected	11		1	P
