# Supplementary material for: Characterizing nitrogen cycling microorganisms and genes in sediments of the Three Gorges Reservoir
Source: PLoS One. 2025 Jun 10;20(6):e0324051. doi: 10.1371/journal.pone.0324051 (PMC12151472; doi:10.1371/journal.pone.0324051)
Supplement: S1 File — (ZIP) [file pone.0324051.s001.zip › Dataset/Network Analysis Diagram/Function/Upstream/node.csv]

Id	Label	degree	weighted degree	Eccentricity	closnesscentrality	harmonicclosnesscentrality	betweenesscentrality	Authority	Hub	pageranks	componentnumber	modularity_class	stat_inf_class	clustering	triangles	eigencentrality
otu1	Nitrogen fixation	2	2	0	0	0	0	0	0	0.01875	0	0	0	0	0	0.056348
otu2	Nitrification	2	2	0	0	0	0	0	0	0.01875	1	1	1	0	0	0.056348
otu3	Denitrification	3	3.9	1	1	1	0	0.5	0.5	0.054167	2	2	2	0	0	1
otu8	Organic nitrogen metabolism	3	3.9	1	1	1	0	0.5	0.5	0.054167	2	2	2	0	0	1
otu4	Dissimilatory nitrate reduction	2	2	0	0	0	0	0	0	0.01875	3	3	3	0	0	0.056348
otu5	Assimilatory nitrate reduction	3	3.733333	1	1	1	0	0.5	0.5	0.054167	4	4	4	1	1	1
otu7	Nitrogen transport	3	3.733333	1	1	1	0	0.5	0.5	0.054167	4	4	4	1	1	1
otu6	Annamox	2	2	0	0	0	0	0	0	0.01875	5	5	5	0	0	0.056348
