# Supplementary material for: Characterizing nitrogen cycling microorganisms and genes in sediments of the Three Gorges Reservoir
Source: PLoS One. 2025 Jun 10;20(6):e0324051. doi: 10.1371/journal.pone.0324051 (PMC12151472; doi:10.1371/journal.pone.0324051)
Supplement: S1 File — (ZIP) [file pone.0324051.s001.zip › Dataset/Network Analysis Diagram/Function/Upstream/upstream.txt]

Group	otu1	otu2	otu3	otu4	otu5	otu6	otu7	otu8
S240_10	129.6709486	439.857525	4202.702819	967.0776172	244.9539324	2.46201825	1428.129699	8548.458711
S240_20	118.0047735	521.0942888	3465.730487	809.8771965	173.1928822	10.97333923	956.0168121	7271.02248
S240_30	148.330339	468.6858767	3651.64557	959.6969079	276.4248092	9.192555244	1250.890595	6967.707721
S219_10	119.0971158	444.20571	4002.149884	894.3707597	253.2271143	6.819948611	1366.299493	8170.001157
S219_20	117.3203654	401.5467327	3780.06752	809.2949251	199.9189724	2.870080312	1241.42672	8041.546801
S219_30	147.2030153	336.6440991	3827.657588	873.1131305	219.8044995	2.640996913	1190.275722	8161.588366
S206_10	90.37714246	337.5454527	3913.906335	902.9303113	402.9642254	3.132569625	1618.82511	8080.520899
S206_20	116.5247435	386.3594034	3802.42326	962.8960209	309.7634875	3.465328809	1389.421302	7801.990593
S206_30	139.4013286	335.6837036	3760.433432	959.6787993	387.8762141	3.09778172	1601.57641	7434.552667
