# Supplementary material for: Characterizing nitrogen cycling microorganisms and genes in sediments of the Three Gorges Reservoir
Source: PLoS One. 2025 Jun 10;20(6):e0324051. doi: 10.1371/journal.pone.0324051 (PMC12151472; doi:10.1371/journal.pone.0324051)
Supplement: S1 File — (ZIP) [file pone.0324051.s001.zip › Dataset/Network Analysis Diagram/Species/Downstream/HC_downstream_0.05_occor.csv]

	otu1	otu2	otu3	otu4	otu5	otu6	otu7	otu8	otu9	otu10	otu11	otu12	otu13	otu14	otu15	otu16	otu17	otu18	otu19	otu20	otu21	otu22	otu23	otu24	otu25	otu26	otu27	otu28	otu29	otu30	otu31	otu32	otu33	otu34	otu35	otu36	otu37	otu38	otu39	otu40	otu41	otu42	otu43	otu44	otu45	otu46	otu47	otu48	otu49
otu1	1	0	0	0	0	0	0	0	0	0	0	0	0	0	0	0	0	0	0	0	0	0	0	0	0	0	0	0	0	0	0	0	0	0	0	0	0	0	0	0	0	0	0	NA	0	0	0	0	0
otu2	0	1	0	0	0	0	0	0	0	0	0	0	0	0	0	0	0	0	0	0	0	0	0	0	0	0	0	0	0	0	0	0	0	0	0	0	0	0	0	0	0	0	0	NA	0	0	0	0	0
otu3	0	0	1	0	0	0	0	0	0	0	0	0	0	0	0	0	0	0	0	0	0	0	0	0	0	0	0	0	0	0	0	0	0	0	0	0	0	0	0	0	0	0	0	NA	0	0	0	0	0
otu4	0	0	0	1	0	0	0	0	0	0	0	0	0	0	0	0	0	0	0	0	0	0	0	0	0	0	0	0	0	0	0	0	0	0	0	0	0	0	0	0	0	0	0	NA	0	0	0	0	0
otu5	0	0	0	0	1	0	0	0	0	0	0	0	0	0	0	0	0	0	0	0	0	0	0	0	0	0	0	0	0	0	0	0	0	0	0	0	0	0	0	0	0	0	0	NA	0	0	0	0	0
otu6	0	0	0	0	0	1	0	0	0	0	0	0	0	0	0	0	0	0	0	0	0	0	0	0	0	0	0	0	0	0	0	0	0	0	0	0	0	0	0	0	0	0	0	NA	0	0	0	0	0
otu7	0	0	0.716666666666667	0	0	0	1	0	0	0	0	0	0	0	0	0	0	0	0	0	0	0	0	0	0	0	0	0	0	0	0	0	0	0	0	0	0	0	0	0	0	0	0	NA	0	0	0	0	0
otu8	0	0	0	0	0	0	0	1	0	0	0	0	0	0	0	0	0	0	0	0	0	0	0	0	0	0	0	0	0	0	0	0	0	0	0	0	0	0	0	0	0	0	0	NA	0	0	0	0	0
otu9	0	0	0	0	0	0	0	0	1	0	0	0	0	0	0	0	0	0	0	0	0	0	0	0	0	0	0	0	0	0	0	0	0	0	0	0	0	0	0	0	0	0	0	NA	0	0	0	0	0
otu10	0	0	0	0	0	0	0	0	0	1	0	0	0	0	0	0	0	0	0	0	0	0	0	0	0	0	0	0	0	0	0	0	0	0	0	0	0	0	0	0	0	0	0	NA	0	0	0	0	0
otu11	0	0	0	0	-0.798521257417243	0	0	0	0	0	1	0	0	0	0	0	0	0	0	0	0	0	0	0	0	0	0	0	0	0	0	0	0	0	0	0	0	0	0	0	0	0	0	NA	0	0	0	0	0
otu12	0	0	0.8	0	0	0	0.783333333333333	0	0	0	0	1	0	0	0	0	0	0	0	0	0	0	0	0	0	0	0	0	0	0	0	0	0	0	0	0	0	0	0	0	0	0	0	NA	0	0	0	0	0
otu13	0	0	-0.7	0	0	0	-0.666666666666667	0	0	-0.760933944463156	0	-0.75	1	0	0	0	0	0	0	0	0	0	0	0	0	0	0	0	0	0	0	0	0	0	0	0	0	0	0	0	0	0	0	NA	0	0	0	0	0
otu14	0	0	0	0	0	0	0	0	0	0	0	0	0	1	0	0	0	0	0	0	0	0	0	0	0	0	0	0	0	0	0	0	0	0	0	0	0	0	0	0	0	0	0	NA	0	0	0	0	0
otu15	0	0	0	-0.709326902131909	0	0	0	0	0	-0.778033583664575	0	-0.666666666666667	0.833333333333333	0	1	0	0	0	0	0	0	0	0	0	0	0	0	0	0	0	0	0	0	0	0	0	0	0	0	0	0	0	0	NA	0	0	0	0	0
otu16	0	0	0	-0.815725937451695	0	0	-0.7	0	0	0	0	-0.716666666666667	0	0	0.9	1	0	0	0	0	0	0	0	0	0	0	-0.953065230366386	0	0	0	0	0	0	0	0	0	0	0	0	0	0	0	0	NA	0	0	0	0	0
otu17	0	0	0	0	0	0	0	0	0	0	0	0	0	-0.67849177562324	0	0	1	0	0	0	0	0	0	0	0	0	0	0	0	0	0	0	0	0	0	0	0	0	0	0	0	0	0	NA	0	0	0	0	0
otu18	0	0	0	0	0	0	0	0	0	0	0	-0.7	0.85	0	0.8	0	0	1	0	0	0	0	0	0	0	0	0	0	0	0	0	0	0	0	0	0	0	0	0	0	0	0	0	NA	0	0	0	0	0
otu19	0	0	0	0	0	0	0	0	0	0	0	0.689517789914586	0	0	0	0	0	0	1	0	0	0	0	0	0	0	0	0	0	0	0	0	0	0	0	0	0	0	0	0	0	0	0	NA	0	-0.941957886296948	0	0	0
otu20	0	0	0	0	0	0	0	0	0	0.743834305261737	0	0	-0.9	0	-0.733333333333333	0	0	-0.866666666666667	0	1	0	0	0	0	0	0	0	0	0	0	0	0	0	0	0	0	0	0	0	0	0	0	0	NA	0	0	0	0	0
otu21	0	0	0	0	0	0	0	0	0	0	0	0	0	0	-0.724568837309472	0	0	0	0	0	1	0	0	0	0	0	0	0	0	0	0	0	0	0	0	0	0	0	0	0	0	0	0	NA	0	0	0	0	0
otu22	0	0	0	0.801338661186889	0	0	0	0	0	0	0	0.686198475179693	0	0	-0.84519568284328	-0.828459134668166	0	-0.69456674926725	0	0	0	1	0	0	0	0	0	0	0	0	0	0	0	0	0	0	0	0	0	0	0	0	0	NA	0	0	0	0	0
otu23	0	0	0	0.691593729578611	0	0	0	0	0	0	0	0	-0.733333333333333	0	-0.733333333333333	0	0	-0.833333333333333	0	0.866666666666667	0	0.702935023354807	1	0	0	0	0	0	0	0	0	0	0	0	0	0	0	0	0	0	0	0	0	NA	0	0	0	0	0
otu24	0	0	0	0	0	0	0	0	0	0	0	0	0	0.730683450671182	0	0	0	0	0	0	0	0	0	1	0	0	0	0	0	0	0	0	0	0	0	0	0	0	0	0	0	0	0	NA	0	0	0	0	0
otu25	0	0	-0.670820393249937	0	0	0	0	0	0	0	0	-0.782623792124926	0.894427190999916	0	0.74535599249993	0	0	0.857159391374919	0	-0.894427190999916	0	-0.729769158850992	-0.894427190999916	0	1	0	0	0	0	0	0	0	0	0	0	0	0	0	0	0	0	0	0	NA	0	0	0	0	0
otu26	0	0	0.8	0	0	0	0.733333333333333	0	0	0.863531779671671	0	0.75	-0.9	0	-0.866666666666667	-0.75	0	-0.666666666666667	0	0.733333333333333	0	0.686198475179693	0	0	-0.74535599249993	1	0	0	0	0	0	0	0	0	0	0	0	0	0	0	0	0	0	NA	0	0	0	0	0
otu27	0	0	0	0.823335969545091	0	0	0.734472287621802	0	0	0	0	0.708241134492452	0	0	-0.839396900139203	-0.953065230366386	0	0	0	0	0	0.706820522441457	0	0	0	0.716984852202236	1	0	0	0	0	0	0	0	0	0	0	0	0	0	0	0	0	NA	0	0	0	0	0
otu28	0	0	0	0	0	0	0	0	0	0	0	0	0	0	0	0	0	0	0	0	0	0	0	0	0	0	0	1	0	0	0	0	0	0	0	0	0	0	0	0	0	0	0	NA	0	0	0	0	0
otu29	0	0	0	0	0	0	0	0	0.773952743391254	0	0	0	0	0	0	0	0	0	0	0	0	0	0	0	0	0	0	0	1	0	0	0	0	0	0	0	0	0	0	0	0	0	0	NA	0	0	0	0	0
otu30	0	0	0	0	0	0	0	0	0	0	0	0	0	0	0	0	0	0	0	0	0	0	0	0	0	0	0	0	0	1	0	0	0	0	1	0	0	0	0	0	0	0	1	NA	0	0	0	0	0
otu31	-0.728044007545613	0	0	0	0	0	0	0	0	0	0	0	0	0	0	0	0	0	0	0	0	0	0	0	0	0	0	0	0	0	1	0	0	0	0	0	0	0	0	0	0	0	0	NA	0	0	0	0	0
otu32	0	0	-0.928878423718853	0	0	0	-0.870300505105952	0	0	0	0	-0.887037053281066	0.753144667880151	0	0.686198475179693	0.69456674926725	0	0	0	0	0	0	0	0	0	-0.878668779193509	-0.671699005798403	0	0	0	0	1	0	0	0	0	0	0	0	0	0	0	0	NA	0	0	0	0	0
otu33	0	0	0	0	0	0	0	0	0	0	0	0	0	0	0	0	0	0	0	0	0	0	0	0	0	0	0	0	0	0	0	0	1	0	0	0	0	0	0	0	0	0	0	NA	0	0	0	0	0
otu34	0	0	0	0	0	0	-0.677830201092136	0	0	-0.807052797465993	0	0	0.728039845617479	0	0.878668779193509	0.853563956930838	0	0.769881216055265	0	0	0	0	0	0	0	-0.761512941967708	-0.794624314049092	0	0	0	0	0	0	1	0	0	0	0	0	0	0	0	0	NA	0	0	0	0	0
otu35	0	0	0	0	0	0	0	0	0	0	0	0	0	0	0	0	0	0	0	0	0	0	0	0	0	0	0	0	0	1	0	0	0	0	1	0	0	0	0	0	0	0	1	NA	0	0	0	0	0
otu36	0	0	0	0	0	0	0	0	0	0	0	0	0	-0.723189063321277	0	0	0.804166446371264	0	0	0	0	0	0	0	0	0	0	0	0	0	0	0	0	0	0	1	0	0	0	0	0	0	0	NA	0	0	0	0	0
otu37	0	0	0	0	0	0	0	0	0	0	0	0	0	0	0	0	0.804166446371264	0	0	0	0	0	0	0	0	0	0	0	0	0	0	0	0	0	0	0	1	0	0	0	0	0	0	NA	0	0	0	0	0
otu38	0	0	0	0	0	0	0	0	0	0	0	0	0	0	0	0	0	0	0	0	0	0	0	0	0	0	0	0	0	0	0	0	0	0	0	0	0	1	0	0	0	0	0	NA	0	0	0	0	0
otu39	0	0	-0.808693704220811	0	0	0	-0.757618312375286	0	0	-0.729264595145705	0	-0.910844487911861	0.859769096066336	0	0.876794226681511	0.859769096066336	0	0.757618312375286	0	-0.706542920529761	0	-0.820632725938057	0	0	0.799456337008225	-0.927869618527036	-0.81279163094919	0	0	0	0	0.901841172775677	0	0.782165566909711	0	0	0	0	1	0	0	0	0	NA	0	0	0	0	0
otu40	0	0	0	0	0	0	0	0	0	0	0	0	0	0	0	0	0	0	0	0	0	0	0	0	0	0	0	0	0	0	0	0	0	0	0	0	0	0	0	1	0	0	0	NA	0	0	0	0	0
otu41	0	0	0	0	0	0	0	0.862483362749919	0	0	0	0.806779311300716	-0.677296211956156	0	0	0	0	0	0	0	0	0	0	0	0	0.756978119245116	0	0	0	0	0	-0.800160048016006	0	0	0	0	0	0	-0.824131389150936	0	1	0	0	NA	0	0	0	0	0
otu42	0	0	0	0	0	0	0	0	0	-0.693394971181465	0	-0.693166993213382	0.927110853422898	0	0.823135804440891	0	0	0.918446266007731	0	-0.85779415410156	0	-0.700423825059643	-0.727825342874051	0	0.852482684121342	-0.831800391856058	0	0	0	0	0	0	0	0.739577951926332	0	0	0	0	0.823137787181619	0	0	1	0	NA	0	0	0	0	0
otu43	0	0	0	0	0	0	0	0	0	0	0	0	0	0	0	0	0	0	0	0	0	0	0	0	0	0	0	0	0	1	0	0	0	0	1	0	0	0	0	0	0	0	1	NA	0	0	0	0	0
otu44	NA	NA	NA	NA	NA	NA	NA	NA	NA	NA	NA	NA	NA	NA	NA	NA	NA	NA	NA	NA	NA	NA	NA	NA	NA	NA	NA	NA	NA	NA	NA	NA	NA	NA	NA	NA	NA	NA	NA	NA	NA	NA	NA	NA	NA	NA	NA	NA	NA
otu45	0	0	-0.683333333333333	0	0	0	-0.9	0	0	-0.67543574845606	0	-0.816666666666667	0.683333333333333	0	0.7	0.783333333333333	0	0	0	0	0	0	0	0	0	-0.833333333333333	-0.751959723041369	0	0	0	0	0.895405327368624	0	0.794986038317937	0	0	0	0	0.868281661373924	0	-0.756978119245116	0	0	NA	1	0	0	0	0
otu46	0	0	0	0	0	0	0	0	0	0	0	-0.691593729578611	0	0	0	0	0	0	-0.941957886296948	0	0	0	0	0	0	0	0	0	0	0	0	0	0	0	0	0	0	0	0	0	0	0	0	NA	0	1	0	0	0
otu47	0	0	0	0	0	0	0	0	0	0	0	0	0	0	0	0	0	0	0	0	0	0	0	0	0	0	0	0	0	0	0	0	0	0.727606875108999	0	0	0	0	0	0	0	0	0	NA	0	0	1	0	0
otu48	0	0	0.730296743340221	0	0	0	0	0	0	0	0	0	0	0	0	0	0	0	0	0	0	0	0	0	0	0.70747497011084	0	0	0	0	0	-0.710441335196864	0.75	0	0	0	0	0	0	0	0.777401233965723	0	0	NA	0	0	0	1	0
otu49	0	0	0	0	0	0	0	0.887638911890887	0	0	0	0	0	0	0	0	0	0	0	0	0	0	0	0	0	0	0	0	0	0	0	0	0	0	0	0	0	0	0	0	0.844371341865037	0	0	NA	0	0	0	0	1
otu50	0	0	0	0	0	0	0	0	0	0	0	0	0	0	0	0	0	0	0	0	0	0	0	0	0	0	0	0	0	0	0	-0.701680672268908	0	0	0	0	0	0	0	0	0	0	0	NA	-0.69456674926725	0	0	0	0
otu51	0	0	0	0	0	1	0	0	0	0	0	0	0	0	0	0	0	0	0	0	0	0	0	0	0	0	0	0	0	0	0	0	0	0	0	0	0	0	0	0	0	0	0	NA	0	0	0	0	0
otu52	0	0	-0.711512473537885	0	0	0	0	0	0	0	0	0	0	0	0	0	0	0	0	0	0	0	0	0	0	0	0	0	0	0	0	0.740958573634948	0	0	0	0	0	0	0	0	0	0	0	NA	0.685160159703149	0	0	0	0
otu53	0	0.731832589381496	0	0	0	0	0	0	0	0	0	0	0	0	0	0	0	0	0	0	0	0	0	0	0	0	0	0	0	0	0	0	0	0	0	0	0	0	0	0	0	0	0	NA	0	0	0	0	-0.761909386895349
otu54	0	0	0	0	0	0	0	0	0	-0.786583403265285	0	0	0.716666666666667	0	0.766666666666667	0.783333333333333	0	0.7	0	-0.716666666666667	0	0	0	0	0	-0.683333333333333	-0.848140617848986	0	0	0	0	0	0	0.895405327368624	0	0	0	0	0.732080616452524	0	0	0	0	NA	0.716666666666667	0	0	0	0
otu55	0.696357518163945	0	0	0	0	0	0	0	0	0	0	0	0	0	0	0	0	0	0	0	-0.736955526660776	0	0	0	0	0	0	0	0	0	0	0	0	0	0	0	0	0	0	0	0	0	0	NA	0	0	0	0	0
otu56	0	-0.783138440896667	0	0	0	0	0	0	0	0	0	0	0	0	0	0	0	0	0	0	0	0	0	0	0	0	0	0	0	0	0	0	0	0	0	0	0	0	0	0	0	0	0	NA	0	0	0	0	0
otu57	0	0	0	0	0	0	0	0	0	0	0	0	0	0	0	0	0	0	0	0	0	0	0	0	0	0	0	0	0	0	-0.752287689161667	0	0	0	0	0	0	0	0	0	0	0	0	NA	0	0	0	0	0
otu58	0	0	-0.682009981363102	0	0	0	0	0	0	0	0	0	0	0	0	0	0	0	0	0	0	-0.693649953700312	0	0	0	0	0	0	0	0	0	0	0	0	0	0	0	0	0	0	0	0	0	NA	0	0	0	0	0
otu59	0	0	0	0	0	0	0	0	0	0	0	0	0	0	0	0	0	0	0	0	0	0	0	0	0	0	0	0	0	0	0	0	0	0	0	0	0	0	0	0	0	0	0	NA	0	0	0	0	0
otu60	0	0	0	0	0	0	0	0	0	0	0	0	0	0	0	0	0	0	0	0	0	-0.690987491028478	0	0	0	0	0	0	0	0	0	0	0	0	0	0	0	0	0	0	0	0.744072949141785	0	NA	0	0	0	0	0
otu61	0	0	0	0	0	0	0	0	0	-0.803683042466704	0	0	0.716666666666667	0	0.833333333333333	0.8	0	0.683333333333333	0	-0.716666666666667	0	0	0	0	0	-0.683333333333333	-0.85688433555877	0	0	0	0	0	0	0.887037053281066	0	0	0	0	0.698030355222174	0	0	0	0	NA	0	0	0	0	0
otu62	0	0	0	0	0	0	0	0	0	0	0	0	0	0	0	0	0	0	0	0	0.690292517269669	0	0.683985568056769	0	0	0	0	0	0	0	0	0	0	0	0	0	0	0	0	0	0	0	0	NA	0	0	0	0	0
otu63	0	0	-0.666666666666667	0	0	0	-0.7	0	0	-0.743834305261737	0	-0.8	0.966666666666667	0	0.85	0.683333333333333	0	0.916666666666667	0	-0.866666666666667	0	0	-0.716666666666667	0	0.857159391374919	-0.883333333333333	0	0	0	0	0	0.761512941967708	0	0.820090860580609	0	0	0	0	0.893819357296686	0	-0.677296211956156	0.961769203083567	0	NA	0.766666666666667	0	0	0	0
otu64	NA	NA	NA	NA	NA	NA	NA	NA	NA	NA	NA	NA	NA	NA	NA	NA	NA	NA	NA	NA	NA	NA	NA	NA	NA	NA	NA	NA	NA	NA	NA	NA	NA	NA	NA	NA	NA	NA	NA	NA	NA	NA	NA	NA	NA	NA	NA	NA	NA
otu65	0	0	0	0	0	0	0	0	0	-0.688390571512545	0	0	0	0	0	0	0	0	0	0	0	0	0	0	0	0	0	0	0	0	0	0	0	0.678356887800876	0	0.741940826802374	0	0	0	0	0	0	0	NA	0	0	0	0	0
otu66	0	0	0	-0.68401795038133	0	0	-0.907595071361299	0	0	0	0	-0.781540200338897	0.672292645452814	0	0.731118251929936	0.798347516475217	0	0.680696303520975	0	0	0	0	0	0	0	0	-0.842071791036562	0	0	0	0	0.708867069648959	0	0.79325600651193	0	0	0	0	0.755427426630075	0	0	0	0	NA	0.831962148747858	0	0	0	0
otu67	0	0	0.866666666666667	0.735926660961855	0	0	0.816666666666667	0	0	0	0	0.933333333333333	-0.716666666666667	0	-0.733333333333333	-0.8	0	0	0	0	0	0.728039845617479	0	0	-0.708088192874933	0.783333333333333	0.813165747009853	0	0	0	0	-0.920510149631295	0	0	0	0	0	0	-0.910844487911861	0	0.776898596067356	0	0	NA	-0.8	0	0	0	0
otu68	0	0	0	0	0	0	-0.683333333333333	0	0	-0.701085207258189	0	0	0	0	0.766666666666667	0.783333333333333	0	0	0	0	0	0	0	0	0	0	-0.804422029300069	0	0	0	0	0	0	0.93724669780641	0	0	0	0	0	0	0	0	0	NA	0.7	0	0.724568837309472	0	0
otu69	0	0	0	0	0	0	-0.75	0	0	-0.735284485661027	0	-0.683333333333333	0.8	0	0.9	0.833333333333333	0	0.85	0	-0.716666666666667	0	0	-0.7	0	0.670820393249937	-0.8	-0.778190876170719	0	0	0	0	0	0	0.945614971893967	0	0	0	0	0.817206269528399	0	0	0.814471217025724	0	NA	0.8	0	0	0	0
otu70	0	0	0	0	0	0	0	0	0	-0.71434595851593	0	0	0.66672008333008	0	0	0	0	0	0	0	-0.733799385705343	0	0	0	0	0	0	0	0	0	0	0	0	0	0	0	0	0	0	0	0	0	0	NA	0	0	0	0	0
otu71	0	0	-0.762821441573412	0	0	0	0	-0.688636357478112	0	0	0	0	0	0	0	0.711966678801851	0	0	0	0	0	0	0	0	0	-0.813676204344972	0	0	0	0	0	0.851133187060245	0	0	0	0	0	0	0.787886170516499	0	-0.739527319856711	0	0	NA	0.813676204344972	0	0	-0.742781352708207	0
otu72	0	0	-0.695015091211331	0	0	0	0	0	0	0	0	0	0	0	0	0	0	0	0	0	0	0	0	0	0	-0.745869853982892	0	0	0	0	0	0.714951877130605	0	0	0	0	0	0	0	0	0	0	0	NA	0	0	0	-0.742781352708207	0
otu73	0	0	0	0	0	0	0	0	0	-0.748020997436294	0	0	0	0	0.702728368926307	0	0	0	0	0	0	0	0	0	0	-0.729080682761043	0	0	0	0	0	0	0	0.7144957674337	0	0	0	0	0	0	0	0	0	NA	0	0	0.709208143266975	0	0
otu74	0	0	0	0	0	0	0.806779311300716	0	0	0	0	0	0	0	0	0	0	0	0	0	0	0	0	0	0	0	0	0	0	0	0	0	0	0	0	0	0	0	0	0	0	0	0	NA	-0.776898596067356	0	0	0	0
otu75	0	0	0	0	0	0	0	0	0	-0.743834305261737	0	-0.816666666666667	0.85	0	0.8	0.716666666666667	0	0.85	0	-0.783333333333333	0	-0.744776393792594	0	0	0.782623792124926	-0.866666666666667	0	0	0	0	0	0.761512941967708	0	0.794986038317937	0	0	0	0	0.919357053219448	0	-0.756978119245116	0.918446266007731	0	NA	0.8	0	0	0	0
otu76	0	0	-0.766666666666667	0	0	0	-0.766666666666667	0	0	-0.820782681668123	0	-0.8	0.816666666666667	0	0.833333333333333	0.816666666666667	0	0	0	0	0	-0.69456674926725	0	0	0	-0.95	-0.760703440751152	0	0	0	0	0.903773601456181	0	0.811722586493051	0	0	0	0	0.953407314449798	0	-0.836660026534076	0.771148279949887	0	NA	0.916666666666667	0	0	-0.70747497011084	0
otu77	0	0	0	0	0	0	0	0	0	0	0	0.683333333333333	-0.816666666666667	0	-0.783333333333333	0	0	-0.95	0	0.85	0	0.677830201092136	0.933333333333333	0	-0.894427190999916	0	0	0	0	0	0	0	0	-0.677830201092136	0	0	0	0	-0.706542920529761	0	0	-0.840464979271225	0	NA	0	0	0	0	0
otu78	0	0	0	0	0	0	0	0	0	0	0	0	0	0	0	0	0	0	0	0	0	0	0	0	0	0	0	0	0	0	0	0	0	0	0	0	0	0	0	0	0	0	0	NA	0	0	0	0	0
otu79	0	0	0.783333333333333	0	0	0	0.733333333333333	0	0	0.752384124862446	0	0.816666666666667	-0.883333333333333	0	-0.816666666666667	-0.75	0	0	0	0.75	0	0.677830201092136	0	0	-0.819891591749923	0.916666666666667	0.813165747009853	0	0	0	0	-0.853563956930838	0	0	0	0	0	0	-0.910844487911861	0	0.806779311300716	-0.710496168043716	0	NA	-0.75	0	0	0.730296743340221	0
otu80	NA	NA	NA	NA	NA	NA	NA	NA	NA	NA	NA	NA	NA	NA	NA	NA	NA	NA	NA	NA	NA	NA	NA	NA	NA	NA	NA	NA	NA	NA	NA	NA	NA	NA	NA	NA	NA	NA	NA	NA	NA	NA	NA	NA	NA	NA	NA	NA	NA
otu81	0	0	0	0	0	0	0	0	0	0	0.690430963423743	0	0	0	0	0	0	0	0	0	0	0	0	0	0	0	0	0	0	0	0	0	0	0	0	0	0	0	0	0	0	0	0	NA	0	0	0	0	0
otu82	0	0	-0.75	0	0	0	-0.733333333333333	-0.668153104781061	0	-0.863531779671671	0	-0.766666666666667	0.8	0	0.816666666666667	0.8	0	0	0	0	0	-0.677830201092136	0	0	0	-0.966666666666667	-0.760703440751152	0	0	0	0	0.887037053281066	0	0.778249490142822	0	0	0	0	0.936382183834623	0	-0.836660026534076	0.736489930289218	0	NA	0.9	0	0	-0.70747497011084	0
otu83	0	0	0	0	0	0	0	-0.668153104781061	0	-0.718184846459608	0	0	0.666666666666667	0	0	0	0	0	0	-0.7	0	0	0	0	0	0	-0.708241134492452	0	0	0	0	0	0	0.686198475179693	0	0	0	0	0.698030355222174	0	-0.806779311300716	0	0	NA	0	0	0	0	-0.779849333631172
otu84	0	0	0.890870806374748	0	0	0	0.837418557992263	0	0	0	0	0.757240185418536	0	0	0	0	0	0	0	0	0	0	0	0	0	0.685970520908556	0	0	0	0	0	-0.916971283374683	0	0	0	0	0	0	-0.687073790341868	0	0	0	0	NA	-0.739422769291041	0	0	0	0
otu85	0	0	0	0	0	0	0	0	0	0	0	0.683599072781475	0	0	0	0	0	0	0.862101000186453	0	0	0	0	0	0	0	0	0	0	0	0	0	0	0	0	0	0	0	0	0	0	0	0	NA	0	-0.808158687660548	0	0	0
otu86	0	0	0	0	0	0	0	-0.775057601546031	0	-0.846432140470252	0	0	0	0	0.7	0.8	0	0	0	0	0	0	0	0	0	-0.766666666666667	-0.778190876170719	0	0	0	0	0	0	0.811722586493051	0	0	0	0	0.808693704220811	0	-0.806779311300716	0	0	NA	0.816666666666667	0	0	0	-0.715626447332134
otu87	0	0	-0.771148279949887	0	0	0	-0.719160755458884	0	0	0	0	-0.918446266007731	0	0	0	0	0	0	0	0	0	0	0	0	0	0	0	0	0	0	0	0.852689873985653	0	0	0	0	0	0	0.80543589928524	0	-0.83884918410162	0	0	NA	0.736489930289218	0.700646844237496	0	0	0
otu88	0	0	0	0	0	0	0	0	0	0	0	0	0	0	0	0	0	0	0	0	0	0	0	0	0	0	0	0	0	0	0.775451575175905	0	0	0	0	0	0	0	0	0	0	0	0	NA	0	0	0	0	0
otu89	0	0	0	0	0	0	0	0	0	0	0	-0.705907277725455	0	-0.940677966101695	0	0	0	0	0	0	0	0	0	0	0	0	0	0	0	0	0	0	0	0	0	0.683011893136762	0	0	0	0	0	0	0	NA	0.672292645452814	0	0	0	0
otu90	0	0	0	0	0	0	0	0	0	0	0	0	0	0	0	0	0	0	0	0	0	0	0	0	0	0	0	0	0	0	0	0	0	0	0	0	0	0	0	0	0	0	0	NA	0	0	0	0	0
otu91	0	0	0	0	0	0	0	0	0	0	0	0	0	0	0	0	0	0	0	0	0	0	0	0	0	0	0	0	0	0	0	0	0	0.727606875108999	0	0	0	0	0	0	0	0	0	NA	0	0	1	0	0
otu92	NA	NA	NA	NA	NA	NA	NA	NA	NA	NA	NA	NA	NA	NA	NA	NA	NA	NA	NA	NA	NA	NA	NA	NA	NA	NA	NA	NA	NA	NA	NA	NA	NA	NA	NA	NA	NA	NA	NA	NA	NA	NA	NA	NA	NA	NA	NA	NA	NA
otu93	0	0	0.722714593861775	0	0	0	0	0	0	0	0	0.714310935793615	-0.848769464884178	0	0	0	0	0	0	0.798347516475217	0	0	0	0	-0.901975233603395	0.722714593861775	0	0	0	0	0	0	0	0	0	0	0	0	-0.721089816328708	0	0.723189063321277	-0.773287121949521	0	NA	0	0	0	0.713445328871201	0
otu94	0	0	0	0	0	0	0	0	0	0	0	0	0	0	0	0	0	0.683201804653905	0	0	0	-0.825268272264316	0	0	0	0	0	0	0	0	0	0	0	0	0	0	0	0	0.702953215019601	0	0	0.782424858531145	0	NA	0	0	0	0	0
otu95	0	0	0	0	0	0	0	0	0	0	0	0	0	0	0	0	0	0	0	0	0	0	0	0	0	0	0	1	0	0	0	0	0	0	0	0	0	0	0	0	0	0	0	NA	0	0	0	0	0
otu96	0	0	0	0	0	0	0	0.862483362749919	0	0	0	0.836660026534076	0	0	0	-0.677296211956156	0	0	0	0	0	0	0	0	0	0.667335973545036	0.710650425990028	0	0	0	0	-0.725145043514505	0	0	0	0	0	0	-0.824131389150936	0	0.946428571428571	0	0	NA	-0.727097404011756	0	0	0	0.877268926613025
otu97	0	0	0	0	0.776323754260149	0	0	0	-0.821583836257749	0	0	0	0	0	0	0	0	0	0	0	0	0	0	0	0	0	0	0	0	0	0	0	0	0	0	0	0	0	0	0	0	0	0	NA	0	0	0	0	0
otu98	0	0	0	0	0	0	0	0	0	0	0	0	0	0	0	0	0	0	0	0	-0.740152745692753	0	0	0	0	0	0	0	0	0	0	0	0	0	0	0	0	0	0	0	0	0	0	NA	0	0	0	0	0
otu99	0	0	0	0	0	0	0	0	0	0	0	0	0	0	0	0	0	0	0	0	0	0	0	0	0	0	0	0	0	0	0	0	0	0	0	0	0	0	0	0	0	0	0	NA	0	0	0	0	0
otu100	0	0	0	0	0	0	0	0	0	0	0	0	0	0	0	0	0	0	0	0	0	0	0	0	0	0	0	0	0	0	0	0	0	0	0	0	0	0	0	0.715626447332134	0	0	0	NA	0	0	0	0	0
otu101	0	0	-0.784873009489842	0	0	0	-0.810191493666933	0	0	0	0	-0.66672008333008	0	0	0	0	0	0	0	0	0	0	0	0	0	0	0	0	0	0	0	0.783926455778921	0	0	0	0	0	0	0	0	0	0	0	NA	0.66672008333008	0	0	0	0
otu102	0	0	0	0	0	0	0	0	0	0.67682474361626	0	0	0	0	-0.672292645452814	0	0	-0.764732884202576	0	0	0	0	0	0	0	0	0	0	0	0	0	0	0	-0.755280984923593	0	0	0	0	0	0	0	-0.838819928894395	0	NA	0	0	0	0	0
otu103	-0.70747497011084	0	0	0	0	0	0	0	0	0	0	0	0	-0.722714593861775	0	0	0	0	0	0	0	0	0	0	0	0	0	0	0	0	0	0	0	0	0	0	0	0	0	0	0	0	0	NA	0	0	0	0	0
[truncated: 54 more columns]
