# Supplementary material for: Characterizing nitrogen cycling microorganisms and genes in sediments of the Three Gorges Reservoir
Source: PLoS One. 2025 Jun 10;20(6):e0324051. doi: 10.1371/journal.pone.0324051 (PMC12151472; doi:10.1371/journal.pone.0324051)
Supplement: S1 File — (ZIP) [file pone.0324051.s001.zip › Dataset/Network Analysis Diagram/Species/Downstream/downstream.txt]

Group	otu1	otu2	otu3	otu4	otu5	otu6	otu7	otu8	otu9	otu10	otu11	otu12	otu13	otu14	otu15	otu16	otu17	otu18	otu19	otu20	otu21	otu22	otu23	otu24	otu25	otu26	otu27	otu28	otu29	otu30	otu31	otu32	otu33	otu34	otu35	otu36	otu37	otu38	otu39	otu40	otu41	otu42	otu43	otu44	otu45	otu46	otu47	otu48	otu49
XX001_10	0	2	74	0	2	0	72	0	0	0	24	100	662	22	2244	3778	2	70	6	608	0	6	8	0	2	24	0	0	0	2	4	52	0	56	2	4	2	0	32	4	0	12	6	0	82	0	0	0	0
XX001_20	4	0	134	8	0	0	196	6	2	6	30	240	510	52	1212	2194	0	44	8	746	0	28	26	0	0	80	16	0	4	0	2	26	0	40	0	0	2	0	10	0	2	10	0	0	28	0	0	0	10
XX001_30	0	2	110	1	2	0	116	0	2	12	16	130	384	30	1058	2676	0	42	4	1122	4	24	30	0	0	90	4	0	8	0	8	34	0	20	0	0	0	2	16	0	0	6	0	0	40	2	0	0	0
S39_10	0	0	24	0	0	0	30	2	4	2	28	20	730	34	3070	6888	0	176	2	618	0	0	16	0	2	30	0	0	6	0	18	94	0	66	0	2	0	0	84	0	0	30	0	0	88	12	4	0	2
S39_20	2	6	82	0	0	0	70	2	2	2	38	80	744	44	2188	3454	0	88	0	352	0	16	2	0	4	40	0	0	2	0	2	44	0	48	0	0	0	0	30	0	0	12	0	0	54	4	0	0	0
S39_30	0	4	174	1	0	0	112	0	4	0	40	212	620	70	2168	3542	0	58	10	664	0	22	24	6	0	64	0	2	14	0	12	28	0	58	0	0	0	0	22	2	0	10	0	0	58	0	4	0	0
S32_10	0	0	142	1	0	0	236	0	4	2	40	182	638	44	1614	2808	0	76	4	462	0	12	14	0	2	68	4	0	6	0	4	26	0	46	0	0	0	0	22	6	0	12	0	0	30	2	0	0	0
S32_20	0	0	190	4	0	0	142	6	0	8	46	216	468	30	1202	2336	2	68	4	682	4	32	20	0	0	94	6	0	4	0	10	16	2	46	0	2	4	0	10	0	2	10	0	0	36	2	0	4	2
S32_30	0	2	184	0	6	2	200	6	0	12	24	224	328	96	1406	3410	0	46	6	754	0	16	18	6	0	142	2	0	0	0	18	10	0	44	0	0	0	0	10	2	6	6	0	0	12	0	0	2	6
[truncated: 54 more columns]
