# Supplementary material for: Characterizing nitrogen cycling microorganisms and genes in sediments of the Three Gorges Reservoir
Source: PLoS One. 2025 Jun 10;20(6):e0324051. doi: 10.1371/journal.pone.0324051 (PMC12151472; doi:10.1371/journal.pone.0324051)
Supplement: S1 File — (ZIP) [file pone.0324051.s001.zip › Dataset/Network Analysis Diagram/Species/Downstream/edge.csv]

Source	Target	Type	Id	Label	Weight	PN
otu1	otu1	Undirected	0		1	P
otu2	otu2	Undirected	1		1	P
otu3	otu3	Undirected	2		1	P
otu4	otu4	Undirected	3		1	P
otu5	otu5	Undirected	4		1	P
otu6	otu6	Undirected	5		1	P
otu6	otu51	Undirected	6		2	P
otu7	otu3	Undirected	7		0.716667	P
otu7	otu7	Undirected	8		1	P
otu8	otu8	Undirected	9		1	P
otu9	otu9	Undirected	10		1	P
otu10	otu10	Undirected	11		1	P
otu11	otu5	Undirected	12		-0.798521	N
otu11	otu11	Undirected	13		1	P
otu12	otu3	Undirected	14		0.8	P
otu12	otu7	Undirected	15		0.783333	P
otu12	otu12	Undirected	16		1	P
otu12	otu67	Undirected	17		1.866667	P
otu13	otu3	Undirected	18		-0.7	N
otu13	otu7	Undirected	19		-0.666667	N
otu13	otu10	Undirected	20		-0.760934	N
otu13	otu12	Undirected	21		-0.75	N
otu13	otu13	Undirected	22		1	P
otu13	otu63	Undirected	23		1.933333	P
otu14	otu14	Undirected	24		1	P
otu14	otu89	Undirected	25		-1.881356	N
otu15	otu4	Undirected	26		-0.709327	N
otu15	otu10	Undirected	27		-0.778034	N
otu15	otu12	Undirected	28		-0.666667	N
otu15	otu13	Undirected	29		0.833333	P
otu15	otu15	Undirected	30		1	P
otu16	otu4	Undirected	31		-0.815726	N
otu16	otu7	Undirected	32		-0.7	N
otu16	otu12	Undirected	33		-0.716667	N
otu16	otu15	Undirected	34		0.9	P
otu16	otu16	Undirected	35		1	P
otu16	otu27	Undirected	36		-1.90613	N
otu17	otu14	Undirected	37		-0.678492	N
otu17	otu17	Undirected	38		1	P
otu18	otu12	Undirected	39		-0.7	N
otu18	otu13	Undirected	40		0.85	P
otu18	otu15	Undirected	41		0.8	P
otu18	otu18	Undirected	42		1	P
otu18	otu77	Undirected	43		-1.9	N
otu19	otu12	Undirected	44		0.689518	P
otu19	otu19	Undirected	45		1	P
otu19	otu46	Undirected	46		-1.883916	N
otu20	otu10	Undirected	47		0.743834	P
otu20	otu13	Undirected	48		-0.9	N
otu20	otu15	Undirected	49		-0.733333	N
otu20	otu18	Undirected	50		-0.866667	N
otu20	otu20	Undirected	51		1	P
otu21	otu15	Undirected	52		-0.724569	N
otu21	otu21	Undirected	53		1	P
otu22	otu4	Undirected	54		0.801339	P
otu22	otu12	Undirected	55		0.686198	P
otu22	otu15	Undirected	56		-0.845196	N
otu22	otu16	Undirected	57		-0.828459	N
otu22	otu18	Undirected	58		-0.694567	N
otu22	otu22	Undirected	59		1	P
otu23	otu4	Undirected	60		0.691594	P
otu23	otu13	Undirected	61		-0.733333	N
otu23	otu15	Undirected	62		-0.733333	N
otu23	otu18	Undirected	63		-0.833333	N
otu23	otu20	Undirected	64		0.866667	P
otu23	otu22	Undirected	65		0.702935	P
otu23	otu23	Undirected	66		1	P
otu23	otu77	Undirected	67		1.866667	P
otu24	otu14	Undirected	68		0.730683	P
otu24	otu24	Undirected	69		1	P
otu25	otu3	Undirected	70		-0.67082	N
otu25	otu12	Undirected	71		-0.782624	N
otu25	otu13	Undirected	72		0.894427	P
otu25	otu15	Undirected	73		0.745356	P
otu25	otu18	Undirected	74		0.857159	P
otu25	otu20	Undirected	75		-0.894427	N
otu25	otu22	Undirected	76		-0.729769	N
otu25	otu23	Undirected	77		-0.894427	N
otu25	otu25	Undirected	78		1	P
otu26	otu3	Undirected	79		0.8	P
otu26	otu7	Undirected	80		0.733333	P
otu26	otu10	Undirected	81		0.863532	P
otu26	otu12	Undirected	82		0.75	P
otu26	otu13	Undirected	83		-0.9	N
otu26	otu15	Undirected	84		-0.866667	N
otu26	otu16	Undirected	85		-0.75	N
otu26	otu18	Undirected	86		-0.666667	N
otu26	otu20	Undirected	87		0.733333	P
otu26	otu22	Undirected	88		0.686198	P
otu26	otu25	Undirected	89		-0.745356	N
otu26	otu26	Undirected	90		1	P
otu26	otu76	Undirected	91		-1.9	N
otu26	otu82	Undirected	92		-1.933333	N
otu27	otu4	Undirected	93		0.823336	P
otu27	otu7	Undirected	94		0.734472	P
otu27	otu12	Undirected	95		0.708241	P
otu27	otu15	Undirected	96		-0.839397	N
otu27	otu22	Undirected	98		0.706821	P
otu27	otu26	Undirected	99		0.716985	P
otu27	otu27	Undirected	100		1	P
otu28	otu28	Undirected	101		1	P
otu28	otu95	Undirected	102		2	P
otu29	otu9	Undirected	103		0.773953	P
otu29	otu29	Undirected	104		1	P
otu30	otu30	Undirected	105		1	P
otu30	otu35	Undirected	106		2	P
otu30	otu43	Undirected	107		2	P
otu31	otu1	Undirected	108		-0.728044	N
otu31	otu31	Undirected	109		1	P
otu32	otu3	Undirected	110		-0.928878	N
otu32	otu7	Undirected	111		-0.870301	N
otu32	otu12	Undirected	112		-0.887037	N
otu32	otu13	Undirected	113		0.753145	P
otu32	otu15	Undirected	114		0.686198	P
otu32	otu16	Undirected	115		0.694567	P
otu32	otu26	Undirected	116		-0.878669	N
otu32	otu27	Undirected	117		-0.671699	N
otu32	otu32	Undirected	118		1	P
otu33	otu33	Undirected	119		1	P
otu34	otu7	Undirected	120		-0.67783	N
otu34	otu10	Undirected	121		-0.807053	N
otu34	otu13	Undirected	122		0.72804	P
otu34	otu15	Undirected	123		0.878669	P
otu34	otu16	Undirected	124		0.853564	P
otu34	otu18	Undirected	125		0.769881	P
otu34	otu26	Undirected	126		-0.761513	N
otu34	otu27	Undirected	127		-0.794624	N
otu34	otu34	Undirected	128		1	P
otu34	otu68	Undirected	129		1.874493	P
otu34	otu69	Undirected	130		1.89123	P
otu35	otu35	Undirected	132		1	P
otu35	otu43	Undirected	133		2	P
otu36	otu14	Undirected	134		-0.723189	N
otu36	otu17	Undirected	135		0.804166	P
otu36	otu36	Undirected	136		1	P
otu37	otu17	Undirected	137		0.804166	P
otu37	otu37	Undirected	138		1	P
otu38	otu38	Undirected	139		1	P
otu39	otu3	Undirected	140		-0.808694	N
otu39	otu7	Undirected	141		-0.757618	N
otu39	otu10	Undirected	142		-0.729265	N
otu39	otu12	Undirected	143		-0.910845	N
otu39	otu13	Undirected	144		0.859769	P
otu39	otu15	Undirected	145		0.876794	P
otu39	otu16	Undirected	146		0.859769	P
otu39	otu18	Undirected	147		0.757618	P
otu39	otu20	Undirected	148		-0.706543	N
otu39	otu22	Undirected	149		-0.820633	N
otu39	otu25	Undirected	150		0.799456	P
otu39	otu26	Undirected	151		-0.92787	N
otu39	otu27	Undirected	152		-0.812792	N
otu39	otu32	Undirected	153		0.901841	P
otu39	otu34	Undirected	154		0.782166	P
otu39	otu39	Undirected	155		1	P
otu39	otu76	Undirected	156		1.906815	P
otu39	otu82	Undirected	157		1.872764	P
otu40	otu40	Undirected	158		1	P
otu41	otu8	Undirected	159		0.862483	P
otu41	otu12	Undirected	160		0.806779	P
otu41	otu13	Undirected	161		-0.677296	N
otu41	otu26	Undirected	162		0.756978	P
otu41	otu32	Undirected	163		-0.80016	N
otu41	otu39	Undirected	164		-0.824131	N
otu41	otu41	Undirected	165		1	P
otu41	otu96	Undirected	166		1.892857	P
otu42	otu10	Undirected	167		-0.693395	N
otu42	otu12	Undirected	168		-0.693167	N
otu42	otu13	Undirected	169		0.927111	P
otu42	otu15	Undirected	170		0.823136	P
otu42	otu18	Undirected	171		0.918446	P
otu42	otu20	Undirected	172		-0.857794	N
otu42	otu22	Undirected	173		-0.700424	N
otu42	otu23	Undirected	174		-0.727825	N
otu42	otu25	Undirected	175		0.852483	P
otu42	otu26	Undirected	176		-0.8318	N
otu42	otu34	Undirected	177		0.739578	P
otu42	otu39	Undirected	178		0.823138	P
otu42	otu42	Undirected	179		1	P
otu42	otu63	Undirected	180		1.923538	P
otu43	otu43	Undirected	183		1	P
otu45	otu3	Undirected	184		-0.683333	N
otu45	otu7	Undirected	185		-0.9	N
otu45	otu10	Undirected	186		-0.675436	N
otu45	otu12	Undirected	187		-0.816667	N
otu45	otu13	Undirected	188		0.683333	P
otu45	otu15	Undirected	189		0.7	P
otu45	otu16	Undirected	190		0.783333	P
otu45	otu26	Undirected	191		-0.833333	N
otu45	otu27	Undirected	192		-0.75196	N
otu45	otu32	Undirected	193		0.895405	P
otu45	otu34	Undirected	194		0.794986	P
otu45	otu39	Undirected	195		0.868282	P
otu45	otu41	Undirected	196		-0.756978	N
otu45	otu45	Undirected	197		1	P
otu46	otu12	Undirected	198		-0.691594	N
otu46	otu46	Undirected	200		1	P
otu47	otu34	Undirected	201		0.727607	P
otu47	otu47	Undirected	202		1	P
otu47	otu91	Undirected	203		2	P
otu48	otu3	Undirected	204		0.730297	P
otu48	otu26	Undirected	205		0.707475	P
otu48	otu32	Undirected	206		-0.710441	N
otu48	otu33	Undirected	207		0.75	P
otu48	otu41	Undirected	208		0.777401	P
otu48	otu48	Undirected	209		1	P
otu49	otu8	Undirected	210		0.887639	P
otu49	otu41	Undirected	211		0.844371	P
otu49	otu49	Undirected	212		1	P
otu50	otu32	Undirected	213		-0.701681	N
otu50	otu45	Undirected	214		-0.694567	N
otu50	otu50	Undirected	215		1	P
otu51	otu51	Undirected	217		1	P
otu52	otu3	Undirected	218		-0.711512	N
otu52	otu32	Undirected	219		0.740959	P
otu52	otu45	Undirected	220		0.68516	P
otu52	otu50	Undirected	221		-0.926198	N
otu52	otu52	Undirected	222		1	P
otu53	otu2	Undirected	223		0.731833	P
otu53	otu49	Undirected	224		-0.761909	N
otu53	otu53	Undirected	225		1	P
otu54	otu10	Undirected	226		-0.786583	N
otu54	otu13	Undirected	227		0.716667	P
otu54	otu15	Undirected	228		0.766667	P
otu54	otu16	Undirected	229		0.783333	P
otu54	otu18	Undirected	230		0.7	P
otu54	otu20	Undirected	231		-0.716667	N
otu54	otu26	Undirected	232		-0.683333	N
otu54	otu27	Undirected	233		-0.848141	N
otu54	otu34	Undirected	234		0.895405	P
otu54	otu39	Undirected	235		0.732081	P
otu54	otu45	Undirected	236		0.716667	P
otu54	otu54	Undirected	237		1	P
otu54	otu61	Undirected	238		1.933333	P
otu55	otu1	Undirected	239		0.696357	P
otu55	otu21	Undirected	240		-0.736956	N
otu55	otu55	Undirected	241		1	P
otu56	otu2	Undirected	242		-0.783138	N
otu56	otu53	Undirected	243		-0.764287	N
otu56	otu56	Undirected	244		1	P
otu57	otu31	Undirected	245		-0.752288	N
otu57	otu57	Undirected	246		1	P
otu58	otu3	Undirected	247		-0.68201	N
otu58	otu22	Undirected	248		-0.69365	N
otu58	otu58	Undirected	249		1	P
otu59	otu59	Undirected	250		1	P
otu60	otu22	Undirected	251		-0.690987	N
otu60	otu42	Undirected	252		0.744073	P
otu60	otu58	Undirected	253		0.794188	P
otu60	otu60	Undirected	254		1	P
otu61	otu10	Undirected	255		-0.803683	N
otu61	otu13	Undirected	256		0.716667	P
otu61	otu15	Undirected	257		0.833333	P
otu61	otu16	Undirected	258		0.8	P
otu61	otu18	Undirected	259		0.683333	P
otu61	otu20	Undirected	260		-0.716667	N
otu61	otu26	Undirected	261		-0.683333	N
otu61	otu27	Undirected	262		-0.856884	N
otu61	otu34	Undirected	263		0.887037	P
otu61	otu39	Undirected	264		0.69803	P
otu61	otu61	Undirected	266		1	P
otu62	otu21	Undirected	267		0.690293	P
otu62	otu23	Undirected	268		0.683986	P
otu62	otu62	Undirected	269		1	P
otu63	otu3	Undirected	270		-0.666667	N
otu63	otu7	Undirected	271		-0.7	N
otu63	otu10	Undirected	272		-0.743834	N
otu63	otu12	Undirected	273		-0.8	N
otu63	otu15	Undirected	275		0.85	P
otu63	otu16	Undirected	276		0.683333	P
otu63	otu18	Undirected	277		0.916667	P
otu63	otu20	Undirected	278		-0.866667	N
otu63	otu23	Undirected	279		-0.716667	N
otu63	otu25	Undirected	280		0.857159	P
otu63	otu26	Undirected	281		-0.883333	N
otu63	otu32	Undirected	282		0.761513	P
otu63	otu34	Undirected	283		0.820091	P
otu63	otu39	Undirected	284		0.893819	P
otu63	otu41	Undirected	285		-0.677296	N
otu63	otu45	Undirected	287		0.766667	P
otu63	otu54	Undirected	288		0.75	P
otu63	otu61	Undirected	289		0.716667	P
otu63	otu63	Undirected	290		1	P
otu63	otu75	Undirected	291		1.866667	P
otu65	otu10	Undirected	292		-0.688391	N
otu65	otu34	Undirected	293		0.678357	P
otu65	otu36	Undirected	294		0.741941	P
otu65	otu65	Undirected	295		1	P
otu66	otu4	Undirected	296		-0.684018	N
otu66	otu7	Undirected	297		-0.907595	N
otu66	otu12	Undirected	298		-0.78154	N
otu66	otu13	Undirected	299		0.672293	P
otu66	otu15	Undirected	300		0.731118	P
otu66	otu16	Undirected	301		0.798348	P
otu66	otu18	Undirected	302		0.680696	P
otu66	otu27	Undirected	303		-0.842072	N
otu66	otu32	Undirected	304		0.708867	P
otu66	otu34	Undirected	305		0.793256	P
otu66	otu39	Undirected	306		0.755427	P
otu66	otu45	Undirected	307		0.831962	P
otu66	otu54	Undirected	308		0.789944	P
otu66	otu61	Undirected	309		0.722715	P
otu66	otu63	Undirected	310		0.739522	P
otu66	otu66	Undirected	311		1	P
otu67	otu3	Undirected	312		0.866667	P
otu67	otu4	Undirected	313		0.735927	P
otu67	otu7	Undirected	314		0.816667	P
otu67	otu13	Undirected	316		-0.716667	N
otu67	otu15	Undirected	317		-0.733333	N
otu67	otu16	Undirected	318		-0.8	N
otu67	otu22	Undirected	319		0.72804	P
otu67	otu25	Undirected	320		-0.708088	N
otu67	otu26	Undirected	321		0.783333	P
otu67	otu27	Undirected	322		0.813166	P
otu67	otu32	Undirected	323		-0.92051	N
otu67	otu39	Undirected	324		-0.910845	N
otu67	otu41	Undirected	325		0.776899	P
otu67	otu45	Undirected	326		-0.8	N
otu67	otu63	Undirected	327		-0.716667	N
otu67	otu66	Undirected	328		-0.756329	N
otu67	otu67	Undirected	329		1	P
otu68	otu7	Undirected	330		-0.683333	N
otu68	otu10	Undirected	331		-0.701085	N
otu68	otu15	Undirected	332		0.766667	P
otu68	otu16	Undirected	333		0.783333	P
otu68	otu27	Undirected	334		-0.804422	N
otu68	otu45	Undirected	336		0.7	P
otu68	otu47	Undirected	337		0.724569	P
otu68	otu54	Undirected	338		0.916667	P
otu68	otu61	Undirected	339		0.916667	P
otu68	otu63	Undirected	340		0.666667	P
otu68	otu66	Undirected	341		0.823559	P
otu68	otu68	Undirected	342		1	P
otu69	otu7	Undirected	343		-0.75	N
otu69	otu10	Undirected	344		-0.735285	N
otu69	otu12	Undirected	345		-0.683333	N
otu69	otu13	Undirected	346		0.8	P
otu69	otu15	Undirected	347		0.9	P
otu69	otu16	Undirected	348		0.833333	P
otu69	otu18	Undirected	349		0.85	P
otu69	otu20	Undirected	350		-0.716667	N
otu69	otu23	Undirected	351		-0.7	N
otu69	otu25	Undirected	352		0.67082	P
otu69	otu26	Undirected	353		-0.8	N
otu69	otu27	Undirected	354		-0.778191	N
otu69	otu39	Undirected	356		0.817206	P
otu69	otu42	Undirected	357		0.814471	P
otu69	otu45	Undirected	358		0.8	P
otu69	otu54	Undirected	359		0.816667	P
otu69	otu61	Undirected	360		0.8	P
otu69	otu63	Undirected	361		0.883333	P
otu69	otu66	Undirected	362		0.87398	P
otu69	otu68	Undirected	363		0.866667	P
otu69	otu69	Undirected	364		1	P
otu70	otu10	Undirected	365		-0.714346	N
otu70	otu13	Undirected	366		0.66672	P
otu70	otu21	Undirected	367		-0.733799	N
otu70	otu55	Undirected	368		0.708161	P
otu70	otu61	Undirected	369		0.734236	P
otu70	otu70	Undirected	370		1	P
otu71	otu3	Undirected	371		-0.762821	N
otu71	otu8	Undirected	372		-0.688636	N
otu71	otu16	Undirected	373		0.711967	P
otu71	otu26	Undirected	374		-0.813676	N
otu71	otu32	Undirected	375		0.851133	P
otu71	otu39	Undirected	376		0.787886	P
otu71	otu41	Undirected	377		-0.739527	N
otu71	otu45	Undirected	378		0.813676	P
otu71	otu48	Undirected	379		-0.742781	N
otu71	otu50	Undirected	380		-0.808577	N
otu71	otu52	Undirected	381		0.884493	P
otu71	otu67	Undirected	382		-0.74587	N
otu71	otu71	Undirected	383		1	P
otu72	otu3	Undirected	384		-0.695015	N
otu72	otu26	Undirected	385		-0.74587	N
otu72	otu32	Undirected	386		0.714952	P
otu72	otu48	Undirected	387		-0.742781	N
otu72	otu50	Undirected	388		-0.714952	N
otu72	otu52	Undirected	389		0.85769	P
otu72	otu71	Undirected	390		0.896552	P
otu72	otu72	Undirected	391		1	P
otu73	otu10	Undirected	392		-0.748021	N
otu73	otu15	Undirected	393		0.702728	P
otu73	otu26	Undirected	394		-0.729081	N
otu73	otu34	Undirected	395		0.714496	P
otu73	otu47	Undirected	396		0.709208	P
otu73	otu52	Undirected	397		0.680556	P
otu73	otu60	Undirected	398		0.754337	P
otu73	otu71	Undirected	399		0.777282	P
otu73	otu72	Undirected	400		0.768347	P
otu73	otu73	Undirected	401		1	P
otu74	otu7	Undirected	402		0.806779	P
otu74	otu45	Undirected	403		-0.776899	N
otu74	otu66	Undirected	404		-0.808566	N
otu74	otu74	Undirected	405		1	P
otu75	otu10	Undirected	406		-0.743834	N
otu75	otu12	Undirected	407		-0.816667	N
otu75	otu13	Undirected	408		0.85	P
otu75	otu15	Undirected	409		0.8	P
otu75	otu16	Undirected	410		0.716667	P
otu75	otu18	Undirected	411		0.85	P
otu75	otu20	Undirected	412		-0.783333	N
otu75	otu22	Undirected	413		-0.744776	N
otu75	otu25	Undirected	414		0.782624	P
otu75	otu26	Undirected	415		-0.866667	N
otu75	otu32	Undirected	416		0.761513	P
otu75	otu34	Undirected	417		0.794986	P
otu75	otu39	Undirected	418		0.919357	P
otu75	otu41	Undirected	419		-0.756978	N
otu75	otu42	Undirected	420		0.918446	P
otu75	otu45	Undirected	421		0.8	P
otu75	otu54	Undirected	422		0.683333	P
otu75	otu60	Undirected	423		0.688102	P
otu75	otu65	Undirected	425		0.721168	P
otu75	otu67	Undirected	426		-0.7	N
otu75	otu69	Undirected	427		0.833333	P
otu75	otu73	Undirected	428		0.667592	P
otu75	otu75	Undirected	429		1	P
otu76	otu3	Undirected	430		-0.766667	N
otu76	otu7	Undirected	431		-0.766667	N
otu76	otu10	Undirected	432		-0.820783	N
otu76	otu12	Undirected	433		-0.8	N
otu76	otu13	Undirected	434		0.816667	P
otu76	otu15	Undirected	435		0.833333	P
otu76	otu16	Undirected	436		0.816667	P
otu76	otu22	Undirected	437		-0.694567	N
otu76	otu27	Undirected	439		-0.760703	N
otu76	otu32	Undirected	440		0.903774	P
otu76	otu34	Undirected	441		0.811723	P
otu76	otu41	Undirected	443		-0.83666	N
otu76	otu42	Undirected	444		0.771148	P
otu76	otu45	Undirected	445		0.916667	P
otu76	otu48	Undirected	446		-0.707475	N
otu76	otu54	Undirected	447		0.733333	P
otu76	otu61	Undirected	448		0.7	P
otu76	otu63	Undirected	449		0.85	P
otu76	otu66	Undirected	450		0.6891	P
otu76	otu67	Undirected	451		-0.833333	N
otu76	otu69	Undirected	452		0.783333	P
otu76	otu71	Undirected	453		0.881483	P
otu76	otu72	Undirected	454		0.728918	P
otu76	otu73	Undirected	455		0.790569	P
otu76	otu75	Undirected	456		0.883333	P
otu76	otu76	Undirected	457		1	P
otu76	otu82	Undirected	458		1.966667	P
otu77	otu12	Undirected	459		0.683333	P
otu77	otu13	Undirected	460		-0.816667	N
otu77	otu15	Undirected	461		-0.783333	N
otu77	otu20	Undirected	463		0.85	P
otu77	otu22	Undirected	464		0.67783	P
otu77	otu25	Undirected	466		-0.894427	N
otu77	otu34	Undirected	467		-0.67783	N
otu77	otu39	Undirected	468		-0.706543	N
otu77	otu42	Undirected	469		-0.840465	N
otu77	otu63	Undirected	470		-0.85	N
otu77	otu66	Undirected	471		-0.722715	N
otu77	otu69	Undirected	472		-0.833333	N
otu77	otu75	Undirected	473		-0.75	N
otu77	otu77	Undirected	474		1	P
otu78	otu50	Undirected	475		-0.733359	N
otu78	otu62	Undirected	476		0.667317	P
otu78	otu78	Undirected	477		1	P
otu79	otu3	Undirected	478		0.783333	P
otu79	otu7	Undirected	479		0.733333	P
otu79	otu10	Undirected	480		0.752384	P
otu79	otu12	Undirected	481		0.816667	P
otu79	otu13	Undirected	482		-0.883333	N
otu79	otu15	Undirected	483		-0.816667	N
otu79	otu16	Undirected	484		-0.75	N
otu79	otu20	Undirected	485		0.75	P
otu79	otu22	Undirected	486		0.67783	P
otu79	otu25	Undirected	487		-0.819892	N
otu79	otu26	Undirected	488		0.916667	P
otu79	otu27	Undirected	489		0.813166	P
otu79	otu32	Undirected	490		-0.853564	N
otu79	otu39	Undirected	491		-0.910845	N
otu79	otu41	Undirected	492		0.806779	P
otu79	otu42	Undirected	493		-0.710496	N
otu79	otu45	Undirected	494		-0.75	N
otu79	otu48	Undirected	495		0.730297	P
otu79	otu54	Undirected	496		-0.733333	N
otu79	otu61	Undirected	497		-0.733333	N
otu79	otu63	Undirected	498		-0.816667	N
otu79	otu66	Undirected	499		-0.705907	N
otu79	otu67	Undirected	500		0.883333	P
otu79	otu69	Undirected	501		-0.7	N
otu79	otu70	Undirected	502		-0.717357	N
otu79	otu71	Undirected	503		-0.711967	N
otu79	otu75	Undirected	504		-0.75	N
otu79	otu76	Undirected	505		-0.866667	N
otu79	otu79	Undirected	506		1	P
otu81	otu11	Undirected	507		0.690431	P
otu81	otu52	Undirected	508		-0.721688	N
otu81	otu81	Undirected	509		1	P
otu82	otu3	Undirected	510		-0.75	N
otu82	otu7	Undirected	511		-0.733333	N
otu82	otu8	Undirected	512		-0.668153	N
otu82	otu10	Undirected	513		-0.863532	N
otu82	otu12	Undirected	514		-0.766667	N
otu82	otu13	Undirected	515		0.8	P
otu82	otu15	Undirected	516		0.816667	P
otu82	otu16	Undirected	517		0.8	P
otu82	otu22	Undirected	518		-0.67783	N
otu82	otu27	Undirected	520		-0.760703	N
otu82	otu32	Undirected	521		0.887037	P
otu82	otu34	Undirected	522		0.77825	P
otu82	otu41	Undirected	524		-0.83666	N
otu82	otu42	Undirected	525		0.73649	P
otu82	otu45	Undirected	526		0.9	P
otu82	otu48	Undirected	527		-0.707475	N
otu82	otu54	Undirected	528		0.716667	P
otu82	otu61	Undirected	529		0.683333	P
otu82	otu63	Undirected	530		0.816667	P
otu82	otu67	Undirected	531		-0.8	N
otu82	otu69	Undirected	532		0.766667	P
otu82	otu71	Undirected	533		0.898434	P
otu82	otu72	Undirected	534		0.762821	P
otu82	otu73	Undirected	535		0.764217	P
otu82	otu75	Undirected	536		0.866667	P
otu82	otu79	Undirected	538		-0.883333	N
otu82	otu82	Undirected	539		1	P
otu83	otu8	Undirected	540		-0.668153	N
otu83	otu10	Undirected	541		-0.718185	N
otu83	otu13	Undirected	542		0.666667	P
otu83	otu20	Undirected	543		-0.7	N
otu83	otu27	Undirected	544		-0.708241	N
otu83	otu34	Undirected	545		0.686198	P
otu83	otu39	Undirected	546		0.69803	P
otu83	otu41	Undirected	547		-0.806779	N
otu83	otu49	Undirected	548		-0.779849	N
otu83	otu53	Undirected	549		0.700478	P
otu83	otu54	Undirected	550		0.9	P
otu83	otu61	Undirected	551		0.833333	P
otu83	otu63	Undirected	552		0.666667	P
otu83	otu68	Undirected	553		0.666667	P
otu83	otu76	Undirected	554		0.7	P
otu83	otu79	Undirected	555		-0.733333	N
otu83	otu82	Undirected	556		0.683333	P
otu83	otu83	Undirected	557		1	P
otu84	otu3	Undirected	558		0.890871	P
otu84	otu7	Undirected	559		0.837419	P
otu84	otu12	Undirected	560		0.75724	P
otu84	otu26	Undirected	561		0.685971	P
otu84	otu32	Undirected	562		-0.916971	N
otu84	otu39	Undirected	563		-0.687074	N
otu84	otu45	Undirected	564		-0.739423	N
otu84	otu52	Undirected	565		-0.718381	N
otu84	otu67	Undirected	566		0.846327	P
otu84	otu71	Undirected	567		-0.743002	N
otu84	otu72	Undirected	568		-0.679575	N
otu84	otu76	Undirected	569		-0.685971	N
otu84	otu79	Undirected	570		0.739423	P
otu84	otu82	Undirected	571		-0.685971	N
otu84	otu84	Undirected	572		1	P
otu85	otu12	Undirected	573		0.683599	P
otu85	otu19	Undirected	574		0.862101	P
otu85	otu46	Undirected	575		-0.808159	N
otu85	otu78	Undirected	576		-0.693375	N
otu85	otu85	Undirected	577		1	P
otu86	otu8	Undirected	578		-0.775058	N
otu86	otu10	Undirected	579		-0.846432	N
otu86	otu15	Undirected	580		0.7	P
otu86	otu16	Undirected	581		0.8	P
otu86	otu26	Undirected	582		-0.766667	N
otu86	otu27	Undirected	583		-0.778191	N
otu86	otu34	Undirected	584		0.811723	P
otu86	otu39	Undirected	585		0.808694	P
otu86	otu41	Undirected	586		-0.806779	N
otu86	otu45	Undirected	587		0.816667	P
otu86	otu49	Undirected	588		-0.715626	N
otu86	otu54	Undirected	589		0.833333	P
otu86	otu61	Undirected	590		0.766667	P
otu86	otu63	Undirected	591		0.666667	P
otu86	otu65	Undirected	592		0.721168	P
otu86	otu68	Undirected	593		0.7	P
otu86	otu69	Undirected	594		0.7	P
otu86	otu71	Undirected	595		0.762821	P
otu86	otu73	Undirected	596		0.68516	P
otu86	otu75	Undirected	597		0.783333	P
otu86	otu76	Undirected	598		0.866667	P
otu86	otu79	Undirected	599		-0.716667	N
otu86	otu82	Undirected	600		0.883333	P
otu86	otu83	Undirected	601		0.833333	P
otu86	otu86	Undirected	602		1	P
otu87	otu3	Undirected	603		-0.771148	N
otu87	otu7	Undirected	604		-0.719161	N
otu87	otu12	Undirected	605		-0.918446	N
otu87	otu32	Undirected	606		0.85269	P
otu87	otu39	Undirected	607		0.805436	P
otu87	otu41	Undirected	608		-0.838849	N
otu87	otu45	Undirected	609		0.73649	P
otu87	otu46	Undirected	610		0.700647	P
otu87	otu67	Undirected	611		-0.918446	N
otu87	otu76	Undirected	612		0.745155	P
otu87	otu78	Undirected	613		0.711869	P
otu87	otu79	Undirected	614		-0.73649	N
otu87	otu82	Undirected	615		0.675838	P
otu87	otu84	Undirected	616		-0.778078	N
otu87	otu85	Undirected	617		-0.710772	N
otu87	otu87	Undirected	618		1	P
otu88	otu31	Undirected	619		0.775452	P
otu88	otu88	Undirected	620		1	P
otu89	otu12	Undirected	621		-0.705907	N
otu89	otu36	Undirected	623		0.683012	P
otu89	otu45	Undirected	624		0.672293	P
otu89	otu58	Undirected	625		0.718627	P
otu89	otu89	Undirected	626		1	P
otu90	otu50	Undirected	627		-0.853564	N
otu90	otu52	Undirected	628		0.790569	P
otu90	otu71	Undirected	629		0.711967	P
otu90	otu72	Undirected	630		0.678064	P
otu90	otu90	Undirected	631		1	P
otu91	otu34	Undirected	632		0.727607	P
otu91	otu68	Undirected	634		0.724569	P
otu91	otu73	Undirected	635		0.709208	P
otu91	otu91	Undirected	636		1	P
otu93	otu3	Undirected	637		0.722715	P
otu93	otu12	Undirected	638		0.714311	P
otu93	otu13	Undirected	639		-0.848769	N
otu93	otu20	Undirected	640		0.798348	P
otu93	otu25	Undirected	641		-0.901975	N
otu93	otu26	Undirected	642		0.722715	P
otu93	otu39	Undirected	643		-0.72109	N
otu93	otu41	Undirected	644		0.723189	P
otu93	otu42	Undirected	645		-0.773287	N
otu93	otu48	Undirected	646		0.713445	P
otu93	otu63	Undirected	647		-0.764733	N
otu93	otu75	Undirected	648		-0.705907	N
otu93	otu79	Undirected	649		0.789944	P
otu93	otu93	Undirected	650		1	P
otu94	otu18	Undirected	651		0.683202	P
otu94	otu22	Undirected	652		-0.825268	N
otu94	otu39	Undirected	653		0.702953	P
otu94	otu42	Undirected	654		0.782425	P
otu94	otu58	Undirected	655		0.841516	P
otu94	otu60	Undirected	656		0.915698	P
otu94	otu73	Undirected	657		0.688847	P
otu94	otu75	Undirected	658		0.821822	P
otu94	otu94	Undirected	659		1	P
otu95	otu95	Undirected	661		1	P
otu96	otu8	Undirected	662		0.862483	P
otu96	otu12	Undirected	663		0.83666	P
otu96	otu16	Undirected	664		-0.677296	N
otu96	otu26	Undirected	665		0.667336	P
otu96	otu27	Undirected	666		0.71065	P
otu96	otu32	Undirected	667		-0.725145	N
otu96	otu39	Undirected	668		-0.824131	N
otu96	otu45	Undirected	670		-0.727097	N
otu96	otu49	Undirected	671		0.877269	P
otu96	otu54	Undirected	672		-0.677296	N
otu96	otu67	Undirected	673		0.806779	P
otu96	otu71	Undirected	674		-0.678744	N
otu96	otu75	Undirected	675		-0.727097	N
otu96	otu76	Undirected	676		-0.776899	N
otu96	otu79	Undirected	677		0.776899	P
otu96	otu82	Undirected	678		-0.776899	N
otu96	otu83	Undirected	679		-0.83666	N
otu96	otu86	Undirected	680		-0.83666	N
otu96	otu87	Undirected	681		-0.838849	N
otu96	otu96	Undirected	682		1	P
otu97	otu5	Undirected	683		0.776324	P
otu97	otu9	Undirected	684		-0.821584	N
otu97	otu55	Undirected	685		-0.88083	N
otu97	otu97	Undirected	686		1	P
otu98	otu21	Undirected	687		-0.740153	N
otu98	otu98	Undirected	688		1	P
otu99	otu81	Undirected	689		0.75	P
otu99	otu99	Undirected	690		1	P
otu100	otu40	Undirected	691		0.715626	P
otu100	otu100	Undirected	692		1	P
otu101	otu3	Undirected	693		-0.784873	N
otu101	otu7	Undirected	694		-0.810192	N
otu101	otu12	Undirected	695		-0.66672	N
otu101	otu32	Undirected	696		0.783926	P
otu101	otu45	Undirected	697		0.66672	P
otu101	otu66	Undirected	698		0.668091	P
otu101	otu84	Undirected	699		-0.857109	N
otu101	otu89	Undirected	700		0.676602	P
otu101	otu101	Undirected	701		1	P
otu102	otu10	Undirected	702		0.676825	P
otu102	otu15	Undirected	703		-0.672293	N
otu102	otu18	Undirected	704		-0.764733	N
otu102	otu34	Undirected	705		-0.755281	N
otu102	otu42	Undirected	706		-0.83882	N
otu102	otu60	Undirected	707		-0.777178	N
otu102	otu63	Undirected	708		-0.756329	N
otu102	otu65	Undirected	709		-0.828517	N
otu102	otu69	Undirected	710		-0.722715	N
otu102	otu73	Undirected	711		-0.761808	N
otu102	otu75	Undirected	712		-0.848769	N
otu102	otu94	Undirected	713		-0.848728	N
otu102	otu102	Undirected	714		1	P
otu103	otu1	Undirected	715		-0.707475	N
otu103	otu14	Undirected	716		-0.722715	N
otu103	otu50	Undirected	717		-0.769881	N
otu103	otu52	Undirected	718		0.68516	P
otu103	otu89	Undirected	719		0.823559	P
otu103	otu90	Undirected	720		0.7	P
otu103	otu103	Undirected	721		1	P
