# Supplementary material for: Characterizing nitrogen cycling microorganisms and genes in sediments of the Three Gorges Reservoir
Source: PLoS One. 2025 Jun 10;20(6):e0324051. doi: 10.1371/journal.pone.0324051 (PMC12151472; doi:10.1371/journal.pone.0324051)
Supplement: S1 File — (ZIP) [file pone.0324051.s001.zip › Dataset/Network Analysis Diagram/Species/Downstream/node.csv]

Id	Label	degree	weighted degree	Eccentricity	closnesscentrality	harmonicclosnesscentrality	betweenesscentrality	Authority	Hub	pageranks	componentnumber	modularity_class	stat_inf_class	clustering	triangles	eigencentrality
otu1	p__Candidatus_Aenigmarchaeota	5	1.260839	6	0.288079	0.323946	299.824138	0.000217	0.000217	0.003674	0	3	5	0.5	3	0.004548
otu2	p__Candidatus_Altiarchaeota	4	1.948694	8	0.225974	0.259866	0	0.000241	0.000241	0.002947	0	3	1	1	3	0.003163
otu3	p__Candidatus_Bathyarchaeota	24	-2.071891	6	0.441624	0.56092	99.473877	0.126192	0.126192	0.009518	0	2	41	0.581028	147	0.553726
otu4	p__Candidatus_Heimdallarchaeota	9	2.843124	6	0.359504	0.43659	1.850816	0.04183	0.04183	0.003879	0	2	2	0.785714	22	0.182254
otu5	p__Candidatus_Lokiarchaeota	4	1.977802	7	0.215881	0.242857	18.12069	0.000005	0.000005	0.003186	0	3	5	0.666667	2	0.002161
otu6	p__Candidatus_Micrarchaeota	3	4	1	1	1	0	0	0	0.002296	1	0	3	1	1	0.001122
otu51	p__Candidatus_Pacebacteria	3	4	1	1	1	0	0	0	0.002296	1	0	3	1	1	0.001122
otu7	p__Candidatus_Thermoplasmatota	24	-2.480693	6	0.42233	0.552299	31.055211	0.143948	0.143948	0.009144	0	2	33	0.667984	169	0.626843
otu8	p__Candidatus_Thorarchaeota	9	1.812606	7	0.359504	0.432677	3.966228	0.035976	0.035976	0.004088	0	2	1	0.857143	24	0.158609
otu9	p__Candidatus_Verstraetearchaeota	4	1.952369	7	0.203747	0.228298	86	0.000003	0.000003	0.003158	0	5	5	0.666667	2	0.002035
otu10	p__Candidatus_Woesearchaeota	25	-9.321534	5	0.455497	0.569157	104.158902	0.146083	0.146083	0.009611	0	3	0	0.648551	179	0.63641
otu11	p__Crenarchaeota	4	1.89191	7	0.24234	0.268993	47.289163	0.000061	0.000061	0.003052	0	15	5	0.666667	2	0.002392
otu12	p__Euryarchaeota	35	-0.972	6	0.47541	0.628927	349.580083	0.187834	0.187834	0.013704	0	2	11	0.461676	259	0.821123
otu67	p__Fibrobacteres	27	0.863716	6	0.435	0.57433	26.512855	0.165045	0.165045	0.010062	0	2	26	0.676923	220	0.719205
otu13	p__Thaumarchaeota	32	7.814505	5	0.478022	0.615517	129.872369	0.190895	0.190895	0.011821	0	3	37	0.606452	282	0.830839
otu63	p__Cyanobacteria	35	11.070117	6	0.462766	0.626054	67.359196	0.20888	0.20888	0.012704	0	3	12	0.552585	310	0.90901
otu14	p__unclassified_d__Archaea	7	-1.275068	6	0.31295	0.360153	166.015909	0.001	0.001	0.005019	0	1	6	0.533333	8	0.009764
otu89	p__Mucoromycota	9	2.986829	6	0.393665	0.458429	275.672158	0.018445	0.018445	0.005243	0	3	6	0.357143	10	0.085878
otu15	p__Acidobacteria	35	8.041852	5	0.480663	0.630843	263.750537	0.200847	0.200847	0.013005	0	3	13	0.522282	293	0.87526
otu16	p__Actinobacteria	27	6.673936	6	0.437186	0.576245	22.536847	0.170758	0.170758	0.009951	0	3	20	0.698462	227	0.742319
otu27	p__Candidatus_Auribacterota	25	-4.887314	6	0.437186	0.566667	28.687099	0.154893	0.154893	0.009291	0	2	23	0.692029	191	0.673083
otu17	p__Aquificae	5	2.929841	7	0.252907	0.286508	86	0.000125	0.000125	0.003738	0	2	6	0.666667	4	0.003843
otu18	p__Armatimonadetes	22	5.891037	6	0.412322	0.537739	17.458215	0.122815	0.122815	0.008327	0	3	27	0.685714	144	0.534981
otu77	p__Proteobacteria	17	-3.697483	6	0.39726	0.504215	5.326503	0.098113	0.098113	0.006547	0	2	27	0.808333	97	0.427033
otu19	p__Atribacterota	5	1.667703	7	0.328302	0.384592	0	0.008763	0.008763	0.003002	0	2	10	0.833333	5	0.040416
otu46	p__Candidatus_Melainabacteria	6	-0.683021	7	0.329545	0.390339	0.333333	0.012413	0.012413	0.003433	0	3	10	0.8	8	0.0567
otu20	p__Bacteroidota	20	-2.716582	6	0.395455	0.514176	13.353667	0.116667	0.116667	0.007555	0	2	22	0.748538	128	0.506679
otu21	p__Balneolaeota	7	-0.245184	6	0.364017	0.41954	193.43685	0.009681	0.009681	0.004535	0	2	5	0.333333	5	0.045538
otu22	p__Caldiserica	22	-1.278935	6	0.408451	0.533908	52.626523	0.11631	0.11631	0.008612	0	2	6	0.552381	116	0.508399
otu23	p__Calditrichaeota	14	1.472929	6	0.360996	0.458621	49.800703	0.063487	0.063487	0.005896	0	2	25	0.679487	53	0.277489
otu24	p__Candidatus_Absconditabacteria	3	2.730683	7	0.239011	0.260865	0	0.000041	0.000041	0.002245	0	1	6	1	1	0.001803
otu25	p__Candidatus_Abyssubacteria	20	0.417679	6	0.410377	0.524521	8.780485	0.117998	0.117998	0.007579	0	3	41	0.760234	130	0.513642
otu26	p__Candidatus_Aminicenantes	37	-6.443312	6	0.462766	0.635632	71.964006	0.217983	0.217983	0.013493	0	2	19	0.528571	333	0.95043
otu76	p__Planctomycetota	36	9.87896	6	0.47027	0.635632	81.212036	0.214186	0.214186	0.013226	0	3	29	0.544538	324	0.934171
otu82	p__Verrucomicrobia	36	8.231962	6	0.47027	0.635632	97.792896	0.209884	0.209884	0.013308	0	3	4	0.52605	313	0.916047
otu28	p__Candidatus_Binatota	3	4	1	1	1	0	0	0	0.002296	2	4	14	1	1	0.001122
otu95	p__Ciliophora	3	4	1	1	1	0	0	0	0.002296	2	4	14	1	1	0.001122
otu29	p__Candidatus_Bipolaricaulota	3	2.773953	8	0.169591	0.185208	0	0	0	0.002319	0	5	5	1	1	0.00124
otu30	p__Candidatus_Calescamantes	4	6	1	1	1	0	0	0	0.003208	3	6	15	1	3	0.002007
otu35	p__Candidatus_Eremiobacteraeota	4	6	1	1	1	0	0	0	0.003208	3	6	15	1	3	0.002007
otu43	p__Candidatus_Lindowbacteria	4	6	1	1	1	0	0	0	0.003208	3	6	15	1	3	0.002007
otu31	p__Candidatus_Cloacimonetes	5	1.29512	7	0.226562	0.258073	171	0.000009	0.000009	0.004075	0	7	5	0.5	3	0.00278
otu32	p__Candidatus_Dadabacteria	29	4.032464	6	0.462766	0.59636	112.108575	0.162943	0.162943	0.011198	0	3	21	0.597884	226	0.713261
otu33	p__Candidatus_Dormibacteraeota	3	2.75	7	0.271028	0.306377	0	0.002606	0.002606	0.001889	0	2	32	1	1	0.012295
otu34	p__Candidatus_Eisenbacteria	30	16.96521	6	0.446154	0.591188	124.689485	0.165943	0.165943	0.011396	0	2	18	0.568966	231	0.723352
otu68	p__Firmicutes	18	10.941682	6	0.404651	0.510153	40.01699	0.0953	0.0953	0.007155	0	2	30	0.661765	90	0.414604
otu69	p__Gemmatimonadetes	30	10.281518	6	0.441624	0.591571	30.262032	0.183899	0.183899	0.010936	0	3	42	0.662562	269	0.799184
otu36	p__Candidatus_Falkowbacteria	6	3.50593	7	0.309609	0.356048	110.183287	0.002034	0.002034	0.004064	0	2	6	0.6	6	0.013056
otu37	p__Candidatus_Fermentibacteria	3	2.804166	8	0.202326	0.220676	0	0.000005	0.000005	0.002282	0	2	6	1	1	0.001403
otu38	p__Candidatus_Glassbacteria	2	2	0	0	0	0	0	0	0.001515	4	8	16	0	0	0.00047
otu39	p__Candidatus_Hydrogenedentes	39	9.868416	6	0.47541	0.650958	92.85569	0.229544	0.229544	0.014158	0	3	38	0.524893	369	1
otu40	p__Candidatus_Kaiserbacteria	3	2.715626	1	1	1	0	0	0	0.002296	5	9	40	1	1	0.001122
otu41	p__Candidatus_Krumholzibacteriota	23	0.889642	6	0.428571	0.552299	56.714891	0.131885	0.131885	0.008921	0	2	34	0.640693	148	0.576129
otu96	p__Fornicata	22	0.32816	6	0.42233	0.54272	40.463005	0.12934	0.12934	0.008531	0	2	36	0.690476	145	0.564113
otu42	p__Candidatus_Latescibacteria	25	6.107009	6	0.418269	0.554981	32.765268	0.140733	0.140733	0.009473	0	3	25	0.637681	176	0.614069
otu45	p__Candidatus_Marinimicrobia	35	7.642615	6	0.494318	0.63908	310.702567	0.195624	0.195624	0.013473	0	3	31	0.495544	278	0.855165
otu47	p__Candidatus_Moranbacteria	6	6.161384	7	0.332061	0.389573	0.238918	0.014512	0.014512	0.003094	0	2	30	0.9	9	0.065372
otu91	p__Chordata	6	6.161384	7	0.332061	0.389573	0.238918	0.014512	0.014512	0.003094	0	2	30	0.9	9	0.065372
otu48	p__Candidatus_Nealsonbacteria	13	2.797961	6	0.370213	0.461686	87.753156	0.06331	0.06331	0.005592	0	2	32	0.666667	44	0.278151
otu49	p__Candidatus_Nomurabacteria	8	2.351894	7	0.334615	0.407608	26.489873	0.023465	0.023465	0.003977	0	2	1	0.809524	17	0.104391
otu50	p__Candidatus_Omnitrophica	10	-4.202778	6	0.388393	0.452299	86.643293	0.023904	0.023904	0.005308	0	10	43	0.583333	21	0.110763
otu52	p__Candidatus_Parcubacteria	13	4.246807	6	0.410377	0.485824	372.033715	0.035694	0.035694	0.006542	0	3	43	0.530303	35	0.163537
otu53	p__Candidatus_Poribacteria	6	1.906114	7	0.29	0.349562	170	0.005617	0.005617	0.003897	0	3	1	0.6	6	0.027334
otu54	p__Candidatus_Rokubacteria	25	11.938743	6	0.428571	0.559004	10.847677	0.161225	0.161225	0.009184	0	3	17	0.757246	209	0.699419
otu61	p__Chloroflexi	23	11.631451	5	0.42233	0.541954	52.165524	0.141906	0.141906	0.008685	0	3	35	0.727273	168	0.615681
otu55	p__Candidatus_Saccharibacteria	6	1.786733	5	0.32342	0.360728	401.943814	0.001607	0.001607	0.00434	0	3	5	0.5	5	0.01079
otu56	p__Candidatus_Shapirobacteria	4	0.452575	8	0.225974	0.259866	0	0.000241	0.000241	0.002947	0	3	1	1	3	0.003163
otu57	p__Candidatus_Sumerlaeota	3	1.247712	8	0.185106	0.202819	0	0	0	0.00225	0	11	5	1	1	0.001343
otu58	p__Candidatus_Tectomicrobia	7	2.97867	7	0.358025	0.417734	23.044332	0.013497	0.013497	0.003665	0	13	6	0.533333	8	0.062558
otu59	p__Candidatus_Woesebacteria	2	2	0	0	0	0	0	0	0.001515	6	12	24	0	0	0.00047
otu60	p__Chlorobi	9	4.428232	7	0.353659	0.429228	4.475445	0.026497	0.026497	0.004221	0	13	6	0.75	21	0.119201
otu62	p__Chrysiogenetes	5	4.041596	6	0.31295	0.355747	17.365345	0.003236	0.003236	0.003101	0	2	5	0.5	3	0.016841
otu75	p__Nitrospirae	34	9.814915	6	0.457895	0.618008	104.291045	0.192711	0.192711	0.012664	0	3	9	0.55303	292	0.840955
otu65	p__Deinococcus-Thermus	8	3.345726	6	0.370213	0.437739	110.467626	0.029832	0.029832	0.003975	0	2	7	0.714286	15	0.131852
otu66	p__Elusimicrobia	25	7.070136	6	0.42233	0.555172	43.823007	0.144785	0.144785	0.009439	0	3	2	0.615942	170	0.629441
otu70	p__Ignavibacteriae	8	1.943615	5	0.393665	0.448467	292.736444	0.029083	0.029083	0.004211	0	3	5	0.571429	12	0.12813
otu71	p__Kiritimatiellaeota	23	3.542091	6	0.439394	0.555172	114.628838	0.112153	0.112153	0.009395	0	3	39	0.5671	131	0.494294
otu72	p__Lentisphaerae	14	3.829151	7	0.395455	0.484975	31.584637	0.055646	0.055646	0.006271	0	3	43	0.653846	51	0.24837
otu73	p__Myxococcota	18	9.173637	6	0.42439	0.521648	126.396333	0.076774	0.076774	0.007689	0	3	30	0.455882	62	0.340174
otu74	p__Nitrospinae	5	1.221315	7	0.339844	0.394745	0	0.019939	0.019939	0.002515	0	2	2	0.833333	5	0.087131
otu78	p__Rhodothermaeota	6	1.952452	6	0.332061	0.380077	31.950676	0.005437	0.005437	0.003656	0	3	10	0.5	5	0.027385
otu79	p__Spirochaetes	37	-3.329796	5	0.491525	0.644253	191.570004	0.216303	0.216303	0.013613	0	2	28	0.522222	329	0.942394
otu81	p__Thermodesulfobacteria	5	2.718743	6	0.304196	0.341379	198.771921	0.001474	0.001474	0.003618	0	15	5	0.5	3	0.009547
otu83	p__candidate_division_NC10	21	4.083506	6	0.39726	0.520881	245.066158	0.112494	0.112494	0.008384	0	3	1	0.594737	113	0.49008
otu84	p__candidate_division_WOR-3	18	-0.734305	6	0.42029	0.518774	25.78994	0.099198	0.099198	0.007315	0	2	32	0.727941	99	0.435361
otu85	p__candidate_division_Zixibacteria	7	1.333394	7	0.334615	0.400876	6.989362	0.012628	0.012628	0.004026	0	2	10	0.666667	10	0.058452
otu86	p__unclassified_d__Bacteria	27	8.897486	6	0.441624	0.575862	90.720365	0.154698	0.154698	0.010312	0	3	8	0.618462	201	0.674421
otu87	p__Ascomycota	18	-0.002117	6	0.404651	0.512069	85.714597	0.092311	0.092311	0.007671	0	3	10	0.632353	86	0.405006
otu88	p__Basidiomycota	3	2.775452	8	0.185106	0.202819	0	0	0	0.00225	0	7	5	1	1	0.001343
otu90	p__Arthropoda	7	4.027036	6	0.348	0.396169	15.463617	0.009511	0.009511	0.003981	0	3	43	0.866667	13	0.046989
otu93	p__Streptophyta	15	2.468904	6	0.399083	0.494828	6.769859	0.088134	0.088134	0.00589	0	2	22	0.769231	70	0.383872
otu94	p__Bacillariophyta	11	5.762467	7	0.371795	0.455282	7.612548	0.040429	0.040429	0.004905	0	13	6	0.666667	30	0.179688
otu97	p__Heterolobosea	5	1.07391	6	0.253644	0.28659	221.831527	0.000067	0.000067	0.003906	0	3	5	0.5	3	0.003289
otu98	p__Rhodophyta	3	1.259847	7	0.267692	0.291872	0	0.000399	0.000399	0.002129	0	14	5	1	1	0.003112
otu99	p__unclassified_d__Eukaryota	3	2.75	7	0.233871	0.252901	0	0.000061	0.000061	0.002225	0	15	5	1	1	0.001613
otu100	p__Nucleocytoviricota	3	2.715626	1	1	1	0	0	0	0.002296	5	9	40	1	1	0.001122
otu101	p__Uroviricota	10	1.676446	7	0.378261	0.454132	10.946651	0.044417	0.044417	0.004529	0	3	7	0.75	27	0.195855
otu102	p__unclassified_d__Viruses	14	-5.898346	6	0.388393	0.478161	15.575672	0.063208	0.063208	0.005899	0	3	7	0.666667	52	0.277941
otu103	p__unclassified_d__unclassified	8	2.008648	6	0.345238	0.395402	299.486079	0.003654	0.003654	0.005236	0	3	43	0.47619	10	0.022895
