# Supplementary material for: Characterizing nitrogen cycling microorganisms and genes in sediments of the Three Gorges Reservoir
Source: PLoS One. 2025 Jun 10;20(6):e0324051. doi: 10.1371/journal.pone.0324051 (PMC12151472; doi:10.1371/journal.pone.0324051)
Supplement: S1 File — (ZIP) [file pone.0324051.s001.zip › Dataset/Network Analysis Diagram/Species/Midstream/HC_midstream_0.05_occor.csv]

	otu1	otu2	otu3	otu4	otu5	otu6	otu7	otu8	otu9	otu10	otu11	otu12	otu13	otu14	otu15	otu16	otu17	otu18	otu19	otu20	otu21	otu22	otu23	otu24	otu25	otu26	otu27	otu28	otu29	otu30	otu31	otu32	otu33	otu34	otu35	otu36	otu37	otu38	otu39	otu40	otu41	otu42	otu43	otu44	otu45	otu46	otu47	otu48	otu49
otu1	1	0	0	0	0	0	0	0	0	0	0	0	0	0	0	0	0	0	0	0	0	0	0	NA	0	0	0	0	0	0	0	0	NA	0	0	0	0	0	0	0	0	0	NA	0	0	0	0	NA	0
otu2	0	1	0	0	0	0	0	0	0	0	0	0	0	0	0	0	0	0	0	0	0	0	0	NA	0	0	0	0	0	0	0	0	NA	0	0	0	0	0	0	0	0	0	NA	0	0	0	0	NA	0
otu3	0	0	1	0	0	0	0	0	0	0	0	0	0	0	0	0	0	0	0	0	0	0	0	NA	0	0	0	0	0	0	0	0	NA	0	0	0	0	0	0	0	0	0	NA	0	0	0	0	NA	0
otu4	0	0	0	1	0	0	0	0	0	0	0	0	0	0	0	0	0	0	0	0	0	0	0	NA	0	0	0	0	0	0	0	0	NA	0	0	0	0	0	0	0	0	0	NA	0	0	0	0	NA	0
otu5	0	0	0.790569415042095	0	1	0	0	0	0	0	0	0	0	0	0	0	0	0	0	0	0	0	0	NA	0	0	0	0	0	0	0	0	NA	0	0	0	0	0	0	0	0	0	NA	0	0	0	0	NA	0
otu6	0	0	0	0	0	1	0	0	0	0	0	0	0	0	0	0	0	0	0	0	0	0	0	NA	0	0	0	0	0	0	0	0	NA	0	0	0	0	0	0	0	0	0	NA	0	0	0	0	NA	0
otu7	0	0	0.9	0	0.764217101207358	0	1	0	0	0	0	0	0	0	0	0	0	0	0	0	0	0	0	NA	0	0	0	0	0	0	0	0	NA	0	0	0	0	0	0	0	0	0	NA	0	0	0	0	NA	0
otu8	0	0	0	0	0	0	0.703004755513439	1	0	0	0	0	0	0	0	0	0	0	0	0	0	0	0	NA	0	0	0	0	0	0	0	0	NA	0	0	0	0	0	0	0	0	0	NA	0	0	0	0	NA	0
otu9	0	0	0.795133222865994	0	0	0	0.692535387657479	0	1	0	0	0	0	0	0	0	0	0	0	0	0	0	0	NA	0	0	0	0	0	0	0	0	NA	0	0	0	0	0	0	0	0	0	NA	0	0	0	0	NA	0
otu10	0	0	0	0	0	0	0	0	0	1	0	0	0	0	0	0	0	0	0	0	0	0	0	NA	0	0	0	0	0	0	0	0	NA	0	0	0	0	0	0	0	0	0	NA	0	0	0	0	NA	0
otu11	0	0	0	0	0	0	0	0	0	0.855527129302557	1	0	0	0	0	0	0	0	0	0	0	0	0	NA	0	0	0	0	0	0	0	0	NA	0	0	0	0	0	0	0	0	0	NA	0	0	0	0	NA	0
otu12	0	0	0	0	0	0	0	0	0	0	0	1	0	0	0	0	0	0	0	0	0	0	0	NA	0	0	0	0	0	0	0	0	NA	0	0	0	0	0	0	0	0	0	NA	0	0	0	0	NA	0
otu13	0	0	0	0	0	0	0	0	0	0	0	0	1	0	0	0	0	0	0	0	0	0	0	NA	0	0	0	0	0	0	0	0	NA	0	0	0	0	0	0	0	0	0	NA	0	0	0	0	NA	0
otu14	0	0	0	0	0	0	0	0	0	0	0	0.794117647058824	0	1	0	0	0	0	0	0	0	0	0	NA	0	0	0	0	0	0	0	0	NA	0	0	0	0	0	0	0	0	0	NA	0	0	0	0	NA	0
otu15	0	0	0	0	0	0	0	0	0	0	0	0	0	0	1	0	0	0	0	0	0	0	0	NA	0	0	0	0	0	0	0	0	NA	0	0	0	0	0	0	0	0	0	NA	0	0	0	0	NA	0
otu16	0	-0.672813920358795	0	0	0	0	0	0	0	0	0	0	0	0	0.95	1	0	0	0	0	0	0	0	NA	0	0	0	0	0	0	0	0	NA	0	0	0	0	0	0	0	0	0	NA	0	0	0	0	NA	0
otu17	0	0	0	0	0	0	0	0	0	0	0	0	0	0	0	0	1	0	0	0	0	0	0	NA	0	0	0	0	0	0	0	0	NA	0	0	0	0	0	0	0	0	0	NA	0	0	0	0	NA	0
otu18	0	0	0	0	0	0	0	0	0	0	0	0	0.847579379526013	0	0	0	0	1	0	0	0	0	0	NA	0	0	0	0	0	0	0	0	NA	0	0	0	0	0	0	0	0	0	NA	0	0	0	0	NA	0
otu19	0	0	0	0	0	0	0	0	0	0	0	0	0	0.669515567638213	0	0	0	0	1	0	0	0	0	NA	0	0	0	0	0	0	0	0	NA	0	0	0	0	0	0	0	0	0	NA	0	0	0	0	NA	0
otu20	0	0	0	0	0	0	0	0	0	0	0	-0.728039845617479	0	-0.69456674926725	0	0	0	0	0	1	0	0	0	NA	0	0	0	0	0	0	0	0	NA	0	0	0	0	0	0	0	0	0	NA	0	0	0	0	NA	0
otu21	0	0	0	0	0	0	0	0	0	0	0	0	0	0	0	0	0	0	0	0	1	0	0	NA	0	0	0	0	0	0	0	0	NA	0	0	0	0	0	0	0	0	0	NA	0	0	0	0	NA	0
otu22	0	0	0.881482554707054	0	0.78621585888105	0	0.932337317478614	0	0.782638285560711	0	0	0	0	0	0	0	0	0	0	0	0	1	0	NA	0	0	0	0	0	0	0	0	NA	0	0	0	0	0	0	0	0	0	NA	0	0	0	0	NA	0
otu23	0	0	0	0	0.819444444444444	0	0	0	0	0	0	0	0	0	0	0	0	0	0	0	0	0	1	NA	0	0	0	0	0	0	0	0	NA	0	0	0	0	0	0	0	0	0	NA	0	0	0	0	NA	0
otu24	NA	NA	NA	NA	NA	NA	NA	NA	NA	NA	NA	NA	NA	NA	NA	NA	NA	NA	NA	NA	NA	NA	NA	NA	NA	NA	NA	NA	NA	NA	NA	NA	NA	NA	NA	NA	NA	NA	NA	NA	NA	NA	NA	NA	NA	NA	NA	NA	NA
otu25	0	0	0	0	0	0	0	0	0.817519119313288	0	0	0	0	0	0	0	0	0	0	0	0	0	0	NA	1	0	0	0	0	0	0	0	NA	0	0	0	0	0	0	0	0	0	NA	0	0	0	0	NA	0
otu26	0	0	0.7	0	0	0	0	0	0	0	0	0	0	0	0	0	0	0	0	0	0	0	0	NA	0	1	0	0	0	0	0	0	NA	0	0	0	0	0	0	0	0	0	NA	0	0	0	0	NA	0
otu27	0	0.708527303292498	0	0	0	0	0.788477454780222	0	0	0	0	0	0	0	0	0	0	0	0	0	0	0.749080413770031	0	NA	0	0	1	0	0	0	0	0	NA	0	0	0	0	0	0	0	0	0	NA	0	0	0	0	NA	0
otu28	0	0	0	0	0	0	0	0	0	0	0	0	0	0	0.677296211956156	0.677296211956156	0	0	0	0	0	0	0	NA	0	0	0	1	0	0	0	0	NA	0	0	0	0	0	0	0	0	0	NA	0	0	0	0	NA	0
otu29	0	0	0	0	0	0	0.67806350362081	0.674739826652762	0	0.806596658995439	0.760711546695886	0	0	0	0	0	0	0	0	0	0	0	0	NA	0	0	0	0	1	0	0	0	NA	0	0	0	0	0	0	0	0	0	NA	0	0	0	0	NA	0
otu30	0	0	0.724568837309472	0	0	0	0	0	0	0	0.67849177562324	0	0	0	0	0	0	0	0	0	0	0	0	NA	0	0.724568837309472	0	0	0	1	0	0	NA	0	0	0	0	0	0	0	0	0	NA	0	0	0	0	NA	0
otu31	0	0	0	0	0	0	0	0	0	0	0	0	0	0	0	0	0	0.80006519583663	0	0	0	0	0	NA	0	0	0	0	0	0	1	0	NA	0	0	0	0	0	0	0	0	0	NA	0	0	0	0	NA	0
otu32	0	0	0	0	0	0	0	0	0	0	0	0	0	0	0	0	0	0	0	0	0	0	0	NA	0	0	0	0	0	0	0	1	NA	0	0	0	0	0	0	0	0	0	NA	0	0	0	0	NA	0
otu33	NA	NA	NA	NA	NA	NA	NA	NA	NA	NA	NA	NA	NA	NA	NA	NA	NA	NA	NA	NA	NA	NA	NA	NA	NA	NA	NA	NA	NA	NA	NA	NA	NA	NA	NA	NA	NA	NA	NA	NA	NA	NA	NA	NA	NA	NA	NA	NA	NA
otu34	0	0	-0.811722586493051	0	-0.837988863039525	0	0	0	0	0	0	0	0	0	0	0	0	0	0	0	0	-0.706440545260003	0	NA	0	0	0	0	0	-0.675634955458356	0	0	NA	1	0	0	0	0	0	0	0	0	NA	0	0	0	0	NA	0
otu35	0	0	0	0	0	0	0	0	0	0	0	0	0	0	0	0	0	0	0	0	0	0	0	NA	0	0	0	0	0	0	0	0	NA	0	1	0	0	1	0	0	0	0	NA	0	0	0	0	NA	0
otu36	0	0	0	0	0	0	0	0	0	0	0	0	0	0	0	0	0	0	0	0	0	0	0	NA	0	0	0	0	0	0	0	0	NA	0	0	1	0	0	0	0	0	0	NA	0	0	0	0	NA	0
otu37	0	0	0	0	0	0	0	0	0	0	0	0	0	0	0	0	0	-0.709135786163969	0	0	0	0	0	NA	0	0	0	0	0	0	-0.760152045615205	0	NA	0	0	0	1	0	0	0	0	0	NA	0	0	0	0	NA	0
otu38	0	0	0	0	0	0	0	0	0	0	0	0	0	0	0	0	0	0	0	0	0	0	0	NA	0	0	0	0	0	0	0	0	NA	0	1	0	0	1	0	0	0	0	NA	0	0	0	0	NA	0
otu39	0	0	0	0	0	0	0	0	0	0	0	0	0.736408119705036	0	0	0	0	0.825599191448437	0	0	0	0	0	NA	0	0	0	0	0	0	0.722689075630252	0	NA	0	0	0	-0.680136040813605	0	1	0	0	0	NA	0	0	0	0	NA	0
otu40	0	0	0	0	0	0	0	0	0	0	0.677654854402236	0	0	0	0	0	0	0	0	0	-0.740180426309737	0	0.708333333333333	NA	0	0	0	0	0	0.709208143266975	0	0	NA	0	0	0	0	0	0	1	0	0	NA	0	0	0	0	NA	0
otu41	0	0	0	0	0	0	0	0	0	0	0	0	0	0	0	0	0	0	0	0	0	0	0	NA	0	0	0	0	0	0	0	0	NA	0	0	0	0	0	0	0	1	0	NA	0	0	0	0	NA	0
otu42	0	0	0	0	0	0	0	0	0	0	0	0	0	0	0	0	0	0	0	0	0	0	0	NA	0	0	0	0.759428470451037	0	0	0	0.734191686928611	NA	0	0	0	0	0	0	0	0	1	NA	0	0	0	0	NA	0
otu43	NA	NA	NA	NA	NA	NA	NA	NA	NA	NA	NA	NA	NA	NA	NA	NA	NA	NA	NA	NA	NA	NA	NA	NA	NA	NA	NA	NA	NA	NA	NA	NA	NA	NA	NA	NA	NA	NA	NA	NA	NA	NA	NA	NA	NA	NA	NA	NA	NA
otu44	0	0	0	0	0	0.75	0	0	0	0	0	0	0	0	0	0	0	0	0	0	0	0	0	NA	0	0	0	0	0	0	0	0	NA	0	0	0	0.818317088384971	0	0	0	0	0	NA	1	0	0	0	NA	0
otu45	0	0	0	0	0	0	0	0	0	0	0	0	0	0	0	0	0	0	0	0	0	0	0	NA	0	0	0	0.760152045615205	0	0	0	0	NA	0	0	0	0	0	0	0	0	0	NA	0	1	0	0	NA	0
otu46	0	0	0	0	0	0	0	0	0	0	0	0	0	0	0	0	0	0	0	0	0	0	0	NA	0	0	0	0	0	0	0	0	NA	0	0	0	0	0	0	0	0	0	NA	0	0	1	0	NA	0
otu47	0	0	0	0	0	0	0	0	0	0	0	0	0	0	0	0	0	0	0	0	0	0	0	NA	0	0	0	0	0	0	0	0	NA	0	0	0	0	0	0	0	0	0	NA	0	0	0	1	NA	0
otu48	NA	NA	NA	NA	NA	NA	NA	NA	NA	NA	NA	NA	NA	NA	NA	NA	NA	NA	NA	NA	NA	NA	NA	NA	NA	NA	NA	NA	NA	NA	NA	NA	NA	NA	NA	NA	NA	NA	NA	NA	NA	NA	NA	NA	NA	NA	NA	NA	NA
otu49	0	0	0	0	0	0	0	0	0	0	0	0	0	0	0	0	0	0	0	0	0	0	0	NA	0	0	0	0	0	0	0	0	NA	0	0	0	0	0	0	0	0	0	NA	0	0	0	0	NA	1
otu50	0	0	0	0	0.67637605509157	0	0	0	0	0.710046946804693	0	0	0	0	0	0	0	0	0	0	0	0	0.790569415042095	NA	0	0	0	0	0	0	0	0	NA	0	0	0	0	0	0	0.737864787372622	0	0	NA	0	0	0	0	NA	0
otu51	NA	NA	NA	NA	NA	NA	NA	NA	NA	NA	NA	NA	NA	NA	NA	NA	NA	NA	NA	NA	NA	NA	NA	NA	NA	NA	NA	NA	NA	NA	NA	NA	NA	NA	NA	NA	NA	NA	NA	NA	NA	NA	NA	NA	NA	NA	NA	NA	NA
otu52	0	0	0	0	0	0	0	0	0	0	0	0	0	0	0	0	0	0	0	0	0	0	0	NA	0	-0.712696645099798	0	0	0	0	0	0	NA	0	0	0	0	0	0	0	0	0	NA	0	0	0	0	NA	0
otu53	0	0	0	0	0	0	0	0	0	0	0	0	0	0	0	0	0	0	0.831596221062607	0	0	0	0	NA	0	0	0	0	0	0	0	0	NA	0	0	0	0	0	0	0	0	0	NA	0	-0.667954574660862	0	0	NA	0
otu54	0	0	0	0	0	0	0	0	0	0	0	0	0.7	0	0	0	0	0.830627791935493	0	0	0	0	0	NA	0	0	0	0	0	0	0	0	NA	0	0	0	0	0	0.702935023354807	0	0	0	NA	0	0	0	0	NA	0
otu55	0	0	0	0	0	0	0	0	0	0	0	0	0	0	0	0	0	0	0	0	0	0	0	NA	0	0	0	0	0	0	0.783082537333763	0	NA	0	0	0	-0.688684823984663	0	0	0	0	0	NA	0	0	0	0	NA	0
otu56	0	0	0	0	0	0	0	0	0	0	0	0	0	0	0	0.725728569912019	0	0	0	0	0	0	0	NA	0	0	0	0	0	0	0	0	NA	0	0	0	0	0	0	0	0	0	NA	0	0	0	0	NA	0
otu57	0	0	0	0	0	0	0	0	0	0	0	0	0	0	0.710496168043716	0.710496168043716	0	0	0	0	0	0	0	NA	0	0	0	0	0	0	0	0	NA	0	0	0	0	0	0	0	0	0	NA	0	0.678671532355928	0	0	NA	0
otu58	0	0	0	0	0	0	0	0	0	0	0	0	0	-0.76389298698642	0	0	0	0	0	0	0	0	0	NA	0	0	0	0.80470710001812	0	0	0	0.676089195378785	NA	0	0	0	0	0	0	0	0	0	NA	0	0	0	0	NA	0
otu59	NA	NA	NA	NA	NA	NA	NA	NA	NA	NA	NA	NA	NA	NA	NA	NA	NA	NA	NA	NA	NA	NA	NA	NA	NA	NA	NA	NA	NA	NA	NA	NA	NA	NA	NA	NA	NA	NA	NA	NA	NA	NA	NA	NA	NA	NA	NA	NA	NA
otu60	0	0.799422060148518	0	0	0	0	0	0	0	0	0	0	0	0	0	0	0	0	0	0	0	0	0	NA	0	0	0.736097070854959	0	0	0	0	0	NA	0	0	0	0	0	0	0	0	0	NA	0	-0.735781351175415	0	0	NA	0
otu61	0	0	0	0	0	0	0	0	0	0	0	0	0	0	0.702935023354807	0.686198475179693	0	0.73197454087181	0	0	0	0	0	NA	0	0	0	0	0	0	0	0	NA	0	0	0	0	0	0	0.7144957674337	0	0	NA	0	0	0	0	NA	0
otu62	0	0	0.863531779671671	0	0.815613256240778	0	0.923380516876639	0	0	0	0	0	0	0	0	0	0	0	0	0	0	0.852206133166107	0.675922588044844	NA	0	0.726734666060317	0.73784336677002	0	0	0	0	0	NA	-0.7555387891171	0	0	0	0	0	0	0	0	NA	0	0	0	0	NA	0
otu63	0	-0.892184620669368	0	0	0	0	0	0	0	0	0	0	0	0	0.803354312405494	0.820090860580609	0	0	0	0	0	0	0	NA	0	0	0	0	0	0	0	0	NA	0	0	0	0	0	0	0	0	0.729821498315941	NA	0	0	0	0	NA	0
otu64	NA	NA	NA	NA	NA	NA	NA	NA	NA	NA	NA	NA	NA	NA	NA	NA	NA	NA	NA	NA	NA	NA	NA	NA	NA	NA	NA	NA	NA	NA	NA	NA	NA	NA	NA	NA	NA	NA	NA	NA	NA	NA	NA	NA	NA	NA	NA	NA	NA
otu65	0	0	0	0	0	0	0	0	0	0	0	0	0	0	0	0	0	0	0	0	0	0	0	NA	0	0	0	0	0	0	0	0	NA	0	0	0	0	0	0	0	0	0	NA	0	0	0	0	NA	0
otu66	0	0	0	0	0	0	0	0	0	0	0	0	0	0	0.861932231018395	0.778249490142822	0	0.689417881518798	0	0	0	0	0	NA	0	0	0	0	0	0	0	0	NA	0	0	0	-0.730146043814605	0	0	0	0	0	NA	0	0	0	0	NA	0
otu67	0	0	0.7	0	0	0	0.666666666666667	0	0.846432140470252	0	0	0	0	0	0	0	0	0	0	0	0	0	0	NA	0.836660026534076	0.7	0.710496168043716	0	0.67806350362081	0	0	0	NA	0	0	0	0	0	0	0	0	0	NA	0	0	0	0	NA	0
otu68	0	0	0	0	0	0	0	0	0	0	0	0	0.783333333333333	0	0	0	0	0.949288905069135	0	0	0	0	0	NA	0	0	0	0	0	0	0.744776393792594	0	NA	0	0	0	-0.667335973545036	0	0.78661776423038	0	0	0	NA	0	0	0	0	NA	0
otu69	0	-0.828078671210825	0	0	0	0	-0.683333333333333	0	0	0	0	0	0	0	0	0	0	0	0	0	0	-0.728918266392371	0	NA	0	0	-0.831800391856058	0	0	0	0	0	NA	0	0	0	0	0	0	0	0	0	NA	0	0.711303297442365	0	0	NA	0
otu70	0	0	0	0	0	0	0	0	0	0	0	0	0	0	0	0	0	0	0	0.711303297442365	0	0	0	NA	0	0	0	0	0	0	0	0	NA	0	0	0	0	0	0	0	0	0	NA	0	0.752100840336135	0	0	NA	0
otu71	0	0	0	0	0	0	0	0	0	0	0	0	0	0	0	0	0	0	0	0	0	0	0	NA	0	0	0	0	0	0	0	0	NA	0	0	0	0	0	0	0	0	0	NA	0	0.826300858793997	0	0	NA	0
otu72	0	-0.666769286026417	0	0	0	0	0	0	0	0	0	0	0	0	0	0	0	0	0	0	0	0	0	NA	0	0	-0.819582099771916	0	0	0	0	0	NA	0	0	0	0	0	0	0	0	0	NA	0	0.680906549648196	0	0	NA	0
otu73	0	0	0	0	0	0	0	0	0	0	0	0	0	0	0	0	0	0	0	0	0	0	0	NA	0	0	0	0	0	0	0	0	NA	0	0	0	0	0	0	0	0	0	NA	0	0.874860647452487	0	0	NA	0
otu74	0	0	0	0	0	0	0	0	0	0	0	0	0	0	0	0	0	0	0	0	0	0	0	NA	0	0	0	0	0	0	0	0	NA	0	0	0	0	0	0	0	0	0	NA	0	0	0	0	NA	0
otu75	0	0	0	0	0	0	0	0	0	0	0	0	0	0	0.966666666666667	0.866666666666667	0	0	0	0	0	0	0	NA	0	0	0	0	0	0	0	0	NA	0	0	0	0	0	0	0	0	0	NA	0	0	0	0	NA	0
otu76	0	0	0	0	0	0	0	0	0	0	0	0	0	0	0	0	0	0	0	0	0	0	0	NA	0	0	0	0	0	0	0	0	NA	0	0	0	0.677296211956156	0	0	0	0	0	NA	0.730296743340221	0.878668779193509	0	0	NA	0
otu77	0	0	0	0	0	0	0	0	0	0	0	0	0	0	0	0	0	0	0	0	0	0	0	NA	0	0	0	0	0	-0.724568837309472	0.69456674926725	0	NA	0	0	0	0	0	0	0	0	0	NA	0	0	0.710046946804693	0	NA	0
otu78	0	0	0	0	0	0	0	0	0	0	0	0	0	0	0	0	0	0	0	0	0	0	0	NA	0	0	0	0	0	0	0	0	NA	0	0	0	0	0	0	0	0	0	NA	0	0	0	0	NA	0
otu79	0	0	0.953983245981524	0	0	0	0.912141875543738	0	0.79417429537877	0	0	0	0	0	0	0	0	0	0	0	0	0.876667182672052	0	NA	0	0.794986038317937	0.704774283600387	0	0.73197454087181	0.727606875108999	0	0	NA	0	0	0	0	0	0	0	0	0	NA	0	0	0	0	NA	0
otu80	NA	NA	NA	NA	NA	NA	NA	NA	NA	NA	NA	NA	NA	NA	NA	NA	NA	NA	NA	NA	NA	NA	NA	NA	NA	NA	NA	NA	NA	NA	NA	NA	NA	NA	NA	NA	NA	NA	NA	NA	NA	NA	NA	NA	NA	NA	NA	NA	NA
otu81	0	0	0	0	0	0	0	0	0	0	0	0	0	0	0	0	0	0	0	0	0	0	0	NA	0	-0.728489724643776	-0.719095773443597	0	0	0	0	0	NA	0	0	0	0	0	0	0	0	0	NA	0	0	0	0	NA	0
otu82	0	0	0	0	0	0	0	0	0	0	0	0	0	0	0	0	0	0	0	0	0	-0.67806350362081	0	NA	0	0	-0.883787916347062	0	0	0	0	0	NA	0	0	0	0	0	0	0	0	0	NA	0	0.753144667880151	0	0	NA	0
otu83	0	0	0	0	0	0	0	0	0	0	0	0	0	0	0.903773601456181	0.78661776423038	0	0.76601986835422	0	0	0	0	0	NA	0	0	0	0	0	0	0.747899159663866	0	NA	0	0	0	-0.770154046215406	0	0.743697478991597	0	0	0	NA	0	0	0	0	NA	0
otu84	0	0	0	0	0	0	0	0	0	0	0	0	0	0	0	0	0	0	0	0	0	0	0	NA	0	0	0	0	0	0	0	0	NA	0	0	0	0	0	0	0	0	0	NA	0	0	0	0	NA	0
otu85	0	0	0	0	0	0	0	0	0	0	0	0	0	0	0	0	0	0	0	0	0	0	0	NA	0	0	0	0	0	0	0	0	NA	0	0	0	0	0	0	0	0	0	NA	0	0.694940209447259	0	0	NA	0
otu86	0	0	-0.783333333333333	0	0	0	-0.733333333333333	0	-0.683985568056769	0	0	0	0	0	0.866666666666667	0.766666666666667	0	0	0	0	0	-0.779773029163932	0	NA	0	0	0	0	0	0	0	0	NA	0	0	0	0	0	0	0	0	0	NA	0	0	0	0	NA	0
otu87	0	0	0	0	0	0	0	0	-0.740322175189237	0	0	0	0	0	0	0	0	0	0	0	0	0	0	NA	0	0	0	0	0	0	0	0	NA	0	0	0	0	0	0	0	0	0	NA	0	0	0	0	NA	0
otu88	0	0	0	0.764426468724727	0	0	0	0	0	0	0.862732458821847	0	0	0	0	0	0	0	0	0	0	0	0	NA	0	0	0	0	0	0	0	0	NA	0	0	0	0	0	0	0	0	0	NA	0	0	0	0	NA	0
otu89	0	-0.796902767976523	0	0	0	0	0	0	0	0	0	0	0	0	0.887037053281066	0.803354312405494	0	0	0	0	0	0	0	NA	0	0	0	0	0	0	0	0	NA	0	0	0	0	0	0	0	0	0	NA	0	0.672268907563025	0	0	NA	0
otu90	0	0	-0.816666666666667	0	-0.711512473537885	0	0	0	0	0	0	0	0	0	0	0	0	0	0	0	0	0	0	NA	0	0	0	0	0	-0.724568837309472	0	0	NA	0.836827408755723	0	0	0	0	0	0	0	0	NA	0	0	0	0	NA	0
otu91	0	0	0	0	0	0	0	0	0	0	0	0	0	0	0	0	0	0	0	0	0	0	0	NA	0	0	0	0	0	0	0	0	NA	0	0	0	0	0	0	0	0	0	NA	0	0	0	0	NA	0
otu92	NA	NA	NA	NA	NA	NA	NA	NA	NA	NA	NA	NA	NA	NA	NA	NA	NA	NA	NA	NA	NA	NA	NA	NA	NA	NA	NA	NA	NA	NA	NA	NA	NA	NA	NA	NA	NA	NA	NA	NA	NA	NA	NA	NA	NA	NA	NA	NA	NA
otu93	0	0	0	0	0	0	0	0	0	0	0	0	0	0	0	0	0	0	0	0	-0.678744252471228	0	0	NA	-0.678744252471228	0	0	0	0	0	0	0	NA	0	0	0	0	0	0	0	0	0	NA	0	0	0	0	NA	0
otu94	0	0	-0.756978119245116	0	0	0	-0.836660026534076	0	0	0	0	0	0	0	0	0	0	0	0	0	0	-0.709135786163969	0	NA	0	-0.806779311300716	-0.83884918410162	0	0	0	0	0	NA	0	0	0	0	0	0	0	0	0	NA	0	0	0	0	NA	0
otu95	NA	NA	NA	NA	NA	NA	NA	NA	NA	NA	NA	NA	NA	NA	NA	NA	NA	NA	NA	NA	NA	NA	NA	NA	NA	NA	NA	NA	NA	NA	NA	NA	NA	NA	NA	NA	NA	NA	NA	NA	NA	NA	NA	NA	NA	NA	NA	NA	NA
otu96	0	0	0	0	0	0	0	0	0	0	0	0	0	0	0	0	0	0	0	0	0	0	0	NA	0	0	0	0	0	0	0	0	NA	0	0	0	0	0	0	0	0	0	NA	0	0	0	0	NA	0
otu97	0	0	-0.70747497011084	0	0	0	-0.70747497011084	0	0	0	0	0	0.70747497011084	0	0.730296743340221	0.730296743340221	0	0.742781352708207	0	0	0	0	0	NA	0	0	0	0	0	0	0	0	NA	0	0	0	0	0	0.733358797622569	0	0	0	NA	0	0	0	0.75	NA	0
otu98	0	0	0	0	0	0	0	0	0	0	0	0	0	0	0	0	0	0	0	0	0	0	0	NA	0	0	0	0	0	0	0	0	NA	0	0	0	0	0	0	0	0	0	NA	0	0	0	0	NA	0
otu99	0	0	0	0	0	0	0	0	0	0	0.690430963423743	0	0	0	0	0	0	0	0	0	0	0	0	NA	0	0	0	0	0	0	0	0	NA	0	0	0	0	0	0	0	0	0	NA	0	0	0	0	NA	0
otu100	0	0	0	0	0	0	0	0	0	0	0	0	0	0	0	0	0	0	0	0	0	0	0	NA	0	0	0	0	0	0	0	0	NA	0	0	0	0	0	0	0	0	0	NA	0	0.668067226890756	0	0	NA	0
otu101	0	0	0	0	0	0	0	0	0	0	0	0	0	0	0	0	0	0	-0.772539303936907	0	0	0	0	NA	0	0	0	0	0	0	0	0	NA	0	0	0	0.850962943396763	0	0	0	0	0	NA	0.742781352708207	0	0	0	NA	0
otu102	0	0	0	0	0	0	0	0	0	0	0	0	0	0	0	0	0	0.672395217777593	0	0	0	0	0	NA	0	0	0	0	0	0	0.760504201680672	0	NA	0	0	0	-0.780156046815606	0	0	0	0	0	NA	0	0	0	0	NA	0
otu103	0	0	0	0	0	0	0	0	0	0	0	0	0	0	0	0	0	0	0	0	0	0	0	NA	0	0	0	0	0	-0.727606875108999	0	0	NA	0.747899159663866	0	0	0	0	0	0	0	0	NA	0	0	0	0	NA	0
[truncated: 54 more columns]
