# Supplementary material for: Characterizing nitrogen cycling microorganisms and genes in sediments of the Three Gorges Reservoir
Source: PLoS One. 2025 Jun 10;20(6):e0324051. doi: 10.1371/journal.pone.0324051 (PMC12151472; doi:10.1371/journal.pone.0324051)
Supplement: S1 File — (ZIP) [file pone.0324051.s001.zip › Dataset/Network Analysis Diagram/Species/Midstream/edge.csv]

Source	Target	Type	Id	Label	Weight	PN
otu1	otu1	Undirected	0		1	P
otu2	otu2	Undirected	1		1	P
otu3	otu3	Undirected	2		1	P
otu4	otu4	Undirected	3		1	P
otu5	otu3	Undirected	4		0.790569	P
otu5	otu5	Undirected	5		1	P
otu6	otu6	Undirected	6		1	P
otu7	otu3	Undirected	7		0.9	P
otu7	otu5	Undirected	8		0.764217	P
otu7	otu7	Undirected	9		1	P
otu8	otu7	Undirected	10		0.703005	P
otu8	otu8	Undirected	11		1	P
otu9	otu3	Undirected	12		0.795133	P
otu9	otu7	Undirected	13		0.692535	P
otu9	otu9	Undirected	14		1	P
otu10	otu10	Undirected	15		1	P
otu11	otu10	Undirected	16		0.855527	P
otu11	otu11	Undirected	17		1	P
otu12	otu12	Undirected	18		1	P
otu13	otu13	Undirected	19		1	P
otu14	otu12	Undirected	20		0.794118	P
otu14	otu14	Undirected	21		1	P
otu15	otu15	Undirected	22		1	P
otu15	otu75	Undirected	23		1.933333	P
otu16	otu2	Undirected	24		-0.672814	N
otu16	otu15	Undirected	25		0.95	P
otu16	otu16	Undirected	26		1	P
otu17	otu17	Undirected	27		1	P
otu18	otu13	Undirected	28		0.847579	P
otu18	otu18	Undirected	29		1	P
otu19	otu14	Undirected	30		0.669516	P
otu19	otu19	Undirected	31		1	P
otu20	otu12	Undirected	32		-0.72804	N
otu20	otu14	Undirected	33		-0.694567	N
otu20	otu20	Undirected	34		1	P
otu21	otu21	Undirected	35		1	P
otu22	otu3	Undirected	36		0.881483	P
otu22	otu5	Undirected	37		0.786216	P
otu22	otu7	Undirected	38		0.932337	P
otu22	otu9	Undirected	39		0.782638	P
otu22	otu22	Undirected	40		1	P
otu23	otu5	Undirected	41		0.819444	P
otu23	otu23	Undirected	42		1	P
otu25	otu9	Undirected	43		0.817519	P
otu25	otu25	Undirected	44		1	P
otu26	otu3	Undirected	45		0.7	P
otu26	otu26	Undirected	46		1	P
otu27	otu2	Undirected	47		0.708527	P
otu27	otu7	Undirected	48		0.788477	P
otu27	otu22	Undirected	49		0.74908	P
otu27	otu27	Undirected	50		1	P
otu28	otu15	Undirected	51		0.677296	P
otu28	otu16	Undirected	52		0.677296	P
otu28	otu28	Undirected	53		1	P
otu29	otu7	Undirected	54		0.678064	P
otu29	otu8	Undirected	55		0.67474	P
otu29	otu10	Undirected	56		0.806597	P
otu29	otu11	Undirected	57		0.760712	P
otu29	otu29	Undirected	58		1	P
otu30	otu3	Undirected	59		0.724569	P
otu30	otu11	Undirected	60		0.678492	P
otu30	otu26	Undirected	61		0.724569	P
otu30	otu30	Undirected	62		1	P
otu31	otu18	Undirected	63		0.800065	P
otu31	otu31	Undirected	64		1	P
otu32	otu32	Undirected	65		1	P
otu34	otu3	Undirected	66		-0.811723	N
otu34	otu5	Undirected	67		-0.837989	N
otu34	otu22	Undirected	68		-0.706441	N
otu34	otu30	Undirected	69		-0.675635	N
otu34	otu34	Undirected	70		1	P
otu35	otu35	Undirected	71		1	P
otu35	otu38	Undirected	72		2	P
otu36	otu36	Undirected	73		1	P
otu37	otu18	Undirected	74		-0.709136	N
otu37	otu31	Undirected	75		-0.760152	N
otu37	otu37	Undirected	76		1	P
otu38	otu38	Undirected	78		1	P
otu39	otu13	Undirected	79		0.736408	P
otu39	otu18	Undirected	80		0.825599	P
otu39	otu31	Undirected	81		0.722689	P
otu39	otu37	Undirected	82		-0.680136	N
otu39	otu39	Undirected	83		1	P
otu40	otu11	Undirected	84		0.677655	P
otu40	otu21	Undirected	85		-0.74018	N
otu40	otu23	Undirected	86		0.708333	P
otu40	otu30	Undirected	87		0.709208	P
otu40	otu40	Undirected	88		1	P
otu41	otu41	Undirected	89		1	P
otu42	otu28	Undirected	90		0.759428	P
otu42	otu32	Undirected	91		0.734192	P
otu42	otu42	Undirected	92		1	P
otu44	otu6	Undirected	93		0.75	P
otu44	otu37	Undirected	94		0.818317	P
otu44	otu44	Undirected	95		1	P
otu45	otu28	Undirected	96		0.760152	P
otu45	otu45	Undirected	97		1	P
otu46	otu46	Undirected	98		1	P
otu47	otu47	Undirected	99		1	P
otu49	otu49	Undirected	100		1	P
otu50	otu5	Undirected	101		0.676376	P
otu50	otu10	Undirected	102		0.710047	P
otu50	otu23	Undirected	103		0.790569	P
otu50	otu40	Undirected	104		0.737865	P
otu50	otu50	Undirected	105		1	P
otu52	otu26	Undirected	106		-0.712697	N
otu52	otu52	Undirected	107		1	P
otu53	otu19	Undirected	108		0.831596	P
otu53	otu45	Undirected	109		-0.667955	N
otu53	otu53	Undirected	110		1	P
otu54	otu13	Undirected	111		0.7	P
otu54	otu18	Undirected	112		0.830628	P
otu54	otu39	Undirected	113		0.702935	P
otu54	otu54	Undirected	114		1	P
otu55	otu31	Undirected	115		0.783083	P
otu55	otu37	Undirected	116		-0.688685	N
otu55	otu55	Undirected	117		1	P
otu56	otu16	Undirected	118		0.725729	P
otu56	otu56	Undirected	119		1	P
otu57	otu15	Undirected	120		0.710496	P
otu57	otu16	Undirected	121		0.710496	P
otu57	otu45	Undirected	122		0.678672	P
otu57	otu56	Undirected	123		0.745485	P
otu57	otu57	Undirected	124		1	P
otu58	otu14	Undirected	125		-0.763893	N
otu58	otu28	Undirected	126		0.804707	P
otu58	otu32	Undirected	127		0.676089	P
otu58	otu58	Undirected	128		1	P
otu60	otu2	Undirected	129		0.799422	P
otu60	otu27	Undirected	130		0.736097	P
otu60	otu45	Undirected	131		-0.735781	N
otu60	otu60	Undirected	132		1	P
otu61	otu15	Undirected	133		0.702935	P
otu61	otu16	Undirected	134		0.686198	P
otu61	otu18	Undirected	135		0.731975	P
otu61	otu40	Undirected	136		0.714496	P
otu61	otu54	Undirected	137		0.753145	P
otu61	otu61	Undirected	138		1	P
otu62	otu3	Undirected	139		0.863532	P
otu62	otu5	Undirected	140		0.815613	P
otu62	otu7	Undirected	141		0.92338	P
otu62	otu22	Undirected	142		0.852206	P
otu62	otu23	Undirected	143		0.675923	P
otu62	otu26	Undirected	144		0.726735	P
otu62	otu27	Undirected	145		0.737843	P
otu62	otu34	Undirected	146		-0.755539	N
otu62	otu62	Undirected	147		1	P
otu63	otu2	Undirected	148		-0.892185	N
otu63	otu15	Undirected	149		0.803354	P
otu63	otu16	Undirected	150		0.820091	P
otu63	otu42	Undirected	151		0.729822	P
otu63	otu60	Undirected	152		-0.780525	N
otu63	otu61	Undirected	153		0.857143	P
otu63	otu63	Undirected	154		1	P
otu65	otu65	Undirected	155		1	P
otu66	otu15	Undirected	156		0.861932	P
otu66	otu16	Undirected	157		0.77825	P
otu66	otu18	Undirected	158		0.689418	P
otu66	otu37	Undirected	159		-0.730146	N
otu66	otu61	Undirected	160		0.731092	P
otu66	otu66	Undirected	161		1	P
otu67	otu3	Undirected	162		0.7	P
otu67	otu7	Undirected	163		0.666667	P
otu67	otu9	Undirected	164		0.846432	P
otu67	otu25	Undirected	165		0.83666	P
otu67	otu26	Undirected	166		0.7	P
otu67	otu27	Undirected	167		0.710496	P
otu67	otu29	Undirected	168		0.678064	P
otu67	otu67	Undirected	169		1	P
otu68	otu13	Undirected	170		0.783333	P
otu68	otu18	Undirected	171		0.949289	P
otu68	otu31	Undirected	172		0.744776	P
otu68	otu37	Undirected	173		-0.667336	N
otu68	otu39	Undirected	174		0.786618	P
otu68	otu54	Undirected	175		0.766667	P
otu68	otu55	Undirected	176		0.667173	P
otu68	otu61	Undirected	177		0.694567	P
otu68	otu68	Undirected	178		1	P
otu69	otu2	Undirected	179		-0.828079	N
otu69	otu7	Undirected	180		-0.683333	N
otu69	otu22	Undirected	181		-0.728918	N
otu69	otu27	Undirected	182		-0.8318	N
otu69	otu45	Undirected	183		0.711303	P
otu69	otu63	Undirected	184		0.67783	P
otu69	otu69	Undirected	185		1	P
otu70	otu20	Undirected	186		0.711303	P
otu70	otu45	Undirected	187		0.752101	P
otu70	otu70	Undirected	188		1	P
otu71	otu45	Undirected	189		0.826301	P
otu71	otu53	Undirected	190		-0.878054	N
otu71	otu70	Undirected	191		0.872913	P
otu71	otu71	Undirected	192		1	P
otu72	otu2	Undirected	193		-0.666769	N
otu72	otu27	Undirected	194		-0.819582	N
otu72	otu45	Undirected	195		0.680907	P
otu72	otu67	Undirected	196		-0.695015	N
otu72	otu69	Undirected	197		0.728918	P
otu72	otu72	Undirected	198		1	P
otu73	otu45	Undirected	199		0.874861	P
otu73	otu57	Undirected	200		0.807183	P
otu73	otu70	Undirected	201		0.796903	P
otu73	otu71	Undirected	202		0.882306	P
otu73	otu73	Undirected	203		1	P
otu74	otu74	Undirected	204		1	P
otu75	otu16	Undirected	206		0.866667	P
otu75	otu57	Undirected	207		0.753819	P
otu75	otu61	Undirected	208		0.67783	P
otu75	otu63	Undirected	209		0.761513	P
otu75	otu66	Undirected	210		0.853564	P
otu75	otu73	Undirected	211		0.690066	P
otu75	otu74	Undirected	212		0.690754	P
otu75	otu75	Undirected	213		1	P
otu76	otu37	Undirected	214		0.677296	P
otu76	otu44	Undirected	215		0.730297	P
otu76	otu45	Undirected	216		0.878669	P
otu76	otu53	Undirected	217		-0.697277	N
otu76	otu57	Undirected	218		0.771148	P
otu76	otu71	Undirected	219		0.751115	P
otu76	otu72	Undirected	220		0.813676	P
otu76	otu73	Undirected	221		0.810827	P
otu76	otu76	Undirected	222		1	P
otu77	otu30	Undirected	223		-0.724569	N
otu77	otu31	Undirected	224		0.694567	P
otu77	otu46	Undirected	225		0.710047	P
otu77	otu55	Undirected	226		0.797142	P
otu77	otu77	Undirected	227		1	P
otu78	otu78	Undirected	228		1	P
otu79	otu3	Undirected	229		0.953983	P
otu79	otu7	Undirected	230		0.912142	P
otu79	otu9	Undirected	231		0.794174	P
otu79	otu22	Undirected	232		0.876667	P
otu79	otu26	Undirected	233		0.794986	P
otu79	otu27	Undirected	234		0.704774	P
otu79	otu29	Undirected	235		0.731975	P
otu79	otu30	Undirected	236		0.727607	P
otu79	otu62	Undirected	237		0.845688	P
otu79	otu67	Undirected	238		0.786618	P
otu79	otu69	Undirected	239		-0.702935	N
otu79	otu79	Undirected	240		1	P
otu81	otu26	Undirected	241		-0.72849	N
otu81	otu27	Undirected	242		-0.719096	N
otu81	otu52	Undirected	243		0.798504	P
otu81	otu62	Undirected	244		-0.761606	N
otu81	otu81	Undirected	245		1	P
otu82	otu22	Undirected	246		-0.678064	N
otu82	otu27	Undirected	247		-0.883788	N
otu82	otu45	Undirected	248		0.753145	P
otu82	otu53	Undirected	249		-0.715626	N
otu82	otu67	Undirected	250		-0.733333	N
otu82	otu69	Undirected	251		0.783333	P
otu82	otu71	Undirected	252		0.683599	P
otu82	otu72	Undirected	253		0.881483	P
otu82	otu76	Undirected	254		0.766667	P
otu82	otu82	Undirected	255		1	P
otu83	otu15	Undirected	256		0.903774	P
otu83	otu16	Undirected	257		0.786618	P
otu83	otu18	Undirected	258		0.76602	P
otu83	otu31	Undirected	259		0.747899	P
otu83	otu37	Undirected	260		-0.770154	N
otu83	otu39	Undirected	261		0.743697	P
otu83	otu61	Undirected	262		0.781513	P
otu83	otu63	Undirected	263		0.722689	P
otu83	otu66	Undirected	264		0.94958	P
otu83	otu68	Undirected	265		0.744776	P
otu83	otu75	Undirected	266		0.895405	P
otu83	otu83	Undirected	267		1	P
otu84	otu50	Undirected	268		0.712768	P
otu84	otu84	Undirected	269		1	P
otu85	otu45	Undirected	270		0.69494	P
otu85	otu60	Undirected	271		-0.817251	N
otu85	otu77	Undirected	272		-0.66672	N
otu85	otu85	Undirected	273		1	P
otu86	otu3	Undirected	274		-0.783333	N
otu86	otu7	Undirected	275		-0.733333	N
otu86	otu9	Undirected	276		-0.683986	N
otu86	otu15	Undirected	277		0.866667	P
otu86	otu16	Undirected	278		0.766667	P
otu86	otu22	Undirected	279		-0.779773	N
otu86	otu57	Undirected	280		0.753819	P
otu86	otu66	Undirected	281		0.702935	P
otu86	otu69	Undirected	282		0.816667	P
otu86	otu73	Undirected	283		0.690066	P
otu86	otu74	Undirected	284		0.690754	P
otu86	otu75	Undirected	285		0.933333	P
otu86	otu79	Undirected	286		-0.744776	N
otu86	otu83	Undirected	287		0.761513	P
otu86	otu86	Undirected	288		1	P
otu87	otu9	Undirected	289		-0.740322	N
otu87	otu57	Undirected	290		0.842397	P
otu87	otu73	Undirected	291		0.698857	P
otu87	otu74	Undirected	292		0.721691	P
otu87	otu75	Undirected	293		0.767994	P
otu87	otu86	Undirected	294		0.801752	P
otu87	otu87	Undirected	295		1	P
otu88	otu4	Undirected	296		0.764426	P
otu88	otu11	Undirected	297		0.862732	P
otu88	otu56	Undirected	298		0.736872	P
otu88	otu77	Undirected	299		-0.672493	N
otu88	otu85	Undirected	300		0.719854	P
otu88	otu88	Undirected	301		1	P
otu89	otu2	Undirected	302		-0.796903	N
otu89	otu15	Undirected	303		0.887037	P
otu89	otu16	Undirected	304		0.803354	P
otu89	otu45	Undirected	305		0.672269	P
otu89	otu57	Undirected	306		0.843989	P
otu89	otu61	Undirected	307		0.668067	P
otu89	otu63	Undirected	308		0.806723	P
otu89	otu66	Undirected	309		0.668067	P
otu89	otu69	Undirected	310		0.72804	P
otu89	otu73	Undirected	311		0.796903	P
otu89	otu75	Undirected	312		0.928878	P
otu89	otu83	Undirected	313		0.752101	P
otu89	otu86	Undirected	314		0.878669	P
otu89	otu87	Undirected	315		0.8602	P
otu89	otu89	Undirected	316		1	P
otu90	otu3	Undirected	317		-0.816667	N
otu90	otu5	Undirected	318		-0.711512	N
otu90	otu30	Undirected	319		-0.724569	N
otu90	otu34	Undirected	320		0.836827	P
otu90	otu52	Undirected	321		0.766149	P
otu90	otu62	Undirected	322		-0.709635	N
otu90	otu81	Undirected	323		0.72849	P
otu90	otu90	Undirected	324		1	P
otu91	otu54	Undirected	325		-0.707475	N
otu91	otu91	Undirected	326		1	P
otu91	otu96	Undirected	327		1.984313	P
otu93	otu21	Undirected	328		-0.678744	N
otu93	otu25	Undirected	329		-0.678744	N
otu93	otu93	Undirected	330		1	P
otu94	otu3	Undirected	331		-0.756978	N
otu94	otu7	Undirected	332		-0.83666	N
otu94	otu22	Undirected	333		-0.709136	N
otu94	otu26	Undirected	334		-0.806779	N
otu94	otu27	Undirected	335		-0.838849	N
otu94	otu62	Undirected	336		-0.827738	N
otu94	otu67	Undirected	337		-0.83666	N
otu94	otu79	Undirected	338		-0.840168	N
otu94	otu82	Undirected	339		0.667336	P
otu94	otu94	Undirected	340		1	P
otu96	otu54	Undirected	341		-0.724569	N
otu96	otu96	Undirected	343		1	P
otu97	otu3	Undirected	344		-0.707475	N
otu97	otu7	Undirected	345		-0.707475	N
otu97	otu13	Undirected	346		0.707475	P
otu97	otu15	Undirected	347		0.730297	P
otu97	otu16	Undirected	348		0.730297	P
otu97	otu18	Undirected	349		0.742781	P
otu97	otu39	Undirected	350		0.733359	P
otu97	otu47	Undirected	351		0.75	P
otu97	otu66	Undirected	352		0.710441	P
otu97	otu68	Undirected	353		0.707475	P
otu97	otu75	Undirected	354		0.730297	P
otu97	otu79	Undirected	355		-0.710441	N
otu97	otu83	Undirected	356		0.733359	P
otu97	otu86	Undirected	357		0.730297	P
otu97	otu89	Undirected	358		0.733359	P
otu97	otu94	Undirected	359		0.777401	P
otu97	otu97	Undirected	360		1	P
otu98	otu74	Undirected	361		0.863672	P
otu98	otu87	Undirected	362		0.798522	P
otu98	otu89	Undirected	363		0.687372	P
otu98	otu98	Undirected	364		1	P
otu99	otu11	Undirected	365		0.690431	P
otu99	otu88	Undirected	366		0.792629	P
otu99	otu99	Undirected	367		1	P
otu100	otu45	Undirected	368		0.668067	P
otu100	otu57	Undirected	369		0.9484	P
otu100	otu72	Undirected	370		0.680907	P
otu100	otu73	Undirected	371		0.822889	P
otu100	otu75	Undirected	372		0.669462	P
otu100	otu76	Undirected	373		0.77825	P
otu100	otu86	Undirected	374		0.702935	P
otu100	otu87	Undirected	375		0.91105	P
otu100	otu89	Undirected	376		0.840336	P
otu100	otu98	Undirected	377		0.709125	P
otu100	otu100	Undirected	378		1	P
otu101	otu19	Undirected	379		-0.772539	N
otu101	otu37	Undirected	380		0.850963	P
otu101	otu44	Undirected	381		0.742781	P
otu101	otu53	Undirected	382		-0.72786	N
otu101	otu101	Undirected	383		1	P
otu102	otu18	Undirected	384		0.672395	P
otu102	otu31	Undirected	385		0.760504	P
otu102	otu37	Undirected	386		-0.780156	N
otu102	otu65	Undirected	387		-0.715757	N
otu102	otu102	Undirected	388		1	P
otu103	otu30	Undirected	389		-0.727607	N
otu103	otu34	Undirected	390		0.747899	P
otu103	otu90	Undirected	391		0.811723	P
otu103	otu91	Undirected	392		0.7219	P
otu103	otu96	Undirected	393		0.727607	P
otu103	otu103	Undirected	394		1	P
