# Supplementary material for: Characterizing nitrogen cycling microorganisms and genes in sediments of the Three Gorges Reservoir
Source: PLoS One. 2025 Jun 10;20(6):e0324051. doi: 10.1371/journal.pone.0324051 (PMC12151472; doi:10.1371/journal.pone.0324051)
Supplement: S1 File — (ZIP) [file pone.0324051.s001.zip › Dataset/Network Analysis Diagram/Species/Midstream/midstream.txt]

Group	otu1	otu2	otu3	otu4	otu5	otu6	otu7	otu8	otu9	otu10	otu11	otu12	otu13	otu14	otu15	otu16	otu17	otu18	otu19	otu20	otu21	otu22	otu23	otu24	otu25	otu26	otu27	otu28	otu29	otu30	otu31	otu32	otu33	otu34	otu35	otu36	otu37	otu38	otu39	otu40	otu41	otu42	otu43	otu44	otu45	otu46	otu47	otu48	otu49
XJ001_10	0	4	112	0	2	0	114	2	2	2	10	210	276	14	836	2094	0	18	0	562	4	2	6	0	0	38	0	0	0	0	2	26	0	34	0	2	6	0	10	0	2	4	0	0	28	0	0	0	0
XJ001_20	0	2	196	1	14	2	266	2	2	6	40	542	362	82	1074	2124	4	26	6	550	0	24	22	0	0	118	2	0	6	2	0	22	0	28	0	0	28	0	4	8	0	6	0	12	38	2	0	0	0
XJ001_30	0	4	126	1	2	0	208	10	8	6	30	400	382	34	1286	3006	2	26	4	498	2	12	10	0	2	80	2	2	12	0	8	28	0	42	0	0	6	0	8	0	0	8	0	6	42	2	0	0	0
S113_10	0	0	96	2	2	0	52	2	0	6	40	152	528	20	2542	4944	0	114	4	618	0	0	18	0	0	48	0	6	4	0	22	58	0	58	0	0	0	0	34	4	0	14	0	0	68	2	6	0	0
S113_20	0	0	144	0	4	0	202	2	4	4	10	194	372	20	1488	2594	0	32	8	646	2	4	18	0	2	90	2	2	0	0	10	32	0	30	0	0	0	0	28	2	4	16	0	0	36	2	0	0	0
S113_30	0	8	104	2	0	0	128	2	0	2	14	152	226	32	1190	2258	2	26	6	600	0	2	10	0	0	110	4	0	2	0	10	20	0	44	0	0	0	0	6	2	0	6	0	0	24	4	0	0	0
DN001_10	2	0	56	0	2	0	38	0	0	4	26	1324	680	106	1664	3290	2	52	20	448	0	2	18	0	0	42	0	0	0	0	14	22	0	40	0	0	0	0	30	2	0	6	0	0	28	2	0	0	0
DN001_20	0	6	184	0	14	0	286	18	4	6	28	278	418	78	962	2074	0	40	8	442	0	52	22	0	0	70	6	0	8	0	18	30	0	32	0	0	0	0	16	2	0	6	0	0	6	4	0	0	2
DN001_30	0	4	286	2	4	0	254	2	12	6	44	282	376	76	1184	2268	2	36	12	566	0	42	18	0	4	152	4	0	10	2	6	38	0	30	2	0	0	4	16	4	2	10	0	0	20	0	0	0	0
[truncated: 54 more columns]
