# Supplementary material for: Characterizing nitrogen cycling microorganisms and genes in sediments of the Three Gorges Reservoir
Source: PLoS One. 2025 Jun 10;20(6):e0324051. doi: 10.1371/journal.pone.0324051 (PMC12151472; doi:10.1371/journal.pone.0324051)
Supplement: S1 File — (ZIP) [file pone.0324051.s001.zip › Dataset/Network Analysis Diagram/Species/Midstream/node.csv]

Id	Label	degree	weighted degree	Eccentricity	closnesscentrality	harmonicclosnesscentrality	betweenesscentrality	Authority	Hub	pageranks	componentnumber	modularity_class	stat_inf_class	clustering	triangles	eigencentrality
otu1	p__Candidatus_Aenigmarchaeota	2	2	0	0	0	0	0	0	0.001613	0	0	0	0	0	0.001162
otu2	p__Candidatus_Altiarchaeota	9	-0.3488	5	0.355932	0.417857	23.650393	0.099642	0.099642	0.005792	1	1	16	0.571429	16	0.338294
otu3	p__Candidatus_Bathyarchaeota	16	5.433093	5	0.401914	0.491667	186.080407	0.171827	0.171827	0.010288	1	1	14	0.4	42	0.647537
otu4	p__Candidatus_Heimdallarchaeota	3	2.764426	6	0.244186	0.266468	0	0.000735	0.000735	0.002348	1	1	13	1	1	0.009913
otu5	p__Candidatus_Lokiarchaeota	10	5.102935	6	0.333333	0.403571	84.951834	0.070539	0.070539	0.006796	1	1	14	0.555556	20	0.289273
otu6	p__Candidatus_Micrarchaeota	3	2.75	7	0.232044	0.256859	0	0.001629	0.001629	0.002332	1	15	19	1	1	0.011079
otu7	p__Candidatus_Thermoplasmatota	16	7.000023	5	0.4	0.49127	177.087062	0.182452	0.182452	0.010172	1	1	2	0.380952	40	0.670481
otu8	p__Candidatus_Thorarchaeota	4	3.377745	6	0.294737	0.333333	0	0.0211	0.0211	0.002878	1	1	13	0.666667	2	0.081999
otu9	p__Candidatus_Verstraetearchaeota	10	5.304125	5	0.352941	0.423016	72.407075	0.117122	0.117122	0.006478	1	1	5	0.527778	19	0.419581
otu10	p__Candidatus_Woesearchaeota	5	4.372171	7	0.273616	0.318764	10.457143	0.006653	0.006653	0.003781	1	1	13	0.666667	4	0.041002
otu11	p__Crenarchaeota	8	6.525549	6	0.319392	0.380754	122.317001	0.013318	0.013318	0.006177	1	1	13	0.428571	9	0.080038
otu12	p__Euryarchaeota	4	2.066078	8	0.203883	0.236437	0	0.000376	0.000376	0.003282	1	2	19	1	3	0.010843
otu13	p__Thaumarchaeota	7	5.774796	6	0.323077	0.377778	5.120454	0.056104	0.056104	0.004758	1	3	18	0.866667	13	0.203648
otu14	p__unclassified_d__Archaea	6	2.005173	7	0.233983	0.281463	45.75869	0.0012	0.0012	0.004961	1	2	19	0.5	5	0.019952
otu15	p__Acidobacteria	13	12.027121	4	0.388889	0.462302	65.225282	0.207526	0.207526	0.00814	1	3	11	0.636364	42	0.661313
otu75	p__Nitrospirae	16	14.152915	4	0.398104	0.484127	81.314397	0.245717	0.245717	0.009847	1	3	21	0.466667	49	0.784313
otu16	p__Actinobacteria	15	10.628848	4	0.403846	0.483135	147.535779	0.218996	0.218996	0.00947	1	3	15	0.516484	47	0.701377
otu17	p__Aquificae	2	2	0	0	0	0	0	0	0.001613	2	4	3	0	0	0.001162
otu18	p__Armatimonadetes	13	9.146614	5	0.371681	0.445238	125.228486	0.120143	0.120143	0.008619	1	3	18	0.560606	37	0.424706
otu19	p__Atribacterota	5	2.728572	6	0.273616	0.314683	67.594256	0.004619	0.004619	0.003925	1	2	19	0.666667	4	0.031925
otu20	p__Bacteroidota	5	1.288697	7	0.240688	0.281463	64.115586	0.002913	0.002913	0.004049	1	15	19	0.666667	4	0.022281
otu21	p__Balneolaeota	4	0.581075	7	0.268371	0.300312	33.121924	0.002467	0.002467	0.003147	1	5	14	0.666667	2	0.018195
otu22	p__Caldiserica	14	4.258297	5	0.390698	0.473413	125.32458	0.159349	0.159349	0.008922	1	1	6	0.538462	42	0.593946
otu23	p__Calditrichaeota	6	4.99427	7	0.298932	0.351701	13.769481	0.020474	0.020474	0.004373	1	1	14	0.7	7	0.096772
otu25	p__Candidatus_Abyssubacteria	5	2.975435	6	0.289655	0.334524	56.780259	0.021509	0.021509	0.003611	1	1	5	0.666667	4	0.085168
otu26	p__Candidatus_Aminicenantes	10	3.398324	6	0.342857	0.410119	63.594973	0.076296	0.076296	0.006721	1	1	14	0.527778	19	0.308545
otu27	p__Candidatus_Auribacterota	14	3.042181	5	0.373333	0.455159	124.314481	0.131776	0.131776	0.008944	1	1	17	0.474359	37	0.502174
otu28	p__Candidatus_Binatota	7	5.67888	5	0.333333	0.389286	142.803772	0.053346	0.053346	0.004965	1	6	11	0.333333	5	0.180368
otu29	p__Candidatus_Bipolaricaulota	8	6.33015	6	0.334661	0.392262	95.709222	0.048061	0.048061	0.005719	1	1	13	0.428571	9	0.193411
otu30	p__Candidatus_Calescamantes	11	2.712065	6	0.360515	0.436508	230.664207	0.056043	0.056043	0.007766	1	1	14	0.355556	16	0.248913
otu31	p__Candidatus_Cloacimonetes	10	6.493431	5	0.347107	0.41131	89.236175	0.063462	0.063462	0.006948	1	3	18	0.611111	22	0.244077
otu32	p__Candidatus_Dadabacteria	4	3.410281	6	0.233333	0.262897	2.777778	0.002229	0.002229	0.003185	1	6	11	0.666667	2	0.014401
otu34	p__Candidatus_Eisenbacteria	9	-0.202599	6	0.342857	0.405159	43.446223	0.058637	0.058637	0.006189	1	13	14	0.678571	19	0.248612
otu35	p__Candidatus_Eremiobacteraeota	3	4	1	1	1	0	0	0	0.002444	3	7	8	1	1	0.00331
otu38	p__Candidatus_Glassbacteria	3	4	1	1	1	0	0	0	0.002444	3	7	8	1	1	0.00331
otu36	p__Candidatus_Falkowbacteria	2	2	0	0	0	0	0	0	0.001613	4	8	9	0	0	0.001162
otu37	p__Candidatus_Fermentibacteria	13	-1.439325	5	0.355932	0.438095	245.481563	0.088535	0.088535	0.008964	1	15	18	0.424242	28	0.33165
otu39	p__Candidatus_Hydrogenedentes	10	6.571169	5	0.35443	0.418254	29.744842	0.087885	0.087885	0.006713	1	3	18	0.694444	25	0.318067
otu40	p__Candidatus_Kaiserbacteria	8	4.807376	6	0.352941	0.410317	264.56458	0.024757	0.024757	0.006011	1	1	14	0.380952	8	0.112169
otu41	p__Candidatus_Krumholzibacteriota	2	2	0	0	0	0	0	0	0.001613	5	9	10	0	0	0.001162
otu42	p__Candidatus_Latescibacteria	5	4.223442	5	0.291667	0.331151	68.167653	0.01915	0.01915	0.003719	1	6	11	0.5	3	0.067537
otu44	p__Candidatus_Margulisbacteria	6	5.041395	6	0.301075	0.353373	84.759524	0.017801	0.017801	0.00447	1	15	19	0.6	6	0.079645
otu45	p__Candidatus_Marinimicrobia	16	9.54765	5	0.401914	0.4875	311.72608	0.13192	0.13192	0.010697	1	15	4	0.238095	25	0.47663
otu46	p__Candidatus_Melainabacteria	3	2.710047	6	0.260062	0.281944	0	0.001446	0.001446	0.002344	1	3	13	1	1	0.012733
otu47	p__Candidatus_Moranbacteria	3	2.75	6	0.294737	0.326786	0	0.022952	0.022952	0.002173	1	3	18	0	0	0.076392
otu49	p__Candidatus_Nomurabacteria	2	2	0	0	0	0	0	0	0.001613	6	10	12	0	0	0.001162
otu50	p__Candidatus_Omnitrophica	7	5.627625	7	0.292683	0.34674	96.292063	0.011301	0.011301	0.005422	1	1	14	0.466667	7	0.063825
otu52	p__Candidatus_Parcubacteria	5	2.851957	7	0.267516	0.311621	0.2	0.014778	0.014778	0.00356	1	13	14	0.833333	5	0.070777
otu53	p__Candidatus_Poribacteria	8	-0.855176	5	0.334661	0.388492	114.935834	0.035827	0.035827	0.005753	1	2	19	0.571429	12	0.152738
otu54	p__Candidatus_Rokubacteria	9	4.32133	6	0.320611	0.381548	112.129306	0.050193	0.050193	0.006325	1	3	18	0.571429	16	0.190289
otu55	p__Candidatus_Saccharibacteria	6	3.558713	5	0.316981	0.362897	20.637386	0.024876	0.024876	0.004332	1	3	18	0.8	8	0.107055
otu56	p__Candidatus_Shapirobacteria	5	4.208085	5	0.326848	0.369048	55.317552	0.037137	0.037137	0.003514	1	1	13	0.666667	4	0.124116
otu57	p__Candidatus_Sumerlaeota	13	10.565905	5	0.378378	0.45377	65.725001	0.178683	0.178683	0.008279	1	15	23	0.545455	36	0.581611
otu58	p__Candidatus_Tectomicrobia	5	2.716903	6	0.259259	0.301389	53.502518	0.005197	0.005197	0.003973	1	6	11	0.5	3	0.027701
otu60	p__Chlorobi	7	1.201962	5	0.362069	0.410516	35.559872	0.049037	0.049037	0.004817	1	1	16	0.466667	7	0.180691
otu61	p__Chloroflexi	13	9.998961	5	0.390698	0.46369	319.657882	0.166856	0.166856	0.008384	1	3	18	0.515152	34	0.546553
otu62	p__Chrysiogenetes	14	5.386403	6	0.341463	0.430357	67.082956	0.117072	0.117072	0.009214	1	1	14	0.5	39	0.467607
otu63	p__Cyanobacteria	12	6.506455	5	0.378378	0.449802	154.315804	0.153635	0.153635	0.007683	1	3	16	0.490909	27	0.497028
otu65	p__Deinococcus-Thermus	3	1.284243	6	0.231405	0.253571	0	0.002299	0.002299	0.002307	1	11	18	1	1	0.012925
otu66	p__Elusimicrobia	12	8.215133	5	0.388889	0.45873	44.977471	0.192684	0.192684	0.007543	1	3	18	0.654545	36	0.623019
otu67	p__Fibrobacteres	13	5.659928	5	0.366812	0.445635	152.333645	0.11566	0.11566	0.008454	1	1	5	0.454545	30	0.446546
otu68	p__Firmicutes	12	8.177338	5	0.368421	0.437302	71.725137	0.103964	0.103964	0.00807	1	3	18	0.581818	32	0.374533
otu69	p__Gemmatimonadetes	13	2.671026	5	0.396226	0.471627	114.772032	0.166247	0.166247	0.008156	1	15	20	0.424242	28	0.585778
otu70	p__Ignavibacteriae	6	5.13322	6	0.303249	0.353175	134.435177	0.030245	0.030245	0.004337	1	15	19	0.6	6	0.116348
otu71	p__Kiritimatiellaeota	8	5.13818	5	0.340081	0.395437	20.555108	0.049131	0.049131	0.005537	1	15	19	0.714286	15	0.192575
otu72	p__Lentisphaerae	10	3.604524	5	0.368421	0.43373	55.54794	0.090607	0.090607	0.006503	1	15	20	0.555556	20	0.337632
otu73	p__Myxococcota	12	9.870859	5	0.375	0.446825	111.462235	0.146457	0.146457	0.007751	1	15	23	0.563636	31	0.489
otu74	p__Nitrospinae	6	4.966871	5	0.314607	0.362698	2.657493	0.068396	0.068396	0.003939	1	15	25	0.6	6	0.217123
otu76	p__Planctomycetota	12	8.280667	5	0.371681	0.448214	177.746576	0.090867	0.090867	0.008019	1	15	19	0.472727	26	0.339725
otu77	p__Proteobacteria	8	2.137974	5	0.35	0.400992	204.984445	0.015799	0.015799	0.006058	1	3	13	0.380952	8	0.086997
otu78	p__Rhodothermaeota	2	2	0	0	0	0	0	0	0.001613	7	12	24	0	0	0.001162
otu79	p__Spirochaetes	16	7.130294	5	0.411765	0.500198	160.395138	0.185865	0.185865	0.01015	1	1	7	0.4	42	0.687528
otu81	p__Thermodesulfobacteria	7	1.317803	6	0.301075	0.356944	18.692802	0.035646	0.035646	0.004784	1	13	14	0.666667	10	0.154595
otu82	p__Verrucomicrobia	12	3.524751	4	0.387097	0.454365	210.19386	0.101422	0.101422	0.007848	1	15	20	0.509091	28	0.393332
otu83	p__candidate_division_NC10	16	11.51879	5	0.405797	0.490476	143.431575	0.226978	0.226978	0.010098	1	3	18	0.457143	48	0.747901
otu84	p__candidate_division_WOR-3	3	2.712768	8	0.227027	0.252225	0	0.001034	0.001034	0.002326	1	1	14	1	1	0.010179
otu85	p__candidate_division_Zixibacteria	6	1.930824	5	0.344262	0.38869	111.21051	0.018745	0.018745	0.004352	1	1	13	0.5	5	0.085601
otu86	p__unclassified_d__Bacteria	20	8.37087	4	0.424242	0.524802	301.51872	0.301263	0.301263	0.012233	1	15	22	0.333333	57	1
otu87	p__Ascomycota	11	7.662141	5	0.348548	0.419841	32.001362	0.141592	0.141592	0.006954	1	15	25	0.6	27	0.456912
otu88	p__Basidiomycota	8	5.204021	5	0.321839	0.372619	167.730769	0.008027	0.008027	0.006343	1	1	13	0.380952	8	0.054277
otu89	p__Mucoromycota	19	13.758462	4	0.415842	0.511905	178.604355	0.278258	0.278258	0.011657	1	15	1	0.379085	58	0.901557
otu90	p__Arthropoda	10	2.180806	6	0.325581	0.398611	56.937514	0.049502	0.049502	0.006947	1	13	14	0.527778	19	0.221132
otu91	p__Chordata	5	3.998739	7	0.272727	0.312415	8.989588	0.006695	0.006695	0.003759	1	13	14	0.833333	5	0.038361
otu96	p__Fornicata	5	3.987352	7	0.272727	0.312415	8.989588	0.006695	0.006695	0.003759	1	13	14	0.833333	5	0.038361
otu93	p__Streptophyta	4	0.642511	7	0.246334	0.275113	8.902183	0.002195	0.002195	0.003145	1	14	14	0.666667	2	0.014694
otu94	p__Bacillariophyta	12	-3.008231	5	0.381818	0.456548	55.713038	0.136613	0.136613	0.007614	1	15	6	0.618182	34	0.51543
otu97	p__Heterolobosea	18	9.391446	5	0.415842	0.509325	364.359527	0.250738	0.250738	0.011287	1	3	18	0.294118	40	0.845688
otu98	p__Rhodophyta	6	5.058691	5	0.307692	0.357143	1.514426	0.058634	0.058634	0.003979	1	15	25	0.7	7	0.188025
otu99	p__unclassified_d__Eukaryota	4	3.48306	6	0.268371	0.300992	0	0.001954	0.001954	0.003133	1	1	13	1	3	0.020973
otu100	p__Nucleocytoviricota	12	9.731419	5	0.375	0.447817	37.176417	0.152316	0.152316	0.007614	1	15	25	0.563636	31	0.505287
otu101	p__Uroviricota	6	2.093345	6	0.297872	0.347024	58.922371	0.013436	0.013436	0.004511	1	15	19	0.6	6	0.066741
otu102	p__unclassified_d__Viruses	6	1.936987	5	0.3	0.34623	83	0.025121	0.025121	0.004343	1	3	18	0.7	7	0.102756
otu103	p__unclassified_d__unclassified	7	4.281522	7	0.286689	0.344161	70.331659	0.016254	0.016254	0.00518	1	13	14	0.6	9	0.087694
