# Supplementary material for: Characterizing nitrogen cycling microorganisms and genes in sediments of the Three Gorges Reservoir
Source: PLoS One. 2025 Jun 10;20(6):e0324051. doi: 10.1371/journal.pone.0324051 (PMC12151472; doi:10.1371/journal.pone.0324051)
Supplement: S1 File — (ZIP) [file pone.0324051.s001.zip › Dataset/Network Analysis Diagram/Species/Upstream/HC_upstream_0.05_occor.csv]

	otu1	otu2	otu3	otu4	otu5	otu6	otu7	otu8	otu9	otu10	otu11	otu12	otu13	otu14	otu15	otu16	otu17	otu18	otu19	otu20	otu21	otu22	otu23	otu24	otu25	otu26	otu27	otu28	otu29	otu30	otu31	otu32	otu33	otu34	otu35	otu36	otu37	otu38	otu39	otu40	otu41	otu42	otu43	otu44	otu45	otu46	otu47	otu48	otu49
otu1	NA	NA	NA	NA	NA	NA	NA	NA	NA	NA	NA	NA	NA	NA	NA	NA	NA	NA	NA	NA	NA	NA	NA	NA	NA	NA	NA	NA	NA	NA	NA	NA	NA	NA	NA	NA	NA	NA	NA	NA	NA	NA	NA	NA	NA	NA	NA	NA	NA
otu2	NA	1	0	0	0	0	0	0	NA	0	0	0	0	0	0	0	0	0	0	0	0	0	0	NA	0	0	0	0	0	0	0	0	0	0	0	0	0	0	0	0	0	0	NA	NA	0	0	NA	NA	0
otu3	NA	0	1	0	0	0	0	0	NA	0	0	0	0	0	0	0	0	0	0	0	0	0	0	NA	0	0	0	0	0	0	0	0	0	0	0	0	0	0	0	0	0	0	NA	NA	0	0	NA	NA	0
otu4	NA	0	0	1	0	0	0	0	NA	0	0	0	0	0	0	0	0	0	0	0	0	0	0	NA	0	0	0	0	0	0	0	0	0	0	0	0	0	0	0	0	0	0	NA	NA	0	0	NA	NA	0
otu5	NA	0	0	0	1	0	0	0	NA	0	0	0	0	0	0	0	0	0	0	0	0	0	0	NA	0	0	0	0	0	0	0	0	0	0	0	0	0	0	0	0	0	0	NA	NA	0	0	NA	NA	0
otu6	NA	0	0	0	0	1	0	0	NA	0	0	0	0	0	0	0	0	0	0	0	0	1	0	NA	0	0	0	0	0	1	0	0	0	0	0	0	0	0	0	0	0	0	NA	NA	0	0	NA	NA	0
otu7	NA	0	0.898305084745763	0	0	0	1	0	NA	0	0	0	0	0	0	0	0	0	0	0	0	0	0	NA	0	0	0	0	0	0	0	0	0	0	0	0	0	0	0	0	0	0	NA	NA	0	0	NA	NA	0
otu8	NA	0	0	0	0	0	0	1	NA	0	0	0	0	0	0	0	0	0	0	0	0	0	0	NA	0	0	0	0	0	0	0	0	0	0	0	0	0	0	0	0	0	0	NA	NA	0	0	NA	NA	0
otu9	NA	NA	NA	NA	NA	NA	NA	NA	NA	NA	NA	NA	NA	NA	NA	NA	NA	NA	NA	NA	NA	NA	NA	NA	NA	NA	NA	NA	NA	NA	NA	NA	NA	NA	NA	NA	NA	NA	NA	NA	NA	NA	NA	NA	NA	NA	NA	NA	NA
otu10	NA	0	0	0	0	0	0	0	NA	1	0	0	0	0	0	0	0	0	0	0	0	0	0	NA	0	0	0	0	0	0	0	0	0	0	0	0	0	0	0	0	0	0	NA	NA	0	0	NA	NA	0
otu11	NA	0	0	0	0	0	0	0	NA	-0.67849177562324	1	0	0	0	0	0	0	0	0	0	0	0	0	NA	0	0	0	0	0	0	0	0	0	0	0	0	0	0	0	0	0	0	NA	NA	0	0	NA	NA	0
otu12	NA	0	0.848769464884178	0	0	0	0.823558490679698	0	NA	0	0	1	0	0	0	0	0	0	0	0	0	0	0	NA	0	0.966666666666667	0	0	0	0	0	0	0	0	0	0	0	0	0	0	0	0	NA	NA	0	0	NA	NA	0
otu13	NA	0	0	0	0	0	0.798347516475217	0	NA	0	0	0	1	0	0	0	0	0	0	0	0	0	0	NA	0	0	0	0	0	0	0	0	0	0	0	0	0	0	0	0	0	0	NA	NA	0	0	NA	NA	0
otu14	NA	0	0.860767156002307	0	0	0	0.827011581257119	0	NA	0	0.784817112825633	0.69456674926725	0	1	0	0	0	0	0	0	0	0	0	NA	0	0	0	0	0	0	0	0	0	0	0	0	0	0	0	0	0	0	NA	NA	0	0	NA	NA	0
otu15	NA	0	0	0	0	0	0	0	NA	0	0	0	0	0	1	0	0	0	0	0	0	0	0	NA	0	0	0	0	0	0	0	0	0	0	0	0	0	0	0	0	0	0	NA	NA	0	0	NA	NA	0
otu16	NA	0	0	0	0	0	0	0	NA	0	0	0	0	0	0	1	0	0	0	0	0	0	0	NA	0	0	0	0	0	0	0	0	0	0	0	0	0	0	0	0	0	0	NA	NA	0	0	NA	NA	0
otu17	NA	0	0	0	0	0	0	0	NA	0	0	0	0	0	0	0	1	0	0	0	0	0	0	NA	0	0	0	0	0	0	0	0	0	0	0	0	0	0	0	0	0	0	NA	NA	0	0	NA	NA	0
otu18	NA	0	0	0	0	0	0	0	NA	0	0	0	0	0	0	0	0	1	0	0	0	0	0	NA	0	0	0	0	0	0	0	0	0	0	0	0	0	0	0	0	0	0	NA	NA	0	0	NA	NA	0
otu19	NA	0	0.939450150862948	0	0	0	0.843765413275055	0	NA	0	0.739382063179172	0.828078671210825	0	0.944156540320011	0	0	0	0	1	0	0	0	0	NA	0	0	0	0	0	0	0	0	0	0	0	0	0	0	0	0	0	0	NA	NA	0	0	NA	NA	0
otu20	NA	0	0	0	0	0	0	0	NA	0	0	0	-0.733333333333333	0	0.683333333333333	0	0	0	0	1	0	0	0	NA	0	0	0	0	0	0	0	0	0	0	0	0	0	0	0	0	0	0	NA	NA	0	0	NA	NA	0
otu21	NA	0	0	0	0	0	0	0	NA	0	0	0	0	0	0	0	0	0	0	0	1	0	0	NA	0	0	0	0	0	0	0	0	0	0	0	0	0	0	0	0	1	0	NA	NA	0	0	NA	NA	0
otu22	NA	0	0	0	0	1	0	0	NA	0	0	0	0	0	0	0	0	0	0	0	0	1	0	NA	0	0	0	0	0	1	0	0	0	0	0	0	0	0	0	0	0	0	NA	NA	0	0	NA	NA	0
otu23	NA	0	0	0	0	0	0	0	NA	0	0	0	0	0	0	0	0	0	0	0	0	0	1	NA	0	0	0	0	0	0	0	0	0	0	0	0	0	0	0	0	0	0	NA	NA	0	0	NA	NA	0
otu24	NA	NA	NA	NA	NA	NA	NA	NA	NA	NA	NA	NA	NA	NA	NA	NA	NA	NA	NA	NA	NA	NA	NA	NA	NA	NA	NA	NA	NA	NA	NA	NA	NA	NA	NA	NA	NA	NA	NA	NA	NA	NA	NA	NA	NA	NA	NA	NA	NA
otu25	NA	0	0	0	0	0	0	0	NA	0	0	0.730296743340221	0	0	0	0	0	0	0	0	0	0	0	NA	1	0	0	0	0	0	0	0	0	0	0	0	0	0	0	0	0	0	NA	NA	0	0	NA	NA	0
otu26	NA	0	0.823558490679698	0	0	0	0.764732884202576	0	NA	0	0	0.966666666666667	0	0	0	0	0	0	0.810827032227266	0	0	0	0	NA	0.821583836257749	1	0	0	0	0	0	0	0	0	0	0	0	0	0	0	0	0	NA	NA	0	0	NA	NA	0
otu27	NA	0	0	0	0.804166446371264	0	0.672967600590633	0	NA	0	0	0	0	0	0	-0.667335973545036	0	0	0	0	0	0	0	NA	0	0	1	0	0	0	0	0	0	0	0	0	0	0	0	0	0	0	NA	NA	0	0	NA	NA	0
otu28	NA	0	0	0	0	0	0	0	NA	0	0	0	0	0	0	0	0	0	0	0	0	0	0	NA	0	0	0	1	0	0	0	0	0	0	0	0	0	0	0	0	0	0	NA	NA	0	0	NA	NA	0
otu29	NA	0	0.773410526051921	0	0	0	0.843720573874823	0	NA	0	0	0	0.836660026534076	0.720144043214405	0	0	0	0	0.783546793900206	0	0	0	0	NA	0	0	0	0	1	0	0	0	0	0	0	0	0	0	0	0	0	0	NA	NA	0	0	NA	NA	0
otu30	NA	0	0	0	0	1	0	0	NA	0	0	0	0	0	0	0	0	0	0	0	0	1	0	NA	0	0	0	0	0	1	0	0	0	0	0	0	0	0	0	0	0	0	NA	NA	0	0	NA	NA	0
otu31	NA	0	0	0	0	0	0	0	NA	0	0	0	0	0	0	0	0	0	0	0	0	0	0	NA	0	0	0	0	-0.717815951522213	0	1	0	0	0	0	0	0	0	0	0	0	0	NA	NA	0	0	NA	NA	0
otu32	NA	0	0	0	-0.727606875108999	0	0	0	NA	0	0	0	0	0	0.769881216055265	0	0	0.676470588235294	0	0.686198475179693	0	0	0	NA	0	0	0	0	0	0	0	1	0	0	0	0	0	0	0	0	0	0	NA	NA	0	0	NA	NA	0
otu33	NA	0	0	0	0	0	0	0	NA	0	0	0	0	0	0	0	0	0	0	0	0	0	0	NA	0	0	0	0	0	0	0	0	1	0	0	0	0	0	0	0	0	0	NA	NA	0	0	NA	NA	0
otu34	NA	0	0	0	0	0	0	0	NA	0	0	0	0	0	0.885306791989099	0	0	0	0	0	0	0	0	NA	0	0	0	0	0	0	0	0.765069051786001	0	1	0	0	0	0	0	0	0	0	NA	NA	0	0	NA	NA	0
otu35	NA	0	0	0	0.737928055521709	0	0	0	NA	0	0	0	0	0	0	-0.683201804653905	0	0	0	0	0	0	0	NA	0	0	0	0	0	0	0	0	0	0	1	0	0	0	0	0	0	0	NA	NA	0	0	NA	NA	0
otu36	NA	0	-0.695272575902617	0	-0.694365074829414	0	-0.685877000552581	0	NA	0	0	0	0	0	0	0	0	0	0	0	0	0	0	NA	0	-0.689454293062435	-0.902006691454432	0.734846922834953	0	0	0	0	0	0	0	1	0	0	0	0	0	0	NA	NA	0	0	NA	NA	0
otu37	NA	0	0.773410526051921	0	0	0	0.683011893136762	0	NA	0	0	0.836660026534076	0	0	0	0	0	0	0.783546793900206	0	0	0	0	NA	0	0.756978119245116	0	0	0	0	0	0	0	0	0	0	1	0	0	0	0	0	NA	NA	0	0	NA	NA	0
otu38	NA	0	0	0	0	0	0	0	NA	0	0	0	0	0	0	0	0	0	0	0	0	0	0	NA	0	0	0	0.775	0	0	0	0	0	0	0	0	0	1	0	0	0	0	NA	NA	0	0	NA	NA	0
otu39	NA	0	0	0	0	0	0	0	NA	0	0	0	0	0	0	0	0	0	0	0	0	0	0	NA	0	0	0	0	0	0	0	0	0	0	0	0	0	0	1	0	0	0	NA	NA	0	0	NA	NA	0
otu40	NA	0	0	0	0	0	0	0	NA	0	0	0	0	0	0	0	0	0	0	0	0	0	0	NA	0	0	0	0	0	0	0	0	0	0	0	0	0	0	0	1	0	0	NA	NA	0	0	NA	NA	0
otu41	NA	0	0	0	0	0	0	0	NA	0	0	0	0	0	0	0	0	0	0	0	1	0	0	NA	0	0	0	0	0	0	0	0	0	0	0	0	0	0	0	0	1	0	NA	NA	0	0	NA	NA	0
otu42	NA	0	0	0	0	0	0	0	NA	0	0	0	0	0	0	0	0	0	0	0	0	0	0	NA	0	0	0	0	0	0	0	0	0	0	0	0	0	0.746003846592251	0	0	0	1	NA	NA	0	0	NA	NA	0
otu43	NA	NA	NA	NA	NA	NA	NA	NA	NA	NA	NA	NA	NA	NA	NA	NA	NA	NA	NA	NA	NA	NA	NA	NA	NA	NA	NA	NA	NA	NA	NA	NA	NA	NA	NA	NA	NA	NA	NA	NA	NA	NA	NA	NA	NA	NA	NA	NA	NA
otu44	NA	NA	NA	NA	NA	NA	NA	NA	NA	NA	NA	NA	NA	NA	NA	NA	NA	NA	NA	NA	NA	NA	NA	NA	NA	NA	NA	NA	NA	NA	NA	NA	NA	NA	NA	NA	NA	NA	NA	NA	NA	NA	NA	NA	NA	NA	NA	NA	NA
otu45	NA	0.716039010394531	0	0	0	0	0	0	NA	0	0	0	0	0	0	0	0	0	0	0.739521909998096	0	0	0	NA	0	0	0	0	0	0	0	0	0	0	0	0	0	0	0	0	0	0	NA	NA	1	0	NA	NA	0
otu46	NA	0	0	0	0.774596669241483	0	0	0	NA	0	0	0	0	0	0	0	-0.713238185116801	0	0	0	0	0	0	NA	0	0	0	0	0	0	0	0	0	-0.773526783828593	0.7144957674337	0	0	0	0	0	0	0	NA	NA	0	1	NA	NA	0
otu47	NA	NA	NA	NA	NA	NA	NA	NA	NA	NA	NA	NA	NA	NA	NA	NA	NA	NA	NA	NA	NA	NA	NA	NA	NA	NA	NA	NA	NA	NA	NA	NA	NA	NA	NA	NA	NA	NA	NA	NA	NA	NA	NA	NA	NA	NA	NA	NA	NA
otu48	NA	NA	NA	NA	NA	NA	NA	NA	NA	NA	NA	NA	NA	NA	NA	NA	NA	NA	NA	NA	NA	NA	NA	NA	NA	NA	NA	NA	NA	NA	NA	NA	NA	NA	NA	NA	NA	NA	NA	NA	NA	NA	NA	NA	NA	NA	NA	NA	NA
otu49	NA	0	0	0	0	0	0	0	NA	0	0	-0.804422029300069	0	0	0	0	0	0	0	0	0	0	0	NA	-0.718369713915863	-0.891859206397903	-0.705425055210689	0.775839291029133	0	0	0	0	0	0	0	0.821164981356064	0	0	0	0	0	0	NA	NA	0	0	NA	NA	1
otu50	NA	0	0.85232826231601	0	0	0	0	0	NA	0	0	0.853563956930838	0	0	0	0	0	0	0.840212701018725	0	0	0	0	NA	0.733358797622569	0.895405327368624	0	0	0	0	0	0	0	0	0	0	0.810162048616206	0	0	0	0	0	NA	NA	0	0	NA	NA	-0.728771470343366
otu51	NA	NA	NA	NA	NA	NA	NA	NA	NA	NA	NA	NA	NA	NA	NA	NA	NA	NA	NA	NA	NA	NA	NA	NA	NA	NA	NA	NA	NA	NA	NA	NA	NA	NA	NA	NA	NA	NA	NA	NA	NA	NA	NA	NA	NA	NA	NA	NA	NA
otu52	NA	0	0	0	0	0	0	0	NA	0	0	0	0	0	0	0	0	0	0	0	0	0	0	NA	0	0	0	0	0	0	0.780986755465827	0	0	0	0	0	0	0	0	0	0	0	NA	NA	0	0	NA	NA	0
otu53	NA	0	0	0	0	0	0	0	NA	0	0	0	0	0	0	0	0	0	0	0	0	0	0	NA	0	0	0	0	0	0	0	0	0	0	0	0	0	0	0	0	0	0	NA	NA	0	0	NA	NA	0
otu54	NA	0	0	0	0	0	0	0	NA	0	0	0	0	0	0	0	0	0	0	0	0	0	0	NA	0	0	0	0	0	0	0	0	0	0.671038218605599	0	0	0	0.721900066409716	0	0	0	0	NA	NA	0	0	NA	NA	0
otu55	NA	0	0	0	0	0	0	0	NA	0	0	0	0	0	0	0	0	0	-0.763762615825973	0	0	0	0	NA	0	0	0	0	0	0	0	0	0	0	0	0	0	0	0	0	0	0	NA	NA	0	0	NA	NA	0
otu56	NA	0	0	0	0	0	0	0	NA	0	0	0	0	0	0.814471217025724	0	0	0	0	0.710496168043716	0	0	0	NA	0	0	0	0	0	0	0	0	0	0	0	0	0	0	0	0	0	0	NA	NA	0	0	NA	NA	0
otu57	NA	0	0	0	0	0	0	0	NA	0	0	0	0	0	0	0	0	0	0	0.829925002758732	0	0	0.666723829939369	NA	0	0	0	0	0	0	0	0.736174228891387	0	0	0	0	0	0	0	0	0	0	NA	NA	0.855527129302557	0	NA	NA	0
otu58	NA	0	0	0	0	0	0	0	NA	0	0	0	0	0	0	0	0	0	0	0	0	0	0	NA	0	0	0	0	0	0	0	0	0	0	0	0.674093847860422	0	0	0	0	0	0	NA	NA	0	0	NA	NA	0
otu59	NA	NA	NA	NA	NA	NA	NA	NA	NA	NA	NA	NA	NA	NA	NA	NA	NA	NA	NA	NA	NA	NA	NA	NA	NA	NA	NA	NA	NA	NA	NA	NA	NA	NA	NA	NA	NA	NA	NA	NA	NA	NA	NA	NA	NA	NA	NA	NA	NA
otu60	NA	0	0	0	0	0	0	0	NA	0	0	0	0	0	0	0	0	0	0	0	0	0	0	NA	0	0	0	0	0	0	0	0	0	0	0	0	0	0	0	-0.890765201205212	0	0	NA	NA	0	0	NA	NA	0
otu61	NA	0	0	0	0	0	0	0	NA	0	0	0	0	0	0	0	0	0	0	0	0	0	0	NA	0.821583836257749	0.75	0	0	0	0	-0.696310623822791	0	0	0	0	0	0	0	0	0	0	0	NA	NA	0	0	NA	NA	-0.673266263653319
otu62	NA	0	0	0.854654773934304	0	0	0	0	NA	0	0	0	0	0	0	0	0	0	0	0	0	0	0	NA	0	0	0	0	0	0	0	0	0	0	0	0	0	0	0	0	0	0	NA	NA	0	0	NA	NA	0
otu63	NA	0	0	0	0	0	0	0	NA	0	0	0	0	0	0	0.756329226134416	0	0	-0.66979316311525	0	0	0	0	NA	0	-0.705907277725455	0	0	0	0	0	0	0	0	0	0	-0.683011893136762	0	0	0	0	0	NA	NA	0	0	NA	NA	0
otu64	NA	0.795495128834866	0	0	0	0	0	0	NA	0	0	0	0	0	0	0	0	0	0	0	0	0	0.710441335196864	NA	0	0	0	0	0	0	0	0	0	0	0	0	0	0	0	0	0	0	NA	NA	0.713445328871201	0	NA	NA	0
otu65	NA	0	0	0	0	0	0	0	NA	0	0	0	0	0	0	0.849129566686393	0	0	0	0	0	0	0	NA	0	0	0	0	0	0	0	0	0	0	0	0	0	0	-0.690373627958777	0	0	0	NA	NA	0	0	NA	NA	0
otu66	NA	0	0	0	0	0	0	0	NA	0	0	0	0	0	0	0	0	0	0	0	0	0	0	NA	0	0	0	0	0	0	0	0	0	0	0	0	0	0	0	0	0	0	NA	NA	0	0	NA	NA	0
otu67	NA	0	0	0	0	0	0	0	NA	0	0	0.711966678801851	0	0	0	0	0	0	0	0	0	0	0	NA	0	0.762821441573412	0	0	0	0	0	0	0	0	0	0	0	0	0	0	0	0	NA	NA	0.69233298070075	0	NA	NA	-0.764814666580747
otu68	NA	0	0	0	0	0	0	0	NA	0	0	0	0	0	0	0	0	0	0	0	0	0	0.73109243697479	NA	0	0	0	0	0	0	0	0	0	0	0	0	0	0	0.739424279100437	0	0	0	NA	NA	0	0	NA	NA	0
otu69	NA	0	0	0	0	0	0	0	NA	0	0	0	-0.733333333333333	0	0	0	0	0	0	0.8	0	0	0	NA	0	0	0	0	0	0	0	0.861932231018395	0	0	0	0	0	0	0	0	0	0	NA	NA	0.789943858407057	0	NA	NA	0
otu70	NA	0	0	0	0	0	0	0	NA	0	0	0	0	0	0.833333333333333	0	0	0	0	0	0	0	0	NA	0	0	0	0	0	0	0	0	0	0	0	0	0	0	0	-0.670820393249937	0	0	NA	NA	0	0	NA	NA	0
otu71	NA	0	0	0	0	0	0	0	NA	0	0	0	0	0	0	0	0	0	0	0	0	0	0	NA	0	0	0	0	0.681688926828552	0	-0.880217364459286	0	0	0	0	0	0	0	0	0	0	0	NA	NA	0	0	NA	NA	0
otu72	NA	0	0	0	0	0	0	-0.720144043214405	NA	0	0	0	0	0	0	0	0	0	0	0	0	0	0	NA	0	0	0	0.669189902830594	0	0	0	0	0	0	0	0	0	0	0	0	0	0	NA	NA	0	0	NA	NA	0
otu73	NA	0	0	0.712781002873083	0	0	0	0	NA	0	0	0	0	0	0	0	0	0	0	0	0	0	0	NA	0	0	0	0	0	0	0	0	0	0	0	0	0	0	0	0	0	0	NA	NA	0	0	NA	NA	0
otu74	NA	0	0	0	0	0	0	0	NA	0.709208143266975	0	0	0	0	0	0	0	0	0	0	0	0	0	NA	0	0	0	0	0	0	0	0	0	0	0	0	0	0	0	0	0	0	NA	NA	0	0	NA	NA	0
otu75	NA	0	-0.689099961589135	0	0	0	-0.747925568066256	0	NA	0	-0.781540200338897	0	0	-0.895405327368624	0	0	0	0	-0.793575393243707	0	0	0	0	NA	0	0	0	0	0	0	0	0	0	0	0	0	0	0	0	0	0	0	NA	NA	0	0	NA	NA	0
otu76	NA	0	0	0	0	0	0	0	NA	0	0	0	0	0	0.766666666666667	0	0	0	0	0.783333333333333	0	0	0.69456674926725	NA	0	0	0	0	0	0	0	0.728039845617479	0	0.893819357296686	0	0	0	0	0	0	0	0	NA	NA	0	0	NA	NA	0
otu77	NA	0	0	0	0	0	0	0	NA	0	0	0	0	0	0	0	0	0	0	0	0	0	0	NA	0	0	0	0	0	0	0.705014506620576	0	0	0	0	0	0	0	0	0	0	0	NA	NA	0	0	NA	NA	0
otu78	NA	0	0	0	0	0	0	0	NA	0	0	0	-0.893819357296686	0	0	0	0	0	0	0.757618312375286	0	0	0	NA	0	0	0	0	-0.824131389150936	0	0	0	0	0	0	0	0	0	0	0	0	0	NA	NA	0	0	NA	NA	0
otu79	NA	0	0.873980439088659	0	0	0	0.865576781020498	0	NA	0	0	0.783333333333333	0	0.702935023354807	0	0	0	0	0.75907211527659	0	0	0	0	NA	0	0.833333333333333	0.776898596067356	0	0.727097404011756	0	0	0	0	0	0	-0.894427190999916	0	0	0	0	0	0	NA	NA	0	0	NA	NA	-0.85688433555877
otu80	NA	0	0	0	0	0	0	0	NA	0	0	0	0	0	0	0	0	0	0	0	0	0	0	NA	0	0	0	0	0	0	0	0	0	0	0	0	0	0	0	0	0	0	NA	NA	0	0	NA	NA	0
otu81	NA	0	0	0	0	0	0.708658671270312	0	NA	0	0	0	0.764217101207358	0	0	0	0	0	0	0	0	0	0	NA	0	0	0	0	0	0	0	0	0	0	0	0	0	0	0	0	0	0	NA	NA	0	0	NA	NA	0
otu82	NA	0	0	0	0	0	0	0	NA	0	0	0	-0.683333333333333	0	0	0	0	0	0	0.883333333333333	0	0	0	NA	0	0	0	0	0	0	0	0	0	0	0	0	0	0	0	0	0	0	NA	NA	0	0	NA	NA	0
otu83	NA	0	0	0	0	0	0	0	NA	0	0	0	0	0	0	0	0	0	0	0	0	0	0	NA	0.828517156108491	0.697503619657295	0	0	0	0	0	0	0	0	0	0	0	0	0	0	0	0	NA	NA	0	0	NA	NA	0
otu84	NA	0	0	0	0	0	0	0	NA	0	0	0	0	0	0	0	0	0	0	0	0	0	0.730877034844845	NA	0	0	0	0	0	0	0	0	0	0	0	0	0	0	0	0	0	0	NA	NA	0	0	NA	NA	0
otu85	NA	0	0.767122992881476	0	0	0	0.678947936228433	0	NA	0	0	0.93557779494682	0	0	0	0	0	0	0.751200437290596	0	0	0	0	NA	0.862043656699036	0.953065230366386	0	0	0	0	0	0	0	0	0	0	0.778580246121427	0	0	0	0	0	NA	NA	0	0	NA	NA	-0.756880733944954
otu86	NA	0	0	0	0	0	0	0	NA	0	0	0	0	0	0	0	0	0	0	0	0	0	0	NA	0	0	0	0	0	0	0	0	0	0	0	0	0	0	0	0	0	0	NA	NA	0.722714593861775	0	NA	NA	0
otu87	NA	0	0	0	0	0	0	0	NA	0	-0.806933842082126	0	0	0	0	0	0	0	0	0	0	0	0	NA	0	0	0	0	0	0	0	0	0	0	0	0	0	0	0	0	0	0	NA	NA	0	0	NA	NA	0
otu88	NA	0	0	0	0	0	0	0	NA	0	0	0	0	0	0	0	0	0	0	0	0	0	0	NA	0	0	0	0	0	0	0	0	0	0	0	0	0	0	0	0	0	0	NA	NA	0	0	NA	NA	0
otu89	NA	0	0	0	0	0	0	0	NA	0	0	0	0	0	0	0	0	0	0	0	0	0	0	NA	0	0	0	0	0	0	0	0	0	0	0	0	0	0	0	0	0	0	NA	NA	0	0	NA	NA	0
otu90	NA	0	0	0	0	0	0	0	NA	0	0	0	0	0	0	0	0	0	0	0	0	0	0	NA	0	0	0	0	0	0	0	0	0	0	0	0	0	0	0	0	0	0	NA	NA	0	0	NA	NA	0
otu91	NA	0	0	0.804166446371264	0	0	0	0	NA	0	0	0	0	0	0	0	0	0	0	0	0	0	0	NA	0	0	0	0	0	0	0	0	0	0	0	0	0	0	0	0	0	0	NA	NA	0	0	NA	NA	0
otu92	NA	0	0	0	0	0	0	0	NA	0	0	0	0	0	0	0	0	0	0	0	0	0	0	NA	0	0	0	0	0	0	0	0	0	0	0	0	0	0.75	0	0	0	0	NA	NA	0	0	NA	NA	0
otu93	NA	0	0	0	0	0	0	0	NA	0	0	0	-0.672492659299411	0	0	0	0	0	0	0	0	0	0	NA	0	0	0	0	-0.681688926828552	0	0	0	0	0	0	0	0	0	0	0	0	0	NA	NA	0	0	NA	NA	0
otu94	NA	0	0	0	0	0	0	0	NA	0	0	0	0	0	0	0	0	0	0	0	0	0	0	NA	0	0	0	0	0	0	0	0	0	0	0	0	0	0	0	0	0	0	NA	NA	0	0	NA	NA	0
otu95	NA	NA	NA	NA	NA	NA	NA	NA	NA	NA	NA	NA	NA	NA	NA	NA	NA	NA	NA	NA	NA	NA	NA	NA	NA	NA	NA	NA	NA	NA	NA	NA	NA	NA	NA	NA	NA	NA	NA	NA	NA	NA	NA	NA	NA	NA	NA	NA	NA
otu96	NA	0	0	0	0	0	0	0.680448531544916	NA	0	0	0	0	0	0	0	0	0	0	0	0	0	0	NA	0	0	0	0	0	0	0	0	0	0	0	0	0	0	0	0	0	0	NA	NA	0	0	NA	NA	0
otu97	NA	0	0	0	0	0	0	0	NA	0	0	0	0	0	0	0	0	0	0	0	0	0	0	NA	0	0	0	0	0	0	0	0	0	0	0	0	0	0	0	0	0	0	NA	NA	0	0	NA	NA	0
otu98	NA	0	0	0	0	0	0	0.680448531544916	NA	0	0	0	0	0	0	0	0	0	0	0	0	0	0	NA	0	0	0	0	0	0	0	0	0	0.740152745692753	0	0	0	0	0.687284692428985	0	0	0	NA	NA	0	0	NA	NA	0
otu99	NA	0	-0.742333699917967	0	0	0	-0.873333764609373	0	NA	0	0	0	-0.779422863405995	-0.695725242782938	0	0	0	0	0	0	0	0	0	NA	0	0	-0.776323754260149	0	-0.776323754260149	0	0.723627226986633	0	0	0	0	0.774596669241483	0	0	0	0	0	0	NA	NA	0	0	NA	NA	0
otu100	NA	0	0	0	0	0	0	0	NA	0	0	0	0	0	0	0	0	0	0	0	0	0	0.761271728127544	NA	0	0	0	0	0	0	0.72234609191222	0	0	0	0	0	0	0	0	0	0	0	NA	NA	0	0	NA	NA	0
otu101	NA	0	0	0	0	0	0	0	NA	0	0	0	0	0	0	0	-0.83884918410162	0	0	0	0	0	0	NA	0	0	0	0	0	0	0	0	0	0	0	0	0	0	0	0	0	0	NA	NA	0	0	NA	NA	0
otu102	NA	0	-0.821284031577632	0	0	0	-0.791496527841656	0	NA	0	-0.706389374310295	-0.683599072781475	0	-0.860200381206059	0	0	0	0	-0.838627869377535	0	0	0	0	NA	0	0	0	0	0	0	0	0	0	0	0	0	0	0	0	0	0	-0.728475345157553	NA	NA	0	0	NA	NA	0
otu103	NA	0	0	0	0	0	0	0	NA	0	0	0	0	0	0	0	0	0	0	0	0	0	0	NA	0	0	0	0	0	0	0	0	0	0	0	0	0	0	0	0	0	0	NA	NA	0	0	NA	NA	0
[truncated: 54 more columns]
