# Supplementary material for: Characterizing nitrogen cycling microorganisms and genes in sediments of the Three Gorges Reservoir
Source: PLoS One. 2025 Jun 10;20(6):e0324051. doi: 10.1371/journal.pone.0324051 (PMC12151472; doi:10.1371/journal.pone.0324051)
Supplement: S1 File — (ZIP) [file pone.0324051.s001.zip › Dataset/Network Analysis Diagram/Species/Upstream/edge.csv]

Source	Target	Type	Id	Label	Weight	PN
otu2	otu2	Undirected	0		1	P
otu3	otu3	Undirected	1		1	P
otu4	otu4	Undirected	2		1	P
otu5	otu5	Undirected	3		1	P
otu6	otu6	Undirected	4		1	P
otu6	otu22	Undirected	5		2	P
otu6	otu30	Undirected	6		2	P
otu7	otu3	Undirected	7		0.898305	P
otu7	otu7	Undirected	8		1	P
otu8	otu8	Undirected	9		1	P
otu10	otu10	Undirected	10		1	P
otu11	otu10	Undirected	11		-0.678492	N
otu11	otu11	Undirected	12		1	P
otu12	otu3	Undirected	13		0.848769	P
otu12	otu7	Undirected	14		0.823559	P
otu12	otu12	Undirected	15		1	P
otu12	otu26	Undirected	16		1.933333	P
otu13	otu7	Undirected	17		0.798348	P
otu13	otu13	Undirected	18		1	P
otu14	otu3	Undirected	19		0.860767	P
otu14	otu7	Undirected	20		0.827012	P
otu14	otu11	Undirected	21		0.784817	P
otu14	otu12	Undirected	22		0.694567	P
otu14	otu14	Undirected	23		1	P
otu15	otu15	Undirected	24		1	P
otu16	otu16	Undirected	25		1	P
otu17	otu17	Undirected	26		1	P
otu18	otu18	Undirected	27		1	P
otu19	otu3	Undirected	28		0.93945	P
otu19	otu7	Undirected	29		0.843765	P
otu19	otu11	Undirected	30		0.739382	P
otu19	otu12	Undirected	31		0.828079	P
otu19	otu14	Undirected	32		0.944157	P
otu19	otu19	Undirected	33		1	P
otu20	otu13	Undirected	34		-0.733333	N
otu20	otu15	Undirected	35		0.683333	P
otu20	otu20	Undirected	36		1	P
otu21	otu21	Undirected	37		1	P
otu21	otu41	Undirected	38		2	P
otu22	otu22	Undirected	40		1	P
otu22	otu30	Undirected	41		2	P
otu23	otu23	Undirected	42		1	P
otu25	otu12	Undirected	43		0.730297	P
otu25	otu25	Undirected	44		1	P
otu26	otu3	Undirected	45		0.823559	P
otu26	otu7	Undirected	46		0.764733	P
otu26	otu19	Undirected	48		0.810827	P
otu26	otu25	Undirected	49		0.821584	P
otu26	otu26	Undirected	50		1	P
otu26	otu85	Undirected	51		1.90613	P
otu27	otu5	Undirected	52		0.804166	P
otu27	otu7	Undirected	53		0.672968	P
otu27	otu16	Undirected	54		-0.667336	N
otu27	otu27	Undirected	55		1	P
otu28	otu28	Undirected	56		1	P
otu29	otu3	Undirected	57		0.77341	P
otu29	otu7	Undirected	58		0.843721	P
otu29	otu13	Undirected	59		0.83666	P
otu29	otu14	Undirected	60		0.720144	P
otu29	otu19	Undirected	61		0.783547	P
otu29	otu29	Undirected	62		1	P
otu30	otu30	Undirected	65		1	P
otu31	otu29	Undirected	66		-0.717816	N
otu31	otu31	Undirected	67		1	P
otu32	otu5	Undirected	68		-0.727607	N
otu32	otu15	Undirected	69		0.769881	P
otu32	otu18	Undirected	70		0.676471	P
otu32	otu20	Undirected	71		0.686198	P
otu32	otu32	Undirected	72		1	P
otu33	otu33	Undirected	73		1	P
otu34	otu15	Undirected	74		0.885307	P
otu34	otu32	Undirected	75		0.765069	P
otu34	otu34	Undirected	76		1	P
otu35	otu5	Undirected	77		0.737928	P
otu35	otu16	Undirected	78		-0.683202	N
otu35	otu35	Undirected	79		1	P
otu36	otu3	Undirected	80		-0.695273	N
otu36	otu5	Undirected	81		-0.694365	N
otu36	otu7	Undirected	82		-0.685877	N
otu36	otu26	Undirected	83		-0.689454	N
otu36	otu27	Undirected	84		-0.902007	N
otu36	otu28	Undirected	85		0.734847	P
otu36	otu36	Undirected	86		1	P
otu37	otu3	Undirected	87		0.77341	P
otu37	otu7	Undirected	88		0.683012	P
otu37	otu12	Undirected	89		0.83666	P
otu37	otu19	Undirected	90		0.783547	P
otu37	otu26	Undirected	91		0.756978	P
otu37	otu37	Undirected	92		1	P
otu38	otu28	Undirected	93		0.775	P
otu38	otu38	Undirected	94		1	P
otu39	otu39	Undirected	95		1	P
otu40	otu40	Undirected	96		1	P
otu41	otu41	Undirected	98		1	P
otu42	otu38	Undirected	99		0.746004	P
otu42	otu42	Undirected	100		1	P
otu45	otu2	Undirected	101		0.716039	P
otu45	otu20	Undirected	102		0.739522	P
otu45	otu45	Undirected	103		1	P
otu46	otu5	Undirected	104		0.774597	P
otu46	otu17	Undirected	105		-0.713238	N
otu46	otu34	Undirected	106		-0.773527	N
otu46	otu35	Undirected	107		0.714496	P
otu46	otu46	Undirected	108		1	P
otu49	otu12	Undirected	109		-0.804422	N
otu49	otu25	Undirected	110		-0.71837	N
otu49	otu26	Undirected	111		-0.891859	N
otu49	otu27	Undirected	112		-0.705425	N
otu49	otu28	Undirected	113		0.775839	P
otu49	otu36	Undirected	114		0.821165	P
otu49	otu49	Undirected	115		1	P
otu50	otu3	Undirected	116		0.852328	P
otu50	otu12	Undirected	117		0.853564	P
otu50	otu19	Undirected	118		0.840213	P
otu50	otu25	Undirected	119		0.733359	P
otu50	otu26	Undirected	120		0.895405	P
otu50	otu37	Undirected	121		0.810162	P
otu50	otu49	Undirected	122		-0.728771	N
otu50	otu50	Undirected	123		1	P
otu52	otu31	Undirected	124		0.780987	P
otu52	otu52	Undirected	125		1	P
otu53	otu53	Undirected	126		1	P
otu54	otu34	Undirected	127		0.671038	P
otu54	otu38	Undirected	128		0.7219	P
otu54	otu54	Undirected	129		1	P
otu55	otu19	Undirected	130		-0.763763	N
otu55	otu55	Undirected	131		1	P
otu56	otu15	Undirected	132		0.814471	P
otu56	otu20	Undirected	133		0.710496	P
otu56	otu56	Undirected	134		1	P
otu57	otu20	Undirected	135		0.829925	P
otu57	otu23	Undirected	136		0.666724	P
otu57	otu32	Undirected	137		0.736174	P
otu57	otu45	Undirected	138		0.855527	P
otu57	otu57	Undirected	139		1	P
otu58	otu36	Undirected	140		0.674094	P
otu58	otu58	Undirected	141		1	P
otu60	otu40	Undirected	142		-0.890765	N
otu60	otu60	Undirected	143		1	P
otu61	otu25	Undirected	144		0.821584	P
otu61	otu26	Undirected	145		0.75	P
otu61	otu31	Undirected	146		-0.696311	N
otu61	otu49	Undirected	147		-0.673266	N
otu61	otu50	Undirected	148		0.711303	P
otu61	otu61	Undirected	149		1	P
otu61	otu83	Undirected	150		1.916034	P
otu62	otu4	Undirected	151		0.854655	P
otu62	otu53	Undirected	152		0.773979	P
otu62	otu62	Undirected	153		1	P
otu63	otu16	Undirected	154		0.756329	P
otu63	otu19	Undirected	155		-0.669793	N
otu63	otu26	Undirected	156		-0.705907	N
otu63	otu37	Undirected	157		-0.683012	N
otu63	otu50	Undirected	158		-0.755281	N
otu63	otu63	Undirected	159		1	P
otu64	otu2	Undirected	160		0.795495	P
otu64	otu23	Undirected	161		0.710441	P
otu64	otu45	Undirected	162		0.713445	P
otu64	otu64	Undirected	163		1	P
otu65	otu16	Undirected	164		0.84913	P
otu65	otu39	Undirected	165		-0.690374	N
otu65	otu65	Undirected	166		1	P
otu66	otu66	Undirected	167		1	P
otu67	otu12	Undirected	168		0.711967	P
otu67	otu26	Undirected	169		0.762821	P
otu67	otu45	Undirected	170		0.692333	P
otu67	otu49	Undirected	171		-0.764815	N
otu67	otu50	Undirected	172		0.748997	P
otu67	otu57	Undirected	173		0.684669	P
otu67	otu67	Undirected	174		1	P
otu68	otu23	Undirected	175		0.731092	P
otu68	otu39	Undirected	176		0.739424	P
otu68	otu68	Undirected	177		1	P
otu69	otu13	Undirected	178		-0.733333	N
otu69	otu20	Undirected	179		0.8	P
otu69	otu32	Undirected	180		0.861932	P
otu69	otu45	Undirected	181		0.789944	P
otu69	otu56	Undirected	182		0.701832	P
otu69	otu57	Undirected	183		0.829925	P
otu69	otu69	Undirected	184		1	P
otu70	otu15	Undirected	185		0.833333	P
otu70	otu40	Undirected	186		-0.67082	N
otu70	otu60	Undirected	187		0.762821	P
otu70	otu70	Undirected	188		1	P
otu71	otu29	Undirected	189		0.681689	P
otu71	otu31	Undirected	190		-0.880217	N
otu71	otu52	Undirected	191		-0.768506	N
otu71	otu61	Undirected	192		0.783156	P
otu71	otu71	Undirected	193		1	P
otu72	otu8	Undirected	194		-0.720144	N
otu72	otu28	Undirected	195		0.66919	P
otu72	otu55	Undirected	196		-0.696854	N
otu72	otu72	Undirected	197		1	P
otu73	otu4	Undirected	198		0.712781	P
otu73	otu73	Undirected	199		1	P
otu74	otu10	Undirected	200		0.709208	P
otu74	otu56	Undirected	201		-0.684996	N
otu74	otu74	Undirected	202		1	P
otu75	otu3	Undirected	203		-0.6891	N
otu75	otu7	Undirected	204		-0.747926	N
otu75	otu11	Undirected	205		-0.78154	N
otu75	otu14	Undirected	206		-0.895405	N
otu75	otu19	Undirected	207		-0.793575	N
otu75	otu75	Undirected	208		1	P
otu76	otu15	Undirected	209		0.766667	P
otu76	otu20	Undirected	210		0.783333	P
otu76	otu23	Undirected	211		0.694567	P
otu76	otu32	Undirected	212		0.72804	P
otu76	otu34	Undirected	213		0.893819	P
otu76	otu57	Undirected	214		0.802261	P
otu76	otu76	Undirected	215		1	P
otu77	otu31	Undirected	216		0.705015	P
otu77	otu77	Undirected	217		1	P
otu78	otu13	Undirected	218		-0.893819	N
otu78	otu20	Undirected	219		0.757618	P
otu78	otu29	Undirected	220		-0.824131	N
otu78	otu62	Undirected	221		0.813043	P
otu78	otu78	Undirected	222		1	P
otu79	otu3	Undirected	223		0.87398	P
otu79	otu7	Undirected	224		0.865577	P
otu79	otu12	Undirected	225		0.783333	P
otu79	otu14	Undirected	226		0.702935	P
otu79	otu19	Undirected	227		0.759072	P
otu79	otu26	Undirected	228		0.833333	P
otu79	otu27	Undirected	229		0.776899	P
otu79	otu29	Undirected	230		0.727097	P
otu79	otu36	Undirected	231		-0.894427	N
otu79	otu49	Undirected	232		-0.856884	N
otu79	otu50	Undirected	233		0.744776	P
otu79	otu61	Undirected	234		0.733333	P
otu79	otu75	Undirected	235		-0.716667	N
otu79	otu79	Undirected	236		1	P
otu80	otu80	Undirected	237		1	P
otu81	otu7	Undirected	238		0.708659	P
otu81	otu13	Undirected	239		0.764217	P
otu81	otu65	Undirected	240		-0.666729	N
otu81	otu81	Undirected	241		1	P
otu82	otu13	Undirected	242		-0.683333	N
otu82	otu20	Undirected	243		0.883333	P
otu82	otu62	Undirected	244		0.740593	P
otu82	otu70	Undirected	245		0.716667	P
otu82	otu78	Undirected	246		0.834231	P
otu82	otu82	Undirected	247		1	P
otu83	otu25	Undirected	248		0.828517	P
otu83	otu26	Undirected	249		0.697504	P
otu83	otu50	Undirected	250		0.68777	P
otu83	otu71	Undirected	252		0.68246	P
otu83	otu83	Undirected	253		1	P
otu84	otu23	Undirected	254		0.730877	P
otu84	otu64	Undirected	255		0.676275	P
otu84	otu84	Undirected	256		1	P
otu85	otu3	Undirected	257		0.767123	P
otu85	otu7	Undirected	258		0.678948	P
otu85	otu12	Undirected	259		0.935578	P
otu85	otu19	Undirected	260		0.7512	P
otu85	otu25	Undirected	261		0.862044	P
otu85	otu37	Undirected	263		0.77858	P
otu85	otu49	Undirected	264		-0.756881	N
otu85	otu50	Undirected	265		0.895599	P
otu85	otu61	Undirected	266		0.778191	P
otu85	otu63	Undirected	267		-0.727444	N
otu85	otu67	Undirected	268		0.693669	P
otu85	otu79	Undirected	269		0.699497	P
otu85	otu83	Undirected	270		0.806802	P
otu85	otu85	Undirected	271		1	P
otu86	otu45	Undirected	272		0.722715	P
otu86	otu64	Undirected	273		0.707475	P
otu86	otu82	Undirected	274		0.716667	P
otu86	otu84	Undirected	275		0.771148	P
otu86	otu86	Undirected	276		1	P
otu87	otu11	Undirected	277		-0.806934	N
otu87	otu74	Undirected	278		0.780654	P
otu87	otu87	Undirected	279		1	P
otu88	otu88	Undirected	280		1	P
otu89	otu89	Undirected	281		1	P
otu90	otu65	Undirected	282		0.753819	P
otu90	otu77	Undirected	283		0.683333	P
otu90	otu90	Undirected	284		1	P
otu91	otu4	Undirected	285		0.804166	P
otu91	otu58	Undirected	286		0.770934	P
otu91	otu73	Undirected	287		0.797724	P
otu91	otu91	Undirected	288		1	P
otu92	otu38	Undirected	289		0.75	P
otu92	otu92	Undirected	290		1	P
otu93	otu13	Undirected	291		-0.672493	N
otu93	otu29	Undirected	292		-0.681689	N
otu93	otu62	Undirected	293		0.708696	P
otu93	otu78	Undirected	294		0.8	P
otu93	otu90	Undirected	295		0.749106	P
otu93	otu93	Undirected	296		1	P
otu94	otu94	Undirected	297		1	P
otu96	otu8	Undirected	298		0.680449	P
otu96	otu96	Undirected	299		1	P
otu97	otu97	Undirected	300		1	P
otu98	otu8	Undirected	301		0.680449	P
otu98	otu34	Undirected	302		0.740153	P
otu98	otu39	Undirected	303		0.687285	P
otu98	otu68	Undirected	304		0.727607	P
otu98	otu73	Undirected	305		-0.797724	N
otu98	otu76	Undirected	306		0.724569	P
otu98	otu98	Undirected	307		1	P
otu99	otu3	Undirected	308		-0.742334	N
otu99	otu7	Undirected	309		-0.873334	N
otu99	otu13	Undirected	310		-0.779423	N
otu99	otu14	Undirected	311		-0.695725	N
otu99	otu27	Undirected	312		-0.776324	N
otu99	otu29	Undirected	313		-0.776324	N
otu99	otu31	Undirected	314		0.723627	P
otu99	otu36	Undirected	315		0.774597	P
otu99	otu75	Undirected	316		0.69282	P
otu99	otu79	Undirected	317		-0.866025	N
otu99	otu81	Undirected	318		-0.77594	N
otu99	otu99	Undirected	319		1	P
otu100	otu23	Undirected	320		0.761272	P
otu100	otu31	Undirected	321		0.722346	P
otu100	otu99	Undirected	322		0.783226	P
otu100	otu100	Undirected	323		1	P
otu101	otu17	Undirected	324		-0.838849	N
otu101	otu96	Undirected	325		0.866025	P
otu101	otu101	Undirected	326		1	P
otu102	otu3	Undirected	327		-0.821284	N
otu102	otu7	Undirected	328		-0.791497	N
otu102	otu11	Undirected	329		-0.706389	N
otu102	otu12	Undirected	330		-0.683599	N
otu102	otu14	Undirected	331		-0.8602	N
otu102	otu19	Undirected	332		-0.838628	N
otu102	otu42	Undirected	333		-0.728475	N
otu102	otu55	Undirected	334		0.751713	P
otu102	otu75	Undirected	335		0.717357	P
otu102	otu102	Undirected	336		1	P
otu103	otu89	Undirected	337		0.715055	P
otu103	otu103	Undirected	338		1	P
