# Supplementary material for: Characterizing nitrogen cycling microorganisms and genes in sediments of the Three Gorges Reservoir
Source: PLoS One. 2025 Jun 10;20(6):e0324051. doi: 10.1371/journal.pone.0324051 (PMC12151472; doi:10.1371/journal.pone.0324051)
Supplement: S1 File — (ZIP) [file pone.0324051.s001.zip › Dataset/Network Analysis Diagram/Species/Upstream/node.csv]

Id	Label	degree	weighted degree	Eccentricity	closnesscentrality	harmonicclosnesscentrality	betweenesscentrality	Authority	Hub	pageranks	componentnumber	modularity_class	stat_inf_class	clustering	triangles	eigencentrality
otu2	p__Candidatus_Altiarchaeota	4	3.511534	7	0.249211	0.285142	0	0.001678	0.001678	0.00313	0	7	11	1	3	0.026254
otu3	p__Candidatus_Bathyarchaeota	16	7.463113	5	0.360731	0.464135	61.814258	0.290417	0.290417	0.010008	0	4	25	0.495238	52	0.963208
otu4	p__Candidatus_Heimdallarchaeota	5	4.371602	6	0.251592	0.29135	44.921062	0.000696	0.000696	0.004049	0	5	11	0.666667	4	0.020495
otu5	p__Candidatus_Lokiarchaeota	7	2.894719	5	0.330544	0.382068	195.961597	0.025735	0.025735	0.005257	0	4	6	0.466667	7	0.118271
otu6	p__Candidatus_Micrarchaeota	4	6	1	1	1	0	0	0	0.003415	1	0	2	1	3	0.007727
otu22	p__Caldiserica	4	6	1	1	1	0	0	0	0.003415	1	0	2	1	3	0.007727
otu30	p__Candidatus_Calescamantes	4	6	1	1	1	0	0	0	0.003415	1	0	2	1	3	0.007727
otu7	p__Candidatus_Thermoplasmatota	18	8.309972	5	0.389163	0.49557	249.967686	0.288159	0.288159	0.011494	0	4	5	0.389706	53	0.974339
otu8	p__Candidatus_Thorarchaeota	5	2.640753	6	0.272414	0.311392	137.65576	0.000711	0.000711	0.004072	0	7	26	0.5	3	0.020321
otu10	p__Candidatus_Woesearchaeota	4	2.030716	7	0.243827	0.280711	18.067698	0.006972	0.006972	0.003044	0	9	3	0.666667	2	0.031221
otu11	p__Crenarchaeota	8	0.550844	6	0.282143	0.353797	131.604475	0.074168	0.074168	0.005717	0	4	3	0.52381	11	0.252916
otu12	p__Euryarchaeota	15	10.491684	6	0.340517	0.441772	61.77869	0.27417	0.27417	0.009306	0	4	0	0.505495	46	0.898399
otu26	p__Candidatus_Aminicenantes	17	11.468987	5	0.364055	0.470464	104.659853	0.29026	0.29026	0.010587	0	4	9	0.458333	55	0.953621
otu13	p__Thaumarchaeota	11	-0.09651	6	0.370892	0.445359	307.085625	0.06987	0.06987	0.008009	0	4	11	0.422222	19	0.307643
otu14	p__unclassified_d__Archaea	12	5.083067	6	0.339056	0.428481	56.735093	0.19813	0.19813	0.007731	0	4	4	0.636364	35	0.665208
otu15	p__Acidobacteria	8	6.752993	5	0.313492	0.374262	148.329554	0.0031	0.0031	0.006298	0	7	11	0.571429	12	0.085563
otu16	p__Actinobacteria	6	2.254921	6	0.298113	0.351688	70.456578	0.022043	0.022043	0.004486	0	5	6	0.4	4	0.086953
otu17	p__Aquificae	4	0.447913	7	0.227666	0.259614	54.1215	0.000278	0.000278	0.003271	0	4	26	0.666667	2	0.011621
otu18	p__Armatimonadetes	3	2.676471	6	0.25	0.277637	0	0.000678	0.000678	0.002339	0	7	11	1	1	0.018388
otu19	p__Atribacterota	17	7.95748	5	0.352679	0.465823	201.200796	0.282582	0.282582	0.01076	0	4	12	0.425	51	0.933328
otu20	p__Bacteroidota	12	8.140427	5	0.357466	0.432278	252.965917	0.01565	0.01565	0.009189	0	7	11	0.454545	25	0.172647
otu21	p__Balneolaeota	3	4	1	1	1	0	0	0	0.002444	2	1	7	1	1	0.003557
otu41	p__Candidatus_Krumholzibacteriota	3	4	1	1	1	0	0	0	0.002444	2	1	7	1	1	0.003557
otu23	p__Calditrichaeota	8	6.294973	5	0.317269	0.375316	173.747696	0.004223	0.004223	0.006399	0	7	11	0.380952	8	0.067299
otu25	p__Candidatus_Abyssubacteria	9	6.079014	6	0.290441	0.366034	2.394788	0.142491	0.142491	0.00574	0	4	17	0.75	21	0.464172
otu85	p__candidate_division_Zixibacteria	16	11.069036	6	0.349558	0.455485	63.178188	0.276955	0.276955	0.009955	0	4	10	0.485714	51	0.907111
otu27	p__Candidatus_Auribacterota	9	1.202941	5	0.351111	0.418776	95.677949	0.106674	0.106674	0.006158	0	4	6	0.464286	13	0.372956
otu28	p__Candidatus_Binatota	6	4.954876	6	0.306202	0.363713	153.189561	0.033449	0.033449	0.004349	0	5	26	0.5	5	0.123403
otu29	p__Candidatus_Bipolaricaulota	13	4.366308	6	0.360731	0.45	273.177754	0.160852	0.160852	0.008767	0	4	22	0.409091	27	0.574776
otu31	p__Candidatus_Cloacimonetes	9	2.637631	6	0.319838	0.394093	144.669567	0.051886	0.051886	0.006574	0	7	17	0.392857	11	0.200519
otu32	p__Candidatus_Dadabacteria	10	6.496159	5	0.331933	0.399367	192.626781	0.007366	0.007366	0.007796	0	7	11	0.472222	17	0.117951
otu33	p__Candidatus_Dormibacteraeota	2	2	0	0	0	0	0	0	0.001613	3	2	8	0	0	0.001221
otu34	p__Candidatus_Eisenbacteria	8	5.181859	5	0.307393	0.371097	216.259203	0.001785	0.001785	0.006464	0	7	11	0.47619	10	0.068718
otu35	p__Candidatus_Eremiobacteraeota	5	2.769222	6	0.276224	0.315401	24.915916	0.004674	0.004674	0.00393	0	4	6	0.666667	4	0.033478
otu36	p__Candidatus_Falkowbacteria	12	0.4433	5	0.367442	0.44789	311.902994	0.157825	0.157825	0.008212	0	5	18	0.4	22	0.541159
otu37	p__Candidatus_Fermentibacteria	10	6.739338	6	0.312253	0.393038	3.046216	0.191159	0.191159	0.006278	0	4	14	0.694444	25	0.620912
otu38	p__Candidatus_Glassbacteria	6	4.992904	7	0.271478	0.317209	131.016314	0.004475	0.004475	0.005048	0	5	26	0.4	4	0.029429
otu39	p__Candidatus_Hydrogenedentes	5	2.736335	6	0.276224	0.316245	50.301499	0.000762	0.000762	0.004058	0	7	11	0.666667	4	0.024055
otu40	p__Candidatus_Kaiserbacteria	4	0.438414	6	0.218232	0.247468	0	0.000136	0.000136	0.003269	0	3	11	1	3	0.012013
otu42	p__Candidatus_Latescibacteria	4	2.017529	6	0.264214	0.306118	37.310751	0.014174	0.014174	0.002964	0	5	26	0.666667	2	0.053631
otu45	p__Candidatus_Marinimicrobia	9	7.229525	6	0.318548	0.384388	161.267077	0.015886	0.015886	0.006878	0	7	11	0.464286	13	0.120549
otu46	p__Candidatus_Melainabacteria	6	2.002328	6	0.286232	0.3327	148.379872	0.00299	0.00299	0.004862	0	4	6	0.5	5	0.036987
otu49	p__Candidatus_Nomurabacteria	13	-3.303689	6	0.349558	0.439451	138.090775	0.194148	0.194148	0.008458	0	5	16	0.515152	34	0.64473
otu50	p__Candidatus_Omnitrophica	15	9.289424	6	0.339056	0.442405	49.683993	0.252662	0.252662	0.009363	0	4	13	0.494505	45	0.825433
otu52	p__Candidatus_Parcubacteria	4	2.012481	7	0.244582	0.283153	0	0.008855	0.008855	0.00298	0	7	17	1	3	0.040723
otu53	p__Candidatus_Poribacteria	3	2.773979	8	0.22067	0.24667	0	0.000538	0.000538	0.002365	0	5	11	1	1	0.010538
otu54	p__Candidatus_Rokubacteria	4	3.392938	6	0.266892	0.301266	64.171068	0.000576	0.000576	0.003156	0	5	26	0.666667	2	0.018809
otu55	p__Candidatus_Saccharibacteria	5	1.291096	6	0.286232	0.337764	65.525572	0.040411	0.040411	0.00359	0	7	26	0.5	3	0.138105
otu56	p__Candidatus_Shapirobacteria	6	3.541803	5	0.283154	0.3327	99.955331	0.002958	0.002958	0.004669	0	7	11	0.6	6	0.058732
otu57	p__Candidatus_Sumerlaeota	9	7.405205	5	0.344978	0.408017	134.768025	0.016674	0.016674	0.006758	0	7	11	0.571429	16	0.140359
otu58	p__Candidatus_Tectomicrobia	4	3.445028	6	0.283154	0.321097	74.44218	0.014663	0.014663	0.003053	0	5	11	0.666667	2	0.056821
otu60	p__Chlorobi	4	1.872056	6	0.218232	0.247468	0	0.000136	0.000136	0.003269	0	5	11	1	3	0.012013
otu61	p__Chloroflexi	11	7.124024	6	0.306202	0.394726	55.993134	0.152772	0.152772	0.007081	0	4	17	0.555556	25	0.508565
otu83	p__candidate_division_NC10	8	7.619086	6	0.284173	0.353165	7.789011	0.106744	0.106744	0.005226	0	4	17	0.666667	14	0.351435
otu62	p__Chrysiogenetes	7	5.890966	7	0.282143	0.337251	152.080251	0.005847	0.005847	0.005619	0	5	11	0.466667	7	0.056532
otu63	p__Cyanobacteria	8	-0.785108	6	0.307393	0.377426	44.425993	0.121127	0.121127	0.005221	0	5	14	0.571429	12	0.394724
otu64	p__Deferribacteres	7	5.603132	6	0.276224	0.329747	27.008933	0.002342	0.002342	0.005515	0	7	11	0.6	9	0.047989
otu65	p__Deinococcus-Thermus	6	2.245846	6	0.29588	0.342405	95.955353	0.006951	0.006951	0.004689	0	5	11	0.4	4	0.042548
otu66	p__Elusimicrobia	2	2	0	0	0	0	0	0	0.001613	4	6	15	0	0	0.001221
otu67	p__Fibrobacteres	9	5.529642	6	0.33617	0.406962	222.840359	0.121596	0.121596	0.005964	0	4	11	0.5	14	0.418398
otu68	p__Firmicutes	5	4.198124	6	0.276224	0.3173	31.618493	0.000532	0.000532	0.004028	0	7	11	0.666667	4	0.027456
otu69	p__Gemmatimonadetes	8	5.250299	5	0.331933	0.39135	67.2346	0.011822	0.011822	0.006023	0	7	11	0.619048	13	0.118475
otu70	p__Ignavibacteriae	6	3.642001	5	0.277193	0.325105	158.398637	0.001345	0.001345	0.004896	0	5	11	0.5	5	0.036023
otu71	p__Kiritimatiellaeota	7	2.498581	7	0.289377	0.354129	36.460431	0.044294	0.044294	0.004976	0	4	17	0.6	9	0.164276
otu72	p__Lentisphaerae	5	1.252192	6	0.278169	0.319198	96.935711	0.006865	0.006865	0.004039	0	5	26	0.5	3	0.034524
otu73	p__Myxococcota	5	2.712781	6	0.257329	0.298945	56.128161	0.00027	0.00027	0.004123	0	5	11	0.666667	4	0.020713
otu74	p__Nitrospinae	5	2.804866	6	0.243077	0.281857	58.715828	0.001556	0.001556	0.004055	0	9	3	0.5	3	0.021113
otu75	p__Nitrospirae	10	-1.214036	6	0.319838	0.399156	28.234687	0.161456	0.161456	0.006492	0	7	3	0.666667	24	0.541
otu76	p__Planctomycetota	9	7.393256	5	0.341991	0.40443	183.724715	0.004566	0.004566	0.007016	0	7	11	0.571429	16	0.105653
otu77	p__Proteobacteria	4	3.388348	7	0.255663	0.295901	10.919205	0.005087	0.005087	0.003085	0	7	11	0.666667	2	0.028679
otu78	p__Rhodothermaeota	8	3.486942	6	0.343478	0.404219	120.098721	0.026513	0.026513	0.006012	0	5	11	0.666667	14	0.150065
otu79	p__Spirochaetes	17	7.165831	5	0.362385	0.470464	82.201587	0.29994	0.29994	0.010709	0	4	1	0.45	54	1
otu80	p__Synergistetes	2	2	0	0	0	0	0	0	0.001613	5	8	19	0	0	0.001221
otu81	p__Thermodesulfobacteria	6	2.030206	6	0.33617	0.387764	60.832529	0.049329	0.049329	0.004292	0	4	11	0.5	5	0.187253
otu82	p__Verrucomicrobia	8	5.208158	6	0.325103	0.387764	215.033703	0.011234	0.011234	0.006152	0	5	11	0.47619	10	0.09993
otu84	p__candidate_division_WOR-3	5	4.1783	6	0.255663	0.297679	4.730435	0.000861	0.000861	0.003952	0	7	11	0.833333	5	0.029258
otu86	p__unclassified_d__Bacteria	6	4.918004	7	0.274306	0.326703	38.949017	0.002792	0.002792	0.004752	0	7	11	0.6	6	0.046401
otu87	p__Ascomycota	4	1.97372	7	0.243827	0.280711	18.067698	0.006972	0.006972	0.003044	0	9	3	0.666667	2	0.031221
otu88	p__Basidiomycota	2	2	0	0	0	0	0	0	0.001613	6	10	21	0	0	0.001221
otu89	p__Mucoromycota	3	2.715055	1	1	1	0	0	0	0.002444	7	11	27	1	1	0.003557
otu90	p__Arthropoda	5	4.186258	7	0.267797	0.310669	37.401726	0.003367	0.003367	0.003979	0	5	11	0.5	3	0.028483
otu91	p__Chordata	5	4.372825	6	0.256494	0.291983	43.773241	0.001439	0.001439	0.004166	0	5	11	0.666667	4	0.018832
otu92	p__Nematoda	3	2.75	8	0.214092	0.237055	0	0.000412	0.000412	0.002345	0	5	26	1	1	0.00724
otu93	p__Streptophyta	7	2.90362	7	0.312253	0.37164	107.920886	0.024531	0.024531	0.005242	0	5	11	0.6	9	0.121756
otu94	p__Bacillariophyta	2	2	0	0	0	0	0	0	0.001613	8	12	23	0	0	0.001221
otu96	p__Fornicata	4	3.546474	7	0.218837	0.249066	29.711834	0.000068	0.000068	0.003337	0	7	26	0.666667	2	0.009607
otu97	p__Heterolobosea	2	2	0	0	0	0	0	0	0.001613	9	13	24	0	0	0.001221
otu98	p__Rhodophyta	8	4.762338	5	0.30038	0.362025	237.858405	0.000794	0.000794	0.006672	0	7	11	0.380952	8	0.05032
otu99	p__unclassified_d__Eukaryota	14	-1.311158	5	0.381643	0.467089	230.303689	0.170822	0.170822	0.009427	0	7	20	0.333333	26	0.603714
otu100	p__Nucleocytoviricota	5	4.266844	6	0.318548	0.36519	93.027185	0.020893	0.020893	0.003672	0	7	11	0.5	3	0.091277
otu101	p__Uroviricota	4	2.027176	7	0.195062	0.225558	7.833333	0.000032	0.000032	0.003351	0	7	26	0.666667	2	0.008372
otu102	p__unclassified_d__Viruses	11	-1.961003	5	0.329167	0.411392	128.767301	0.149484	0.149484	0.00743	0	7	26	0.511111	23	0.498782
otu103	p__unclassified_d__unclassified	3	2.715055	1	1	1	0	0	0	0.002444	7	11	27	1	1	0.003557
