# Supplementary material for: Characterizing nitrogen cycling microorganisms and genes in sediments of the Three Gorges Reservoir
Source: PLoS One. 2025 Jun 10;20(6):e0324051. doi: 10.1371/journal.pone.0324051 (PMC12151472; doi:10.1371/journal.pone.0324051)
Supplement: S1 File — (ZIP) [file pone.0324051.s001.zip › Dataset/Network Analysis Diagram/Species/Upstream/upstream.txt]

Group	otu1	otu2	otu3	otu4	otu5	otu6	otu7	otu8	otu9	otu10	otu11	otu12	otu13	otu14	otu15	otu16	otu17	otu18	otu19	otu20	otu21	otu22	otu23	otu24	otu25	otu26	otu27	otu28	otu29	otu30	otu31	otu32	otu33	otu34	otu35	otu36	otu37	otu38	otu39	otu40	otu41	otu42	otu43	otu44	otu45	otu46	otu47	otu48	otu49
S240_10	0	4	90	0	0	0	36	0	0	0	36	88	338	40	1902	3254	10	42	8	588	0	0	6	0	0	32	0	8	2	0	2	44	0	54	0	2	0	4	12	0	0	22	0	0	12	2	0	0	4
S240_20	0	6	168	0	0	0	94	4	0	2	22	122	416	34	2050	2880	4	46	8	686	2	0	28	0	2	84	2	0	2	0	6	52	0	98	0	0	2	0	24	0	4	14	0	0	22	2	0	0	0
S240_30	0	0	166	0	2	2	226	0	0	0	38	176	456	44	1458	2738	2	40	12	420	0	12	10	0	2	136	2	0	4	2	4	24	0	38	6	0	4	0	22	4	0	14	0	0	10	8	0	0	0
S219_10	0	0	32	1	0	0	14	0	0	0	22	68	318	16	1722	3086	2	38	4	634	0	0	20	0	0	24	0	10	0	0	8	38	4	48	0	4	0	2	18	2	0	18	0	0	8	4	0	0	8
S219_20	0	4	70	0	0	0	10	2	0	0	28	54	258	28	2154	3002	0	48	6	772	0	0	16	0	0	30	0	0	0	0	6	78	0	58	4	2	0	0	22	2	0	2	0	0	18	4	0	0	4
S219_30	0	0	70	2	0	0	14	0	0	0	32	102	252	22	2132	3296	4	42	6	894	0	0	12	0	2	50	0	0	0	0	6	64	0	54	0	2	0	0	14	0	0	10	0	0	18	2	0	0	0
S206_10	0	0	30	0	0	0	10	0	0	2	14	38	292	8	1674	3346	4	80	2	454	0	0	10	0	0	10	0	2	0	0	10	48	0	42	0	2	0	0	20	0	0	8	0	0	12	4	0	0	6
S206_20	0	0	78	1	2	0	32	4	0	0	28	96	312	34	1812	3004	0	28	6	660	0	0	8	0	0	42	4	0	0	0	6	34	4	42	2	0	0	0	14	0	0	10	0	0	16	8	0	0	0
S206_30	0	6	90	0	0	0	22	0	0	0	40	116	288	36	1524	3240	0	10	8	712	0	0	24	0	0	44	0	4	0	0	12	44	0	42	0	2	2	0	14	2	0	14	0	0	20	4	0	0	2
[truncated: 54 more columns]
