# Supplementary material for: Characterizing nitrogen cycling microorganisms and genes in sediments of the Three Gorges Reservoir
Source: PLoS One. 2025 Jun 10;20(6):e0324051. doi: 10.1371/journal.pone.0324051 (PMC12151472; doi:10.1371/journal.pone.0324051)
Supplement: S1 File — (ZIP) [file pone.0324051.s001.zip › Dataset/PCoA.xlsx]

## Sheet: Sheet1
confidence_ellipse									pcoa_sites
PC	group	m1	c11	c12	m2	c21	c22			PC1	PC2	PC3	PC4	PC5	PC6	PC7	PC8	PC9	PC10	PC11	PC12	PC13	PC14	PC15	PC16	PC17	PC18	PC19	PC20	PC21	PC22	PC23	PC24	PC25
PC1_PC2	Downstream	-0.0949767	0.45422	0	-0.0637576	-0.217583	0.124928		DN001_10	-0.126385	-0.0920441	-0.119838	0.0851196	0.0720205	-0.0824839	0.0289888	0.0262059	0.0103272	-0.036256	-0.0415947	0.0452137	-0.0486326	-0.0246737	0.0123558	-0.00225656	0.00627705	0.0153036	0.00910528	-0.00743245	0.00848728	-0.0140643	0.00386205	0.0113645	0.00156845
PC1_PC2	Midstream	-0.1276	-0.0439773	0.223648	0.0250807	0.264949	0		DN001_20	-0.279825	0.0178448	-0.0651662	-0.00597598	0.122533	-0.0115651	-0.0494972	-0.0336774	-0.00921175	-0.0119711	0.0380671	-0.0479653	-0.0355009	0.0226224	-0.017039	-0.0119058	0.00894256	-0.00107107	0.0194171	0.0111634	-0.005356	0.000514952	-0.00162345	-0.0297099	-0.012107
PC1_PC2	Upstream	0.222577	0.197454	0	0.0386769	-0.0229421	0.127974		DN001_30	-0.074282	-0.0526249	0.094924	-0.0271506	0.0573824	0.0661915	-0.0276731	0.113977	-0.0445981	-0.0576238	-0.0365603	-0.0154465	0.0399014	0.00175992	0.0093008	-0.0238785	0.00201706	-0.0104478	0.00693791	-0.0010071	0.00666283	-0.00467141	0.00390884	0.000586511	-0.00457767
PC1_PC3	Downstream	-0.0949767	0.45422	0	-0.00835066	-0.0566016	0.180539		S113_10	-0.0272908	-0.075883	-0.0714745	0.0623235	0.0410709	0.0325029	-0.0102554	0.00587534	-0.0248478	0.0383487	-0.00313161	0.0312038	0.00303404	-0.0150126	-0.0150493	0.00655693	-0.0343146	-0.0424802	-0.0387126	0.00832295	-0.00711232	0.00470658	-0.039809	0.00324165	-0.00541167
PC1_PC3	Midstream	-0.1276	0.0797885	0.21351	0.00369688	0.26482	0		S113_20	-0.169485	0.0115844	0.02292	0.0472334	0.0681386	0.00683406	-0.0727125	-0.0538619	0.0247	0.0315894	-0.0155764	-0.0211713	0.0415365	0.0132944	0.0133217	0.0242885	0.017383	0.00256618	0.00416576	-0.0096751	0.0152767	0.0214711	0.00256042	0.0389813	-0.00127329
PC1_PC3	Upstream	0.222577	-0.0370458	0.193948	0.00465378	0.243929	0		S113_30	-0.170382	0.0582933	0.0292881	0.0264807	-0.0225097	0.0486396	-0.0196568	-0.0159762	0.0361858	0.00805584	-0.0455549	0.0390799	-0.00444998	0.0431477	0.00318092	-0.00563514	-0.021607	0.0435355	-0.0395217	0.00387059	0.0205415	-0.0150098	0.0157438	-0.01489	-0.00514074
PC2_PC3	Downstream	-0.0637576	0.250897	0	-0.00835066	-0.00168202	0.189197		S206_10	0.192033	0.069321	-0.0918495	-0.039027	-0.0158658	-0.0190175	-0.0580872	0.0298283	0.0822686	-0.0205405	-0.0020764	0.0288302	0.0375971	0.00401031	-0.0107818	-0.0168445	0.0328061	0.0145836	-0.00106898	0.000432101	-0.036794	-0.000120412	-0.0256409	-0.00693166	0.0046055
PC2_PC3	Midstream	0.0250807	0.264949	0	0.00369688	0.0770523	0.253362		S206_20	0.184856	0.070235	-0.0235283	-0.0200365	0.036233	-0.0264599	0.0332087	0.0373375	0.0223124	0.00977705	-0.00240206	-0.00299275	0.00558762	0.0011751	0.0449697	0.0196909	-0.0380966	0.00946966	0.0140566	0.00180784	0.0175912	0.0517087	-0.00400147	-0.0234525	0.00469603
PC2_PC3	Upstream	0.0386769	-0.115077	0.0605067	0.00465378	0.243929	0		S206_30	0.107753	0.101978	-0.0367505	-0.000383921	0.0305875	-0.0182989	0.0507855	0.00394128	0.0235097	0.019437	0.00559833	-0.0291397	-0.00216865	0.0323864	-0.0339271	-0.0660727	-0.0161855	-0.0235928	-0.00185638	-0.0129021	0.019746	-0.0047397	0.00585363	0.0178463	0.017077
									S219_10	0.28297	0.04769	-0.0452107	-0.0655333	-0.00518724	-0.00649744	-0.0434672	-0.0338197	-0.000395816	0.00529534	-0.030758	0.0297162	-0.00527513	-0.0381691	0.0116541	-0.0033069	0.0162088	-0.0490818	-0.00464284	-0.0158759	0.00890147	0.000983169	0.0390457	-0.00919355	-0.0103441
pcoa_eigenvalues			pcoa_eigenvaluespre			PCoA Principal Components Explained Table			S219_20	0.280132	0.0328438	-0.0234345	-0.054038	0.0102046	0.00724205	-0.00647107	-0.00849494	-0.0158956	0.00373233	-0.0287638	0.00122289	0.000898535	0.00579037	-0.0301039	0.0366579	-0.00923075	0.00300463	0.0294956	0.065035	0.0157886	-0.0239405	-0.00180625	0.00921854	0.00612004
	eigenvalues			eigenvaluespre			Proportion of Variance		S219_30	0.292057	0.0371229	-0.0141341	-0.0357771	0.0124848	0.00615575	0.00650159	0.00776582	-0.0355615	0.00397185	-0.00617271	-0.0289958	-0.00653384	-0.00374877	-0.0480465	0.0374438	-0.0115254	0.0308958	-0.000127728	-0.0606795	0.00167436	-0.0130554	-0.0110156	-0.000582085	-0.00869905
PC1	0.940244		PC1	0.505996		PC1	0.506		S240_10	0.273803	0.0418805	0.00974053	-0.0297453	0.0232354	-0.00663754	0.0258512	-0.0258919	-0.0150212	-0.0224757	0.0377382	-0.0205564	-0.0103487	0.0304208	0.0815902	-0.00301039	-0.00548643	-0.00175415	-0.0208907	0.00473263	-0.017436	-0.0288549	-0.0077764	0.0146781	-0.00998272
PC2	0.190316		PC2	0.102419		PC2	0.1024		S240_20	0.236501	-0.00916286	0.085126	0.0180699	0.0338323	0.0161745	0.0424982	-0.0102001	-0.0394109	0.0256429	-0.00302886	-0.00390148	-0.0236829	-0.0242753	-0.0218278	-0.0273202	0.0455381	0.0300971	-0.0320169	0.0264439	-0.00821361	0.0303226	0.00362989	0.000176899	-0.00472675
PC3	0.149347		PC3	0.0803714		PC3	0.0804		S240_30	0.153085	-0.0438166	0.181925	0.0519069	0.0271025	0.0405203	-0.0311434	-0.0496086	0.0297252	-0.0487938	0.0605135	0.0518505	-0.0143093	-0.0226764	-0.0146433	-0.00950879	-0.0277582	0.000178265	0.0200957	-0.0076639	-0.000342774	-0.000558465	-0.000498956	-0.00181649	0.00794647
PC4	0.103881		PC4	0.0559041		PC4	0.0559		S32_10	0.0366341	-0.129052	0.0660615	0.0494739	-0.04908	-0.027755	0.0313367	-0.0500515	0.00898359	-0.0282079	-0.0630428	-0.0313828	0.00752168	0.0466311	-0.0115802	0.0153017	0.00469381	-0.0319604	-0.00337447	-0.00365216	-0.0216003	0.0040546	0.000448942	-0.0233234	0.00656136
PC5	0.0777911		PC5	0.0418635		PC5	0.0419		S32_20	-0.163612	-0.0746207	0.0377467	-0.119957	-0.0342342	-0.0273184	-0.0153338	-0.0593367	-0.0398423	-0.00300885	-0.0460095	-0.0143012	-0.00558758	-0.0322973	0.0259649	-0.0255353	-0.00852831	0.0225303	0.00908219	-0.00836693	-0.00493156	0.00347809	-0.0218411	0.00598003	0.014266
PC6	0.0524905		PC6	0.0282479		PC6	0.0282		S32_30	-0.193443	-0.0805626	0.0521621	-0.119731	0.0210788	-0.0886429	0.0513076	0.0130127	-0.00982782	-0.0156667	0.0531284	0.0482074	0.0334844	0.0312265	-0.0221936	0.026173	0.0141366	-0.00529467	-0.017252	-0.00052544	0.00693073	0.0062712	0.00888186	0.00663337	-0.00167628
PC7	0.0432368		PC7	0.0232681		PC7	0.0233		S39_10	0.110187	-0.136257	-0.148836	0.0467541	-0.129885	-0.00664427	-0.0571666	0.006758	-0.0295042	-0.0443997	0.0461979	-0.0296125	0.00404965	0.0062158	-0.00776918	-0.0100722	-0.0151926	0.0149175	-0.0117019	0.00940483	0.0120945	0.0172763	0.015999	0.00882314	-0.000410995
PC8	0.0380791		PC8	0.0204924		PC8	0.0205		S39_20	0.0244021	-0.135837	-0.0184684	-0.0115064	-0.0100124	0.100425	0.0208612	0.0400855	0.0472149	0.0302428	0.0202027	-0.0130533	-0.0504345	0.0134571	0.0187808	0.0284516	0.0365859	-0.00731452	0.00589614	-0.0115233	0.00456756	-0.00157744	0.00158439	0.00340816	0.0143398
PC9	0.0337886		PC9	0.0181835		PC9	0.0182		S39_30	-0.143105	-0.0737222	-0.00477149	-0.00255664	0.00774852	0.00554895	0.0604127	-0.00570739	0.0752018	0.0146368	0.0141576	-0.0562258	0.0461501	-0.0674658	-0.00365828	0.00238134	-0.017593	0.00844935	-0.0091667	0.0105923	-0.00535439	-0.0195425	0.0140902	-0.00594576	-0.00663659
PC10	0.0292727		PC10	0.0157532		PC10	0.0158		XJ001_10	-0.155485	0.16192	-0.0587553	0.106794	0.0119772	0.0242745	0.0223912	-0.0107225	-0.0705044	-0.0125912	0.0199244	0.00879912	0.0353526	-0.016549	0.0102056	0.0232436	0.0131595	0.00259958	-0.00541146	-0.00427963	-0.0199954	-0.00807884	0.0151918	-0.0102803	0.0233956
PC11	0.0268589		PC11	0.0144542		PC11	0.0145		XJ001_20	-0.0648394	0.0649105	0.151658	0.0471097	-0.0594362	-0.104329	-0.0742111	0.0659214	0.00150816	0.0493954	0.0145097	-0.0274007	-0.030763	-0.0146685	0.00513292	0.00999035	0.00112316	-0.00916649	-0.0133137	0.00426331	0.00406575	-0.0149182	-0.00211658	-0.00560821	0.00588958
PC12	0.0243889		PC12	0.013125		PC12	0.0131		XJ001_30	-0.0804275	0.131725	0.049716	0.103307	-0.0884143	-0.00451431	0.05676	0.00057596	0.0170832	-0.0431421	-0.0126046	-0.00530605	-0.00780936	-0.00341177	-0.00473872	0.00420014	0.0142938	-0.00976066	0.0243676	0.00248527	0.00442888	0.0113148	-0.0158067	0.0151785	-0.0202164
PC13	0.0203172		PC13	0.0109338		PC13	0.0109		XX001_10	0.0466203	-0.0971841	-0.0108691	0.0534544	-0.0433088	-0.00268476	0.0161971	-0.000826853	-0.0352045	0.0899152	0.0154551	0.0373358	0.0374196	0.0188118	0.0153127	-0.0288593	0.00756111	0.0100908	0.0455516	-0.00707983	0.00133843	-0.0132412	-0.00052774	-0.0124049	-0.00993952
PC14	0.0181071		PC14	0.00974441		PC14	0.0097		XX001_20	-0.259021	0.0583176	-0.00932018	-0.0735353	-0.0375889	0.0313691	0.00379208	0.0246544	-0.00282268	0.0255173	-0.00706505	0.0146285	-0.0355462	0.00760229	-0.012248	0.00188885	-0.0333029	-0.00139453	0.0142598	0.00321274	-0.0554507	0.0138891	0.0229871	0.0190276	-0.00496255
PC15	0.0171996		PC15	0.00925604		PC15	0.0093		XX001_30	-0.313453	0.0950992	-0.0388611	-0.0930734	-0.0801069	0.0469704	0.0147828	-0.0177638	-0.00637192	-0.0108806	0.0188488	0.0113637	-0.0114907	-0.0156039	0.00183631	-0.00206218	0.0180948	-0.0149029	-0.00337321	-0.00110359	0.0344914	-0.00361817	-0.0213234	-0.0110057	-0.000360544
PC16	0.0140076		PC16	0.00753827		PC16	0.0075
PC17	0.0122605		PC17	0.00659804		PC17	0.0066
PC18	0.011608		PC18	0.00624688		PC18	0.0062
PC19	0.0102823		PC19	0.00553348		PC19	0.0055
PC20	0.00999405		PC20	0.00537834		PC20	0.0054
PC21	0.00904403		PC21	0.00486708		PC21	0.0049
PC22	0.00766947		PC22	0.00412735		PC22	0.0041
PC23	0.00678444		PC23	0.00365107		PC23	0.0037
PC24	0.00582225		PC24	0.00313327		PC24	0.0031
PC25	0.00258101		PC25	0.00138898		PC25	0.0014
PC26	-8.67362e-18		PC26	4.66774e-18		PC26	0
PC27	-0.00283293		PC27	0.00152455		PC27	0.0015
