# Supplementary material for: Characterizing nitrogen cycling microorganisms and genes in sediments of the Three Gorges Reservoir
Source: PLoS One. 2025 Jun 10;20(6):e0324051. doi: 10.1371/journal.pone.0324051 (PMC12151472; doi:10.1371/journal.pone.0324051)
Supplement: S1 File — (ZIP) [file pone.0324051.s001.zip › Dataset/Random Forest.xlsx]

## Sheet: Sheet1
randomForest_10-fold_CV			randomForest_confusion_subRF_table						randomForest_imptance_table_accuracy				randomForest_imptance_table_gini				randomForest_top80_vimp_accuracy																													randomForest_top80_vimp_gini
var	MeanError		Downstream	Midstream	Upstream	class.error			variable	sort_importance			variable	sort_importance			Taxon	S32_20	XX001_10	XX001_20	S39_30	S39_20	S39_10	XX001_30	S32_10	S32_30	XJ001_30	DN001_20	S113_30	XJ001_20	S113_10	DN001_10	S113_20	DN001_30	XJ001_10	S206_10	S219_10	S219_20	S219_30	S206_30	S240_30	S206_20	S240_10	S240_20		Taxon	S32_20	XX001_10	XX001_20
3169	0.072		Downstream	9	0	0	0		s__Tepidicella_xavieri	3.24785			s__Tepidicella_xavieri	0.234031			tax531	6.52866	3.0275	4.62204	4.96186	3.18695	4.62875	4.90372	3.72725	4.75941	2.6462	1.69844	2.9659	1.24058	1.35339	1.5972	2.59279	0.620489	2.76164	0.558912	2.02796	0.580952	0	0.478344	1.11723	1.59715	1.18145	0		tax531	6.52866	3.0275	4.62204
2218	0.067		Midstream	0	9	0	0		s__Azonexus_sp.	3.11416			s__Azonexus_sp.	0.220581			tax70	4.74477	11.8755	15.3341	14.2313	8.96428	11.1497	11.5328	10.5519	7.20772	45.5554	31.6911	17.5733	30.5181	22.7701	19.4495	46.321	14.8543	55.1844	34.5852	37.0174	28.1902	35.13	77.9662	22.5777	55.1831	53.6548	27.7472		tax70	4.74477	11.8755	15.3341
1553	0.065		Upstream	0	0	9	0		s__Leptothrix_sp._(in:_Bacteria)	3.07708			s__Leptothrix_sp._(in:_Bacteria)	0.199292			tax95	12.2618	13.2401	10.3672	8.68321	13.3665	7.76175	9.26048	17.5478	5.43104	19.611	11.1648	23.2692	13.7074	15.1029	7.58535	18.9069	20.3014	16.5379	31.5497	36.8705	35.3271	28.5527	34.1774	24.7912	38.1452	38.5943	37.6714		tax95	12.2618	13.2401	10.3672
1087	0.067								s__Anaeromyxobacteraceae_bacterium	2.86588			s__Nitrosomonas_sp.	0.196392			tax110	7.26138	10.0375	12.9108	7.08864	10.6461	1.93704	4.49658	12.1203	7.42009	14.6982	5.40204	15.5297	14.4538	8.12397	7.77957	14.3978	14.2643	14.2743	35.3278	25.8903	38.6693	40.6443	23.0708	17.6904	32.0794	29.4515	33.1135		tax183	2.65952	2.66529	2.85369
761	0.054		randomForest_confusion_table						env_7	2.84545			s__Anaeromyxobacteraceae_bacterium	0.180847			tax1183	6.351	1.236	0.897	1.42	1.189	0.437	0.895	1.049	3.287	0.119	0.112	0.204	0.249	0.519	0.256	0.223	0.385	0.224	1.149	0.126	0.051	0.165	0.148	0.111	0.116	0.039	0.169		tax110	7.26138	10.0375	12.9108
533	0.048		Std/Pred	Downstream	Midstream	Upstream	class.error		env_8	2.80294			s__Aquabacterium_olei	0.179021			tax402	0.471	0.359	0.235	0.079	0.005	0.006	0.196	0.774	0.745	23.86	2.385	4.684	3.827	5.427	3.335	2.361	4.277	6.735	2.485	7.528	2.063	2.481	0.434	5.346	3.583	5.141	4.446		tax296	9.77915	5.25805	5.64835
373	0.054		Downstream	8	1	0	0.111111		s__Ornithinibacter_aureus	2.59222			env_7	0.175381			tax378	0.409004	2.56233	0.485196	0.456863	2.31283	2.52668	0.628366	2.96076	1.97561	4.70286	0.550017	2.31925	0.946677	2.25363	1.59146	1.40997	1.42763	3.24789	11.4958	9.39675	5.92534	5.58496	6.28061	3.62695	8.40935	11.7477	4.87523		tax1183	6.351	1.236	0.897
261	0.046		Midstream	1	8	0	0.111111		s__Halioglobus_sp.	2.57143			s__Rubrivivax_sp.	0.168786			tax120	3.47589	8.03042	1.09736	3.8827	6.01021	4.3623	6.6558	3.70628	2.347	9.23043	4.91989	9.10811	9.98177	6.44506	3.20538	7.73867	0.943144	12.1236	24.0452	30.6397	62.865	50.1366	40.2527	10.9403	33.3934	45.2664	27.5351		tax21	125.61	113.892	118.954
183	0.056		Upstream	0	1	8	0.111111		s__Aquabacterium_olei	2.49427			s__Halioglobus_sp.	0.155802			tax296	9.77915	5.25805	5.64835	4.60222	2.64405	4.36634	4.49111	7.81261	10.3949	3.92313	9.54083	7.0635	3.58389	9.67139	16.5815	5.0961	7.30583	9.51021	1.52224	0	0	0	3.09805	0	2.30405	2.43096	0.681463		tax120	3.47589	8.03042	1.09736
128	0.046								s__Nitrosomonas_sp.	2.45871			env_8	0.153304			tax183	2.65952	2.66529	2.85369	1.15566	4.20923	1.15718	1.43366	7.19605	0.103754	14.1074	3.08761	3.35013	9.80488	4.35194	3.2125	4.53653	3.69282	5.97968	29.1731	23.1877	29.3838	14.214	22.5176	10.2215	20.4879	20.4268	19.4074		tax402	0.471	0.359	0.235
100	0.043		randomForest_subRF_pcoa_sites						s__Betaproteobacteria_bacterium	2.42659			s__Betaproteobacteria_bacterium	0.131117			tax4	401	582.781	333.58	425.157	588.922	489.726	303.328	555.188	329.489	464.049	312.566	507.468	376.354	475.624	430.037	440.345	457.426	448.685	786.751	857.755	873.966	777.509	779.679	703.298	840.259	916.128	749.194		tax4	401	582.781	333.58
80	0.039		Sample	Dim 1	Dim 2				s__Rubrivivax_sp.	2.38067			s__Ornithinibacter_aureus	0.12325			tax21	125.61	113.892	118.954	107.062	91.9278	109.929	123.788	113.398	114.541	175.01	125.98	138.843	125.5	128.473	133.543	131.936	129.08	171.712	199.621	197.184	199.465	195.643	214.997	130.998	233.396	237.448	198.021		tax378	0.409004	2.56233	0.485196
64	0.048		S32_20	-0.400753	0.228141				s__Thermoflexales_bacterium	2.35911			s__Streptomyces_aurantiogriseus	0.113663			tax160	7.27956	8.22608	3.27824	6.74658	9.66722	6.35074	1.64795	7.98593	8.47223	4.34783	8.33766	7.25365	10.8065	9.11283	5.22232	7.80013	9.84041	3.74389	22.1345	19.0142	21.37	22.6137	15.3386	19.9452	19.6547	28.0723	23.6232		tax783	0.386695	0	0
51	0.048		XX001_10	-0.272293	0.272159				s__Alsobacter_soli	2.24898			s__Aquabacterium_sp.	0.113405			tax571	0.960485	0	1.38185	1.77808	2.52216	1.7719	0.907977	3.03963	1.6163	0.516808	0.886066	1.35229	1.91951	1.75949	0.888449	1.23701	0	0	5.30434	5.98656	3.77866	4.07608	3.26709	2.49404	3.89399	3.13826	3.91755		tax8	459.117	470.99	459.633
50	0.041		XX001_20	-0.418111	0.189122				s__Chloroflexi_bacterium_RBG_16_72_14	2.23642			s__Xanthomonadales_bacterium	0.11063			tax82	6.43634	25.5004	9.90814	13.1206	16.9224	20.1204	4.03263	15.221	6.822	17.5408	5.19355	13.7257	8.44739	27.0028	18.3822	9.52318	13.6797	15.2592	39.2041	48.9288	52.3531	45.6126	40.0417	32.8654	41.102	61.4	33.7479		tax17	97.5492	175.799	77.0165
49	0.046		S39_30	-0.402326	0.209768				s__Burkholderiales_bacterium_JOSHI_001	2.2062			s__Methylococcaceae_bacterium	0.102901			tax331	0.443088	2.12399	1.40842	2.08558	3.09051	2.76512	2.01895	1.11357	1.83132	3.74182	2.82475	4.87266	3.32353	4.4394	0.420584	4.45869	6.29512	1.99762	6.87412	5.03421	9.3171	6.62853	9.06636	5.93379	7.01163	9.5759	10.1086		tax184	15.665	9.74938	16.6029
48	0.041		S39_20	-0.276671	0.195588				s__Actinomycetales_bacterium	2.15079			s__Thermoflexales_bacterium	0.102347			tax276	2.05927	3.225	1.12669	2.66841	0.73446	7.10101	0.746172	3.53814	0.78617	6.27421	1.32992	1.64182	4.55496	4.79754	6.82384	1.3315	1.36247	2.15382	10.4806	10.544	17.3664	15.3894	7.70661	4.89797	9.43217	8.4181	10.2064		tax160	7.27956	8.22608	3.27824
47	0.044		S39_10	-0.246276	0.269071				s__Hesseltinella_vesiculosa	2.1354			s__Steroidobacteraceae_bacterium	0.0989725			tax871	2.17516	4.59936	1.00072	0.918918	2.36613	4.11641	0.363901	2.27776	0.504918	1.04977	0.149207	1.32875	1.88906	5.12524	1.2044	2.48914	0	0.215483	0	0	0	0	0	0	0	0	0		tax12	143.501	184.916	110.103
46	0.048		XX001_30	-0.414886	0.246823				s__Burkholderiales_bacterium	2.12875			s__Hydrogenophaga_sp._Root209	0.095426			tax6	320.876	407.464	272.994	343.412	380.484	350.696	241.509	404.765	307.467	395.423	318.276	391.723	306.654	411.026	338.293	355.884	392.44	375.026	719.534	801.909	758.717	683.487	624.024	468.024	738.012	813.503	638.418		tax1500	1.33482	0.338698	2.45643
45	0.046		S32_10	-0.331742	0.268191				s__Proteobacteria_bacterium	2.11136			s__Sphingorhabdus_pulchriflava	0.0948267			tax10	213.202	240.072	178.905	222.803	223.029	228.347	161.055	318.48	196.147	394.542	181.108	282.019	349.528	237.454	192.948	279.569	234.801	238.929	451.687	513.213	464.01	470.651	399.859	570.504	462.149	556.741	473.481		tax241	23.7975	7.04785	10.9726
44	0.048		S32_30	-0.401959	0.331319				s__Candidatus_Aquabacterium_excrementipullorum	2.08622			s__Chloroflexi_bacterium_RBG_16_72_14	0.0944727			tax340	7.1945	2.1479	5.10387	3.43439	1.74249	2.91714	3.28515	8.02507	10.5656	3.74259	11.2994	3.78993	0.855176	5.67628	18.9662	6.94876	2.9867	10.8138	0.439866	0.772475	0.748535	0	1.41171	0	1.07276	0.283345	0		tax82	6.43634	25.5004	9.90814
43	0.052		XJ001_30	0.0349871	-0.326096				s__Lutibacter_maritimus	2.07706			s__Burkholderiales_bacterium_JOSHI_001	0.0931843			tax1130	0	0	0	0	0	0	0	0	0	0.564149	0	0	0.634494	0	0	0.445891	0.428585	0.390979	2.18621	0.957671	2.38468	5.02473	1.4679	1.59472	2.63067	3.03028	0.759494		tax331	0.443088	2.12399	1.40842
42	0.048		DN001_20	-0.279513	-0.354733				s__Pseudomonas_sp._BAY1663	2.07122			s__Gemmatimonadales_bacterium	0.0919329			tax915	0	0.64245	3.26159	1.71142	2.20338	0.574991	2.3721	0.636325	0.470188	1.17307	3.75149	0.530296	0.659672	2.38635	2.40334	2.31793	0.659885	4.21388	0	0	0	0	0	0	0	0	0		tax179	4.66547	5.57011	3.43868
41	0.043		S113_30	-0.167424	-0.354193				s__Steroidobacteraceae_bacterium	2.05641			s__Moumouvirus	0.0916753			tax12	143.501	184.916	110.103	113.408	139.664	149.345	103.651	177.928	125.825	168.627	135.438	199.783	168.894	207.121	106.782	194.074	229.07	231.304	357.976	508.887	476.507	490.893	444.332	328.731	581.151	621.562	473.002		tax251	10.6341	11.3979	7.25423
40	0.05		XJ001_20	-0.0328653	-0.121737				s__Acidovorax_sp._R-25052	2.05485			s__Burkholderiales_bacterium	0.0914622			tax610	3.21704	0.680241	3.45345	5.88932	1.55533	3.04407	3.22924	0.673756	5.97416	0	7.50298	1.68447	1.39695	2.02138	3.05365	2.94513	2.79481	2.54958	1.02389	0	0	0	0	0	0	0	0		tax6	320.876	407.464	272.994
39	0.044		S113_10	-0.162405	-0.282624				s__Arenimonas_sp.	1.98085			s__Desulfuromonadales_bacterium	0.0909227			tax143	9.10877	3.81016	5.82257	8.08952	6.30778	7.57846	8.51875	8.10014	7.4959	9.27986	5.34894	7.4818	9.94543	5.17477	2.95902	6.09605	7.44328	13.6397	16.5072	38.6661	24.036	33.0021	30.9464	10.7126	25.2843	23.4459	20.6317		tax52	9.37539	16.7632	13.0837
38	0.044		DN001_10	-0.239779	-0.274176				s__Aquabacterium_lacunae	1.97935			s__Alsobacter_soli	0.0907758			tax64	139.228	27.0679	17.6327	137.062	17.0305	34.8715	54.2036	27.0478	67.4681	10.3973	56.7374	16.5194	4.95967	70.0081	63.3877	28.1653	12.8562	18.2244	3.37132	1.65684	0	1.455	8.25019	0.975137	7.96341	1.48439	0.768793		tax571	0.960485	0	1.38185
37	0.048		S113_20	-0.161553	-0.483766				s__Xanthomonadales_bacterium	1.95663			s__Pseudomonas_sp._BAY1663	0.0903675			tax17	97.5492	175.799	77.0165	85.8335	130.412	153.754	76.4159	105.708	79.6142	132.962	77.8904	123.614	122.742	154.104	99.3085	127.373	124.777	126.353	223.297	298.701	316.06	355.197	266.364	198.552	287.003	315.557	314.275		tax915	0	0.64245	3.26159
36	0.048		DN001_30	-0.153544	-0.250905				s__Desulfuromonas_sp.	1.95156			s__Dehalococcoidales_bacterium	0.0886607			tax88	8.66282	12.5064	15.7867	4.19984	3.0902	2.53474	3.79236	6.27726	3.01913	22.8003	5.16627	8.70607	26.7517	8.1621	4.13134	6.2785	14.5931	23.8979	25.5029	54.438	79.9223	120.6	31.5139	29.5711	32.2054	32.4459	26.9064		tax680	2.0786	1.10728	2.20202
35	0.048		XJ001_10	-0.0460552	-0.463025				s__Aquabacterium_sp.	1.94963			s__Hyphomicrobium_sp.	0.0855447			tax8	459.117	470.99	459.633	421.651	219.8	357.07	384.019	335.572	488.548	323.881	986.106	508.223	181.664	741.947	1469.33	602.172	201.523	695.206	179.612	33.4942	29.4519	24.5392	297.445	50.507	174.852	41.1063	25.865		tax31	31.0047	52.0044	29.7458
34	0.046		S206_10	0.480664	0.14442				s__Moumouvirus	1.91117			s__Thalassospira_profundimaris	0.085205			tax251	10.6341	11.3979	7.25423	9.60463	7.17998	4.16373	7.60707	36.863	32.0052	9.76886	2.11291	1.72803	11.2258	6.39378	10.094	2.3499	0	0.435919	0	0	0.33555	0	0	0	0	0	0		tax660	0	1.52733	1.47695
33	0.044		S219_10	0.504698	0.108243				s__Gemmatimonadales_bacterium	1.90937			s__Candidatus_Aquabacterium_excrementipullorum	0.0846628			tax179	4.66547	5.57011	3.43868	4.6914	10.6752	6.52157	2.14364	7.01848	3.66125	5.50035	3.88637	5.00186	8.11065	7.73411	5.56255	5.71322	4.84862	7.09309	10.0628	17.9733	18.5955	29.2894	18.8299	12.802	20.8737	25.44	11.7411		tax340	7.1945	2.1479	5.10387
32	0.046		S219_20	0.556996	0.108102				s__Thalassospira_profundimaris	1.90888			s__Aquabacterium_lacunae	0.083829			tax660	0	1.52733	1.47695	2.37339	1.74607	0	1.07416	0.504258	0.745204	0.464802	9.24895	2.94164	0.522759	4.91679	3.42816	6.61265	2.61464	2.86226	0	0.789025	0	0	0.604699	0	2.88988	0	0		tax64	139.228	27.0679	17.6327
31	0.044		S219_30	0.566895	0.118536				s__Hydrogenophaga_sp._Root209	1.90685			s__Bdellovibrionales_bacterium	0.0798009			tax1500	1.33482	0.338698	2.45643	1.35339	0.387205	0	2.14382	0	0.247882	0.927659	1.31851	1.39785	0.347777	0.251615	0.506813	0.733202	0.347889	0.317364	0	0	0	0	0	0	0	0	0		tax290	8.39381	6.70967	5.62044
30	0.046		S206_30	0.384446	0.0981697				s__Sphingorhabdus_sp.	1.88953			env_0	0.0796532			tax228	20.522	6.1735	5.38118	9.31521	4.97738	14.8517	9.83271	23.3166	7.36978	3.61606	3.36162	2.11812	3.75121	0.690865	4.38439	1.69942	1.15297	3.73082	15.4108	7.7673	13.3037	6.11456	6.55731	0.725011	8.57087	2.26014	5.80256		tax207	8.405	8.51	8.465
29	0.044		S240_30	0.338721	-0.114932				s__Gemmatimonadetes_bacterium	1.88565			s__Bradyrhizobium_sp._OK095	0.0783544			tax60	24.6645	39.0681	18.0469	23.2428	40.991	33.9469	12.3603	24.2087	20.8764	21.2894	12.7253	20.4542	23.4011	39.0357	23.7509	28.0101	20.6369	21.6664	56.5487	37.6671	61.0659	65.8626	43.0676	54.9199	41.0513	50.7903	49.7445		tax2139	0	0	0
28	0.054		S206_20	0.468192	0.0681277				s__Sulfurisoma_sediminicola	1.88426			s__Proteobacteria_bacterium	0.0781403			tax414	1.51161	3.97776	0.224079	1.77262	1.3646	1.75239	0.833614	2.73135	2.69849	2.38615	0.343273	1.08007	3.54605	1.48878	2.43688	3.45428	1.70293	3.15642	5.31147	8.20844	4.38153	5.14024	5.49821	9.26309	3.65543	7.79136	5.13564		tax10	213.202	240.072	178.905
27	0.044		S240_10	0.541803	0.0575434				s__Hyphomicrobium_sp.	1.86077			s__Bradyrhizobiaceae_bacterium	0.0757593			tax31	31.0047	52.0044	29.7458	35.0335	60.6446	97.7135	24.4836	60.5357	14.9362	37.358	28.3276	35.2835	33.5904	60.8988	43.6315	44.4083	49.5229	29.2572	133.362	152.866	133.317	142.556	98.1816	51.5748	109.783	92.2834	73.5849		tax225	4.29505	6.23534	2.93699
26	0.059		S240_20	0.530752	0.112862				s__Chloroflexi_bacterium_RBG_16_69_14	1.81492			s__Burkholderiales_bacterium_RIFCSPLOWO2_02_FULL_67_64	0.0754577			tax309	4.29536	6.13294	1.00454	2.26954	0.925419	7.41477	1.30487	3.76643	1.52605	6.06225	0.495271	2.95981	1.71327	4.68235	1.74214	3.39013	2.97856	0.276824	11.2749	7.7884	8.96466	9.92336	7.47662	7.48816	5.66982	10.0621	9.50633		tax1099	2.34458	1.03657	1.93603
25	0.046								s__uncultured_virus	1.74684			s__Phenylobacterium_kunshanense	0.0749039			tax678	1.41788	5.39658	2.1744	3.59399	4.11297	2.14663	1.5814	1.18781	8.77685	1.09487	0.778087	0.989886	2.46278	0.890905	0.448623	0.43268	0.615892	0.561851	0.90254	0.929296	0.864973	0	0	1.84744	1.70182	0.980165	0		tax730	3.27165	0.963675	1.86593
24	0.059								s__Thermoguttaceae_bacterium	1.73003			s__Roseomonas_gilardii	0.0735076			tax269	5.22668	8.83173	3.55925	6.59471	12.3731	6.84824	2.81901	4.12117	5.82261	4.52879	2.9473	1.75546	3.54175	5.07152	5.09041	4.66334	2.68228	2.61248	6.20521	6.08562	6.32727	9.47666	7.9754	6.04444	4.11989	9.03271	5.40651		tax855	0.666947	0.846154	0.20456
23	0.054								s__Demequinaceae_bacterium	1.67401			s__Lutibacter_maritimus	0.0732848			tax840	0	0.361378	0	0	0	0.314995	0	0.348596	0	1.94513	0	0	1.09384	0.932012	0.526644	0.253964	0.723004	2.65592	4.06413	6.09974	0.507702	3.57047	0.84726	0.556705	1.5251	4.07343	3.53017		tax1130	0	0	0
22	0.059								s__Pseudomonas_oryzae	1.66362			s__Arenimonas_sp.	0.0732032			tax30	256.563	23.5276	189.287	104.203	135.666	41.3799	271.714	43.2599	104.307	13.9551	134.481	139.655	3.26558	70.8156	70.921	106.377	83.7818	16.4289	0.983354	1.34847	4.2122	3.78372	21.5548	15.9713	3.43301	3.62398	2.21185		tax143	9.10877	3.81016	5.82257
21	0.059								s__Defluviimonas_aquaemixtae	1.65958			s__Sulfurisoma_sediminicola	0.0716285			tax1039	0	2.46366	0.51051	0.468782	0	0	0.185642	0	0	1.6066	0.228351	0.29051	0	0	0.263322	0	0	0.659564	2.64876	1.09091	2.53851	1.00856	2.09016	1.62655	1.49834	4.60252	1.29774		tax414	1.51161	3.97776	0.224079
20	0.052								s__Sphingorhabdus_pulchriflava	1.65292			s__Acidovorax_sp._R-25052	0.0685232			tax241	23.7975	7.04785	10.9726	8.62252	3.56698	9.34676	16.4104	21.2088	7.66699	2.49204	4.21234	3.13534	2.58041	3.69295	5.7953	1.70197	1.56935	4.0616	10.9732	3.44028	4.8893	3.90995	9.01346	1.33866	5.44691	3.71444	0.686916		tax610	3.21704	0.680241	3.45345
19	0.05								s__Rhizobacter_sp._Root1221	1.64651			s__Hesseltinella_vesiculosa	0.0678633			tax456	4.95036	1.39567	3.03666	6.04162	3.98888	3.74735	1.47234	4.14709	3.06433	0.637099	5.88596	0	0.716541	6.22097	25.061	2.51775	1.43354	3.92327	0	0	0	0	0.828855	0	0	0	0		tax871	2.17516	4.59936	1.00072
18	0.061								s__Gammaproteobacteria_bacterium	1.63733			s__uncultured_virus	0.0661211			tax7	273.354	449.279	213.158	272.015	314.021	433.803	207.473	424.169	286.094	329.77	248.192	341.501	376.526	357.665	344.562	327.986	240.771	324.374	446.742	475.116	518.058	555.609	573.144	459.666	534.164	609.706	582.532		tax678	1.41788	5.39658	2.1744
17	0.054								s__Candidatus_Eisenbacteria_bacterium	1.62496			s__Gemmatimonadetes_bacterium	0.0658123			tax139	9.15721	16.7074	8.44347	11.3575	16.9277	16.5243	3.04611	12.8254	9.0314	10.7399	5.37934	10.9863	7.66895	12.8307	7.97391	5.55626	9.24581	9.02515	17.7199	20.2503	21.661	24.7922	13.4611	14.1021	15.2783	26.769	37.9172		tax60	24.6645	39.0681	18.0469
16	0.059								s__Candidatus_Brocadiaceae_bacterium	1.60707			s__Sphingorhabdus_sp.	0.06497			tax1392	0.527311	1.09061	2.31984	1.78214	1.52962	0.598751	1.02003	1.08021	0.308561	3.05387	0.707603	0	0	0.496992	0.50053	0.304228	0	0	0	0	0	0	0	0	0	0	0.822262		tax228	20.522	6.1735	5.38118
15	0.061								s__Acinetobacter_johnsonii	1.60495			s__uncultured_bacterium	0.0643278			tax497	0.729265	0	0.67102	4.83362	0.432439	0	0.27196	0.270868	1.15499	7.35488	3.43979	5.38506	5.89899	0.687335	1.22772	5.53244	15.761	12.9294	2.72382	0	0	0	1.7001	0.891864	0	0	0		tax15	138.183	214.432	110.257
14	0.07								s__Inhella_inkyongensis	1.60262			s__Acidobacteria_bacterium_RIFCSPLOWO2_12_FULL_67_14b	0.0639937			tax1146	0.377542	0.478986	0.694777	0	0	0.214346	0.252649	0.71163	0.525832	0.874598	0.466161	0.988422	0	0.691901	0.179184	0	1.47596	0.448816	1.44193	1.11351	1.38191	2.05889	2.56013	1.8447	1.01958	0.782972	1.4718		tax381	2.0951	5.59254	0.687264
13	0.067								s__Nocardioides_lacusdianchii	1.60256			s__Phenylobacterium_aquaticum	0.063339			tax1550	0	0.478986	0	0	0	0	0.252649	0.47442	0	0	0	0	1.47548	0.355835	1.0751	0	0	0	0.720964	1.48467	0.690955	1.37259	1.70675	0.737881	0.67972	0.782972	1.17744		tax1030	1.11938	1.14012	1.70748
12	0.072								s__Dechloromonas_sp.	1.5987			s__Gallionellaceae_bacterium	0.0630926			tax41	24.5358	31.6732	15.8115	23.6442	25.542	15.0096	17.8919	21.9201	16.4199	103.711	13.8369	24.7911	57.4529	26.9467	27.9919	29.6735	18.3094	75.5163	49.7082	77.0343	48.8184	78.8146	153.384	49.1434	92.7342	128.179	65.6359		tax461	12.7407	9.20085	6.10352
11	0.07								s__Desulfurispirillum_indicum	1.58427			s__Desulfuromonas_sp.	0.0621813			tax634	0.890297	0	0.869758	0.513427	0	1.01091	0.650422	0.763591	0	0.539249	0.905398	0.487544	2.86574	0.31818	0.160222	0.697893	1.21337	0.35279	2.50073	4.90891	3.81767	7.91352	3.84494	3.63963	5.43196	3.16193	2.66271		tax88	8.66282	12.5064	15.7867
10	0.07								s__Methylococcaceae_bacterium	1.57782			s__Anaerolineaceae_bacterium	0.0609556			tax184	15.665	9.74938	16.6029	4.79389	3.88044	8.07925	18.5365	3.43444	30.0293	6.21218	12.318	5.3176	39.0789	10.4008	3.39566	17.4599	12.6584	24.9412	1.50343	1.94504	0.760209	0	6.19897	3.19306	0.445243	2.33904	3.19451		tax360	2.38644	2.43854	0.41055
9	0.085								s__Kineosporiaceae_bacterium	1.54683			s__Acinetobacter_johnsonii	0.060768			tax1172	0.403827	0	0	0	0	0	0	0	0	0.467744	0	0	3.67375	0	0	0	0	0.480063	0.771158	1.38624	1.38421	3.39054	0.5312	0.789253	1.90397	4.91848	1.25941		tax497	0.729265	0	0.67102
8	0.089								s__Methylomonas_methanica	1.53525			s__Frankiales_bacterium	0.0607376			tax593	4.8239	5.95815	7.60008	0	0.633849	0	5.43273	0	11.0168	1.81072	1.64107	1.14476	3.99007	1.10005	0.526195	3.6409	0.866099	1.90751	0	0	0	0	0.249086	2.1531	0	0.342804	0		tax519	0	0.512334	0
7	0.094								s__Nitratireductor_sp.	1.48804			s__Bradyrhizobium_sp.	0.0602378			tax411	0	1.19312	1.72285	3.77832	1.35141	0.492849	0.872593	0.501106	0.370273	3.67461	2.15982	1.86614	0.554125	1.65928	0.886465	1.88653	0.439923	4.38663	8.35593	4.3363	6.70383	5.54289	4.39685	6.0757	12.456	11.3291	4.41325		tax53	22.3296	27.8908	19.3276
6	0.106								s__Novosphingobium_sp._16-62-11	1.47147			s__Inhella_inkyongensis	0.0583075			tax349	2.28777	0	2.31087	1.24801	2.75109	1.65353	2.97215	2.31057	1.87353	6.41905	0.800318	3.81437	0.942637	3.70721	1.95888	1.18814	3.58277	1.517	15.0884	9.56927	7.34365	7.08934	3.89906	6.45808	8.06582	5.7293	6.39647		tax1146	0.377542	0.478986	0.694777
5	0.111								s__Burkholderia_cenocepacia	1.41608			s__Bacteriovoracaceae_bacterium	0.0580781			tax1091	0.603642	0.466563	0.338379	0.15536	0	0	0.527003	0.231058	0.853656	1.18539	0.151357	0.962786	0.958141	0.693211	0.523609	1.01	0.958449	0.655763	2.45793	2.13008	1.34607	0.668496	1.10832	1.07811	0.331045	2.24668	2.00708		tax268	44.0231	0	6.18866
4	0.152								s__Lysobacter_pythonis	1.41571			s__Kineosporiaceae_bacterium	0.0577037			tax629	6.02855	1.15139	3.9486	3.34652	2.39746	0.750765	7.94727	1.14041	7.74043	0.668262	2.65194	0.257982	2.04359	0.623172	0.313804	0.830831	0.64205	0.292857	0.63131	2.6001	1.66092	0	1.86574	0.646124	0.595195	0	0		tax1172	0.403827	0	0
3	0.196								s__Pseudomonadales_bacterium_32-42-5	1.41571			s__Demequinaceae_bacterium	0.0573483			tax463	0.778105	0	0	0.816816	1.40215	0	1.04141	1.2148	0	15.9769	6.07503	1.62969	0	1.46673	1.65622	5.15906	2.51956	24.05	0	0	0	2.82888	4.69011	3.04151	0	3.22737	0		tax840	0	0.361378	0
2	0.259								s__Ottowia_caeni	1.41544			s__Pseudomonas_sp._OF001	0.0558971			tax825	2.57796	0.408832	1.77905	6.91571	3.17821	0.365903	1.72516	1.61974	2.63305	0.37325	1.8568	2.36223	0	0.607435	2.75291	0.295009	0.839853	0	0.615368	1.90083	0.589755	0.585778	0	0	0.580165	0	0.502493		tax176	32.3066	1.21854	29.5157
1	0.387								s__Aquincola_rivuli	1.41508			s__Beijerinckiaceae_bacterium	0.0552251			tax877	0.352512	0.44723	1.73337	0.595689	0.511281	2.58094	1.1795	1.3289	0.654627	0.408307	1.42067	2.95325	0	0.996731	0.334608	0.322717	0	2.05172	4.64215	2.07936	0.934171	0.640796	1.0624	0	1.26931	1.05858	1.89533		tax242	6.02249	10.7513	9.18864
									s__Roseateles_depolymerans	1.41214			s__Desulfurispirillum_indicum	0.0543556			tax2058	0	0	0.51051	0	0	0	0.371285	0	0.515163	0.642639	0.456703	0.58102	0	0	0	0	0.723004	0.659564	0	0	0	0	0	0	0	2.30126	0.865162		tax634	0.890297	0	0.869758
									s__Candidatus_Thiodiazotropha_taylori	1.41121			s__Bacteriovorax_sp.	0.0536607			tax943	3.56846	1.42912	3.39945	1.57237	1.15677	0.60374	0.931721	3.00664	4.36566	0.923794	0.541452	1.38485	0.856894	0.30998	0	1.94079	0	1.18108	0	0	1.45964	0	0	0	0	0	0		tax599	11.0085	0.198891	2.94881
									s__Acidovorax_sp._HMWF018	1.41121			s__Dechloromonas_sp.	0.0525183			tax944	4.05147	0.668998	0.458661	3.77125	0	0	1.8411	1.27466	1.38852	3.54632	0.410319	0.52201	1.3363	0	0	0.456342	0	0	2.01393	0.980117	0.965053	0	2.95299	0	0.949361	1.03377	0		tax41	24.5358	31.6732	15.8115
									s__Novosphingobium_sp._TH158	1.40999			s__Acinetobacter_bouvetii	0.0519759			tax352	2.58451	0	0.394018	0	0	1.02011	1.7308	1.75396	1.67765	2.64062	0	0.538849	4.45413	5.24816	2.82487	0.831629	1.4716	2.91498	17.9526	13.3166	9.35855	9.94585	3.8198	3.22477	4.22824	9.4037	8.8419		tax500	0.21483	0	0.197672
									s__Betaproteobacteria_bacterium_HGW-Betaproteobacteria-10	1.40999			s__Bosea_sp.	0.0515879			tax485	1.68544	4.30943	0	0	1.59555	0.40027	0	2.44302	0	6.84259	0.963685	0.439588	6.63353	1.06839	0.613705	2.66524	1.86273	5.32972	4.81022	2.54251	0.538117	5.09746	9.01969	1.47576	5.24734	2.87307	5.14686		tax746	0.985106	1.59277	1.00729
									s__Acidobacteria_bacterium_RBG_16_70_10	1.40999			s__Nocardioides_sp._zg-1230	0.0515805			tax789	0.834047	2.11631	0.652319	1.27951	5.32441	1.8803	0.307178	0.374659	2.36779	0	1.17226	0.792931	2.01006	0.674056	0.435713	0	0.923839	0.85019	0	1.48879	1.38574	0.834418	1.32012	0.897136	0	5.89641	3.00197		tax836	0	0	0.345345
									s__Gallionellales_bacterium_GWE2_58_10	1.4097			s__Defluviimonas_aquaemixtae	0.0513407			tax694	0	1.49806	0.282253	0.505346	0	0.348312	0.205278	0.385466	1.11069	3.59311	0	1.42638	2.17399	1.72017	1.00172	0	0.399738	2.84404	1.66908	3.49771	2.69421	3.89273	3.99769	2.06255	2.6504	3.86883	2.57825		tax1039	0	2.46366	0.51051
									s__Perlucidibaca_piscinae	1.40835			s__Acetobacteraceae_bacterium	0.0508947			tax145	36.0912	4.01793	17.1894	39.868	50.7554	6.74263	18.7697	3.3403	13.263	12.0803	13.2214	34.8258	10.1101	10.8002	7.28985	31.1512	6.19286	14.9522	2.68376	0	1.58488	0	8.84805	1.32873	4.44624	0.827015	0.799146		tax162	13.177	5.73277	9.47889
									s__Burkholderiales_bacterium_12-64-5	1.4051			s__Yasminevirus_sp._GU-2018	0.050216			tax312	3.80027	5.61763	2.29516	2.22262	1.5397	1.53275	5.71908	5.26318	4.27387	6.16848	2.73608	5.24778	2.89651	4.63399	1.22509	4.51335	3.20876	5.19053	9.41804	2.60411	6.25248	6.93961	6.16376	8.82984	5.77279	3.74051	9.39932		tax632	2.90163	3.40133	2.21297
									s__Thermoanaerobaculaceae_bacterium	1.4051			s__Bradyrhizobium_rifense	0.05			tax332	3.25672	3.08092	3.24604	3.83427	4.90326	2.46246	0.116027	5.87028	2.8815	2.65548	2.0577	1.26587	2.17448	2.97225	4.04868	4.22031	4.9228	1.0635	2.10779	5.90716	6.3366	5.93488	6.17619	12.7129	7.45331	8.66368	8.3463		tax433	1.48215	3.1104	1.72108
									s__Hydrogenophaga_crocea	1.40424			s__Actinomycetales_bacterium	0.0489457			tax876	4.24666	1.02347	4.1911	1.07226	1.70268	0.174997	2.85715	1.58805	1.12356	2.18397	2.08926	2.65797	0.525452	0.961188	0.821739	2.21557	0.401669	1.21235	0	0	0	0	0.23224	0	0	0.319619	0		tax276	2.05927	3.225	1.12669
									s__Sphingobacteriales_bacterium	1.40153			s__Rhizobacter_sp._Root1221	0.0487983			tax289	2.27696	5.01248	2.62151	1.96163	4.09725	1.20531	3.67784	2.3313	2.20476	3.6818	1.31761	7.93281	2.21291	2.53708	1.7156	6.15631	3.93241	3.7227	6.83294	8.26534	9.54396	14.4553	7.36991	8.10474	9.15764	13.4497	4.88539		tax456	4.95036	1.39567	3.03666
									s__Macromonas_sp._BK-30	1.40051			s__Bradyrhizobium_icense	0.0487377			tax132	15.6351	21.3369	21.7809	16.5076	16.799	8.38266	29.5234	10.6149	9.7069	14.1249	14.9694	22.5659	3.79048	58.2757	11.0035	41.1987	3.71756	18.8675	3.81676	2.83535	3.59421	3.14383	23.7258	2.76698	7.36666	2.18841	0.963605		tax365	3.37388	3.13667	1.69033
									s__Bradyrhizobium_sp.	1.39964			s__Nitrosomonas_ureae	0.0479864			tax53	22.3296	27.8908	19.3276	25.5792	43.5335	39.8366	14.712	32.6092	15.8933	17.3326	18.4076	23.9463	17.8984	30.7471	23.462	19.77	20.4351	27.6092	112.894	66.5406	61.0052	71.1133	54.6997	34.296	58.0096	80.3655	32.293		tax293	1.84273	4.09127	1.27167
									s__Dechloromonas_sp._H13	1.39964			s__Azoarcus_sp._Aa7	0.0477211			tax358	0.27384	0.263677	1.07462	2.3035	2.01199	0	0.41455	1.14539	0	10.2977	0.225411	0.981682	4.68373	3.08847	3.0229	0.903991	0.593896	11.7592	5.93831	4.44479	5.71427	12.7862	10.0989	1.31643	5.6321	13.816	5.4639		tax2099	1.49776	0.54328	0.826883
									s__Acinetobacter_sp._LoGeW2-3	1.3941			s__Acinetobacter_sp._CS-2	0.0475385			tax658	0	0	0	0.898498	0	0	0.355815	0	0	11.0855	1.75069	1.11362	0	0.501134	0	2.92059	2.07864	15.8021	0	0	0	0	2.40368	5.19591	0	3.30806	0		tax823	0	0	0
									s__Bacteroidetes_bacterium	1.39327			s__Gammaproteobacteria_bacterium	0.0471266
									s__Aquabacterium_sp._NJ1	1.38943			s__Acinetobacter_sp._LoGeW2-3	0.0468855
									s__Acetobacteraceae_bacterium	1.38616			s__Dechloromonas_denitrificans	0.0466106
									s__Bacteriovorax_sp.	1.38062			s__Curvibacter_sp._PD_MW3	0.0463963
									s__Betaproteobacteria_bacterium_RIFCSPLOWO2_12_FULL_63_13	1.38062			s__Nitratireductor_sp.	0.0460426
									s__Acinetobacter_sp._MB5	1.37837			s__Xylophilus_sp.	0.0457374
									s__Nocardioides_sp._zg-1230	1.37734			s__Methylomonas_methanica	0.0452636
									s__Lysobacter_sp.	1.36232			s__Jannaschia_rubra	0.0451453
									s__Nocardioides_sp._STR3	1.36065			s__Klebsiella_pneumoniae	0.045063
									s__Pseudorhodoplanes_sinuspersici	1.35542			s__Lysobacter_sp.	0.043919
									s__Jannaschia_rubra	1.34406			s__Chloroflexi_bacterium_RBG_16_69_14	0.0438317
									s__Sideroxydans_sp._GWF2_59_14	1.34406			s__Actinomycetia_bacterium	0.0429461
									s__Candidatus_Contendobacter_odensis	1.34406			s__Trametes_polyzona	0.0429202
									s__Curvibacter_sp._PD_MW3	1.32936			s__Pseudomonadales_bacterium_32-42-5	0.0425412
									s__Flavobacteriaceae_bacterium	1.32806			s__Chromatiaceae_bacterium	0.0420091
									s__Spirochaetes_bacterium	1.3265			s__Burkholderiales_bacterium_12-64-5	0.0399907
									s__Holophagales_bacterium	1.32226			s__Stutzerimonas_stutzeri	0.0398214
									s__Dehalococcoidales_bacterium	1.30993			s__Acidobacteria_bacterium_RBG_16_70_10	0.0390348
									s__Thauera_phenylacetica	1.30561			s__Novosphingobium_sp._16-62-11	0.0387392
									s__Arthrobacter_sp._Hiyo4	1.29859			s__Dissulfurimicrobium_hydrothermale	0.0383812
									s__Rhizopus_arrhizus	1.26694			s__Pseudomonas_sp._8AS	0.0381447
									s__Limnohabitans_sp._2KL-1	1.26694			s__Nitrosomonas_sp._PY1	0.0378593
									s__Burkholderiales_bacterium_RIFCSPLOWO2_02_FULL_67_64	1.26694			s__Novosphingobium_sp._Gsoil_351	0.0377315
									s__Pseudomonas_sp._Leaf58	1.25812			s__Burkholderia_cenocepacia	0.0376609
									s__Acidobacteria_bacterium_RIFCSPLOWO2_12_FULL_67_14b	1.22092			s__Chitinophagaceae_bacterium	0.0376197
									s__Methanomicrobia_archaeon	1.21447			s__uncultured_denitrifying_bacterium	0.0376074
									s__Bradyrhizobium_sp._OK095	1.20583			s__Holophagales_bacterium	0.0375454
									env_0	1.19431			s__Nocardioides_lacusdianchii	0.0374756
									s__Bdellovibrionales_bacterium	1.11505			s__Pseudomonas_oryzae	0.0373312
									s__Burkholderiaceae_bacterium	1.08601			s__Massilia_sp.	0.0370161
									s__Phenylobacterium_kunshanense	1.06716			s__Bacteroidetes_bacterium	0.0369185
									s__uncultured_bacterium	1.02253			s__Verrucomicrobia_bacterium_RIFCSPLOWO2_12_FULL_64_8	0.0366912
									s__Pseudomonas_sp.	1.001			s__Dermatophilaceae_bacterium	0.0364615
									s__Pseudomonas_sagittaria	1.001			s__Pseudomonas_sp._A-1	0.0364593
									s__Novosphingobium_sp.	1.001			s__Gallionellales_bacterium_GWE2_58_10	0.0357084
									s__Fluviicoccus_keumensis	1.001			s__Parvibaculum_sp.	0.0356982
									s__Klebsiella_pneumoniae	1.001			s__Pseudomonas_oryzagri	0.0354632
									s__Rhodobacteraceae_bacterium	1.001			s__Paraburkholderia_megapolitana	0.0354204
									s__Comamonas_sp.	1.001			s__Spirochaetes_bacterium	0.0352728
									s__Acinetobacter_sp._ANC_4216	1.001			s__Candidatus_Thiodiazotropha_taylori	0.0349713
									s__Actinobacteria_bacterium_RBG_16_68_12	1.001			s__Candidatus_Endoriftia_persephone	0.0345856
									s__Actinobacteria_bacterium_RBG_19FT_COMBO_70_19	1.001			s__Macromonas_sp._BK-30	0.0345743
									s__Candidatus_Competibacteraceae_bacterium	1.001			s__Pseudomonas_sp._YIM_B01952	0.0345726
									s__Polaromonas_sp._35-63-240	1.001			s__Pseudomonas_guryensis	0.0343574
									s__Verrucomicrobiales_bacterium	1.001			s__Luteimonas_sp.	0.0342277
									s__Deltaproteobacteria_bacterium_CG03_land_8_20_14_0_80_45_14	1.001			s__Thermoguttaceae_bacterium	0.0341538
									s__Thiobacillus_sp._SCN_62-729	1.001			s__Hyphomicrobium_denitrificans	0.0340287
									s__Nitrospira_lenta	1.001			s__Hydrogenophaga_crocea	0.0334947
									s__Thermomonas_sp.	1.001			s__Nocardioides_sp.	0.0332532
									s__Sulfuricaulis_limicola	1.001			s__Hyphomicrobiaceae_bacterium	0.0332209
									s__Anaeromyxobacter_sp._SG63	1.001			s__Thermoanaerobaculia_bacterium	0.0331414
									s__Acinetobacter_sp._ANC_4218	1.001			s__Aquabacterium_sp._NJ1	0.0326381
									s__Alicycliphilus_sp.	1.001			s__Novosphingobium_ginsenosidimutans	0.0323583
									s__Hyphomicrobium_zavarzinii	1.001			s__Acinetobacter_sp._MB5	0.032284
									s__Flavihumibacter_stibioxidans	1.001			s__Methyloversatilis_universalis	0.032021
									s__Turneriella_sp.	1.001			s__Acidovorax_sp._HMWF018	0.0319708
									s__Paraburkholderia_kururiensis	1.001			s__Geomonas_paludis	0.0319037
									s__Rhodocyclaceae_bacterium_UTPRO2	1.001			s__Pseudorhodoplanes_sinuspersici	0.0318706
									s__Hydrogenophilales_bacterium_28-61-11	1.001			s__Pseudomonas_sp._R-28-1W-6	0.0316544
									s__Aquabacter_sp._L1I39	1.001			s__Citrifermentans_bremense	0.031567
									s__Ramlibacter_tataouinensis	1.001			s__Aquabacterium_fontiphilum	0.0311368
									s__Brevundimonas_sp.	1.001			s__Deltaproteobacteria_bacterium_RIFCSPLOWO2_02_FULL_50_16	0.0310074
									s__unclassified_g__Methylomicrobium	1.001			s__uncultured_organism	0.0307451
									s__Cellvibrio_japonicus	1.001			s__unclassified_g__Comamonas	0.0307105
									s__Candidatus_Methylumidiphilus_alinenensis	1.001			s__Sterolibacteriaceae_bacterium	0.0306349
									s__Celeribacter_neptunius	1.001			s__Paraburkholderia_silvatlantica	0.0302738
									s__Geomonas_paludis	1.001			s__Limnohabitans_sp._2KL-1	0.0301778
									s__Novosphingobium_sp._Gsoil_351	1.001			s__Acinetobacter_sp._ANC_4218	0.0300271
									s__Aquabacterium_pictum	1.001			s__Limnobacter_sp.	0.0297852
									s__Acidovorax_kalamii	1.001			s__Caballeronia_glathei	0.0297407
									s__Mesorhizobium_sp._SCAU11	1.001			s__Chitinivibrionia_bacterium	0.0297113
									s__Sandaracinaceae_bacterium	1.001			s__Flavobacteriaceae_bacterium	0.0294316
									s__Clostridium_butyricum	1.001			s__Oceanibaculum_nanhaiense	0.0294222
									s__Kribbella_flavida	1.001			s__Roseovarius_sp.	0.0292707
									s__Bradyrhizobium_guangdongense	1.001			s__Candidatus_Brocadiaceae_bacterium	0.029157
									s__Betaproteobacteria_bacterium_HGW-Betaproteobacteria-2	1.001			s__Betaproteobacteria_bacterium_RBG_16_66_20	0.0290707
									s__Mesorhizobium_chacoense	1.001			s__Roseomonas_rubea	0.0289351
									s__Corallococcus_exiguus	1.001			s__Rhodospirillales_bacterium	0.0288519
									s__Anatilimnocola_aggregata	1.001			s__unclassified_g__Anaeromyxobacter	0.0284824
									s__Hydrogenophilales_bacterium_32-62-9	1.001			s__Methyloceanibacter_marginalis	0.0283617
									s__Novosphingobium_lentum	1.001			s__Ideonella_sp.	0.02832
									s__Candidatus_Blautia_stercorigallinarum	1.001			s__Acinetobacter_sp._ANC_4910	0.0282812
									s__Marmoricola_pocheonensis	1.001			s__Burkholderiales_bacterium_RIFCSPHIGHO2_12_FULL_63_20	0.0282207
									s__Candidatus_Dactylopiibacterium_carminicum	1.001			s__Novosphingobium_sp._TH158	0.0281251
									s__Thermodesulfovibrio_aggregans	1.001			s__Sideroxydans_sp._GWF2_59_14	0.0280543
									s__Deltaproteobacteria_bacterium_GWC2_65_14	1.001			s__Methylobacter_sp.	0.0279423
									s__Proteobacteria_bacterium_HN_bin10	1.001			s__Dechloromonas_sp._H13	0.0278869
									env_3	1.001			s__Burkholderiaceae_bacterium	0.0277947
									s__Moraxellaceae_bacterium	1.001			s__Roseateles_depolymerans	0.0277529
									s__Hyphomicrobiales_bacterium	1.001			s__Sphingobacteriales_bacterium	0.0275766
									s__Pseudomonas_fluvialis	1.001			s__Hyphomicrobium_sp._SCN_65-11	0.0274265
									s__Thermoleophilia_bacterium	1.001			s__Candidatus_Eisenbacteria_bacterium	0.0273248
									s__Hyphomicrobiaceae_bacterium	1.001			s__Nitrosomonas_sp._JL21	0.0272111
									s__Rhodocyclaceae_bacterium	1.001			s__Paraburkholderia_phenoliruptrix	0.0269826
									s__Thermoanaerobaculia_bacterium	1.001			s__Nitrosomonadales_bacterium	0.0260556
									s__Pseudomonas_alcaligenes	1.001			s__Rhizopus_arrhizus	0.0260364
									s__Mesorhizobium_sp.	1.001			s__uncultured_microorganism	0.0259765
									s__Gemmobacter_aquaticus	1.001			s__Lutibacter_sp.	0.0256381
									s__Methylomicrobium_lacus	1.001			s__Thermoanaerobaculaceae_bacterium	0.025359
									s__Xanthobacteraceae_bacterium	1.001			s__Mesorhizobium_sp._M00.F.Ca.ET.158.01.1.1	0.0247875
									s__Rhodospirillaceae_bacterium	1.001			s__Pseudomonas_benzenivorans	0.0247859
									s__Aestuariivirga_sp.	1.001			s__Cereibacter_sphaeroides	0.0247564
									s__Pseudorhodoplanes_sp.	1.001			s__Caulobacteraceae_bacterium	0.024582
									s__unclassified_g__Acinetobacter	1.001			s__Staphylococcus_epidermidis	0.0243695
									s__Pseudomonas_oryzagri	1.001			s__Candidatus_Aminicenantes_bacterium_RBG_13_63_10	0.0242286
									s__Candidatus_Methylomirabilis_oxyfera	1.001			s__Ramlibacter_sp.	0.02415
									s__Stutzerimonas_stutzeri	1.001			s__Xenophilus_sp._Marseille-Q4582	0.0240882
									s__Pseudomonas_sp._L-22-4S-12	1.001			s__Acinetobacter_sp._ANC_4216	0.0238667
									s__Limnohabitans_sp.	1.001			s__Deltaproteobacteria_bacterium_GWA2_65_63	0.0236296
									s__Aromatoleum_sp.	1.001			s__Aquabacterium_pictum	0.0233106
									s__Pseudomonas_sp._8AS	1.001			s__Dechloromonas_sp._CZR5	0.0232643
									s__Candidatus_Omnitrophica_bacterium	1.001			s__Vibrio_cholerae	0.0231273
									s__Alteraurantiacibacter_buctensis	1.001			s__Candidatus_Obscuribacterales_bacterium	0.0231119
									s__Methylosarcina_fibrata	1.001			s__Rhodoplanes_sp.	0.0231077
									s__Acinetobacter_junii	1.001			s__Kiritimatiellae_bacterium	0.0229188
									s__Sphingomonadaceae_bacterium	1.001			s__Diaphorobacter_sp.	0.0228192
									s__Acinetobacter_sp.	1.001			s__Rhodoferax_aquaticus	0.0226333
									s__Blastocatellia_bacterium	1.001			s__Methanomicrobia_archaeon	0.0224416
									s__Nitrospira_sp._CG24D	1.001			s__Betaproteobacteria_bacterium_HGW-Betaproteobacteria-10	0.0224368
									s__Methyloversatilis_sp.	1.001			s__Aurantimonas_sp._Leaf443	0.0223856
									s__Ideonella_sp.	1.001			s__Rhodoferax_sp._BAB1	0.0220697
									s__unclassified_g__Stutzerimonas	1.001			s__Panacagrimonas_sp.	0.0220254
									s__Chromatiaceae_bacterium	1.001			s__Thauera_phenylacetica	0.0218961
									s__Polaromonas_eurypsychrophila	1.001			s__Desulfobacterium_sp.	0.0218519
									s__Nocardioides_sp.	1.001			s__Anaerolineae_bacterium	0.0216564
									s__Deltaproteobacteria_bacterium_RBG_16_49_23	1.001			s__Bradyrhizobium_sp._SRL28	0.0215549
									s__Pseudomonas_sp._A-1	1.001			s__Anaeromyxobacter_sp._SG26	0.0213619
									s__Novosphingobium_aromaticivorans	1.001			s__Comamonas_aquatica	0.0211927
									s__Erythrobacter_sp.	1.001			s__Paraburkholderia_kururiensis	0.0211641
									s__Sterolibacteriaceae_bacterium	1.001			s__Pedococcus_cremeus	0.0210521
									s__Sphingorhabdus_lacus	1.001			s__Perlucidibaca_piscinae	0.0210296
									s__Acinetobacter_baumannii	1.001			s__Methylococcaceae_bacterium_NSO1	0.0210081
									s__Zoogloeaceae_bacterium	1.001			s__Candidatus_Omnitrophica_bacterium	0.0206833
									s__Burkholderiales_bacterium_RIFCSPHIGHO2_12_FULL_69_20	1.001			s__Nitrospira_sp._CG24D	0.0205408
									s__Ferrigenium_kumadai	1.001			s__Bdellovibrio_bacteriovorus	0.0203598
									s__Methyloceanibacter_marginalis	1.001			s__Azorhizobium_sp._12-66-6	0.0203598
									s__Pyrinomonadaceae_bacterium	1.001			s__Gammaproteobacteria_bacterium_SG8_30	0.0203478
									s__Roseomonas_sp.	1.001			s__Pseudomonas_sp._OA3	0.0202667
									s__Pseudomonas_benzenivorans	1.001			s__Rhodoplanes_elegans	0.0202621
									s__Thermogutta_sp.	1.001			s__Methyloversatilis_sp.	0.0201852
									s__Lacisediminimonas_profundi	1.001			s__Nocardioides_sp._STR3	0.0200519
									s__Bryobacteraceae_bacterium	1.001			s__Candidatus_Methylomirabilis_oxyfera	0.0200296
									s__Tabrizicola_sp.	1.001			s__Fluviicoccus_keumensis	0.019963
									s__Candidatus_Latescibacteria_bacterium	1.001			s__Ilumatobacter_sp.	0.019963
									s__Azotobacter_vinelandii	1.001			s__Candidatus_Hydrogenedentes_bacterium	0.0199185
									s__Chloroflexi_bacterium_RBG_16_57_11	1.001			s__Micrococcales_bacterium	0.0196574
									s__Bradyrhizobium_rifense	1.001			s__Mesorhizobium_sp.	0.0196078
									s__Pseudomonas_sp._PAH14	1.001			s__Cyanobacteria_bacterium_UBA11368	0.0196024
									s__Alsobacter_sp._SYSU_M60028	1.001			s__Erythrobacter_sp._HI0028	0.0194286
									s__Dermatophilaceae_bacterium	1.001			s__Tabrizicola_oligotrophica	0.0191852
									s__Acidovorax_soli	1.001			s__Pseudomonas_sagittaria	0.019085
									s__Desulfuromonadales_bacterium_GWC2_61_20	1.001			s__Acinetobacter_junii	0.019085
									s__Syntrophales_bacterium	1.001			s__Kribbella_sp._VKM_Ac-2571	0.019085
									s__Pseudomonas_sp._WS_5013	1.001			s__Bradyrhizobium_sp._170	0.019085
									s__Geobacter_sp.	1.001			s__Flavobacterium_fluviatile	0.019085
									s__Acinetobacter_bouvetii	1.001			s__Alphaproteobacteria_bacterium_HGW-Alphaproteobacteria-6	0.019036
									s__Methyloglobulus_sp.	1.001			s__Sphingorhabdus_lacus	0.0189588
									s__Azonexaceae_bacterium	1.001			s__Desulfuromonadales_bacterium_GWC2_61_20	0.0189412
									s__Rhodoferax_aquaticus	1.001			s__Acidobacteria_bacterium	0.0189107
									s__Kofleriaceae_bacterium	1.001			s__Nitrospira_lenta	0.0189107
									s__Pseudomonas_sp._D7-10	1.001			s__Betaproteobacteria_bacterium_HGW-Betaproteobacteria-12	0.0189107
									s__Thioploca_ingrica	1.001			s__Bradyrhizobium_sp._AUGA_SZCCT0283	0.0189107
									s__Kiritimatiellae_bacterium	1.001			s__Actinophytocola_sp.	0.0189107
									s__Methylomicrobium_agile	1.001			s__Pseudomonas_sp._Leaf58	0.0188741
									s__Trametes_polyzona	1.001			s__Nocardioides_ganghwensis	0.0188392
									s__Paraburkholderia_megapolitana	1.001			s__Thioploca_ingrica	0.0188222
									s__Tepidimonas_thermarum	1.001			s__Pseudorhodoplanes_sp.	0.0186667
									s__Mycobacterium_tuberculosis	1.001			s__Candidatus_Contendobacter_odensis	0.0186222
									s__Methylococcaceae_bacterium_NSO1	1.001			s__Nocardioides_litoris	0.0185556
									s__Flavobacteriales_bacterium	1.001			s__Methanosaeta_sp._ASO1	0.0185263
									s__Paraburkholderia_phenoliruptrix	1.001			s__Mycobacterium_tuberculosis	0.0183485
									s__Ideonella_alba	1.001			s__Candidatus_Nanopelagicales_bacterium	0.0183104
									s__Hyphomonas_sp._32-62-5	1.001			s__Phycisphaerales_bacterium	0.0182963
									s__Bdellovibrio_bacteriovorus	1.001			s__Bradyrhizobium_sp._cir1	0.0182963
									s__Povalibacter_uvarum	1.001			s__Pseudomonas_aeruginosa	0.0182106
									s__Inhella_proteolytica	1.001			s__Streptomyces_sp._AC627_RSS907	0.0181172
									s__unclassified_g__Hydrogenophaga	1.001			s__Gammaproteobacteria_bacterium_HGW-Gammaproteobacteria-3	0.0180741
									s__Bradyrhizobium_sp._AUGA_SZCCT0283	1.001			s__Pseudomonadales_bacterium_RIFCSPLOWO2_02_FULL_63_210	0.0178444
									s__Pseudomonas_sp._MRCP1333	1.001			s__Candidatus_Lokiarchaeota_archaeon	0.0178074
									s__Novosphingobium_ginsenosidimutans	1.001			s__Hydrogenophilales_bacterium_CG_4_9_14_3_um_filter_63_34	0.0177778
									s__Deltaproteobacteria_bacterium_CSP1-8	1.001			s__Bradyrhizobium_guangdongense	0.0177778
									s__Giesbergeria_sp.	1.001			s__Methylocystis_sp._MJC1	0.0177753
									s__Anaeromyxobacter_sp._PSR-1	1.001			s__Bradyrhizobium_valentinum	0.0176963
									s__Thermomonas_alba	1.001			s__Ignavibacteriales_bacterium	0.0176952
									s__Rhodocyclales_bacterium_GWA2_65_19	1.001			s__Burkholderia_sp._A27	0.017653
									s__Streptomyces_sp._AC627_RSS907	1.001			s__Beggiatoa_sp._4572_84	0.0175564
									s__Alphaproteobacteria_bacterium_HGW-Alphaproteobacteria-6	1.001			s__Anatilimnocola_aggregata	0.0175556
									s__Methylomicrobium_sp.	1.001			s__Comamonas_sp.	0.0175407
									s__Lutibacter_sp.	1.001			s__Bradyrhizobium_sediminis	0.0175338
									s__Polaromonas_sp._AER18D-145	1.001			s__unclassified_g__Methylomicrobium	0.0174649
									s__Acidithiobacillales_bacterium_SM1_46	1.001			s__Microbacteriaceae_bacterium	0.0174222
									s__Actinomadura_sp._7K507	1.001			s__Rhodoblastus_sp.	0.0173342
									s__Acidobacteriales_bacterium	1.001			s__Acidobacteriaceae_bacterium	0.0172788
									s__Noviherbaspirillum_denitrificans	1.001			s__Methylosarcina_fibrata	0.0171667
									s__Acinetobacter_sp._ANC_4910	1.001			s__Betaproteobacteria_bacterium_RIFCSPLOWO2_02_FULL_67_19	0.0171429
									s__Undibacter_mobilis	1.001			s__Pseudomonas_sp._L-22-4S-12	0.0171111
									s__Aquisalimonas_asiatica	1.001			s__Alsobacter_sp._SYSU_M60028	0.0171111
									s__Roseomonas_terrae	1.001			s__Sulfuricaulis_limicola	0.0170806
									s__Bradyrhizobium_japonicum	1.001			s__Leifsonia_sp._C5G2	0.0170292
									s__Nocardioides_litoris	1.001			s__Roseinatronobacter_sp.	0.0170292
									s__Acinetobacter_sp._ANC_4169	1.001			s__Aquimarina_celericrescens	0.0170292
									s__Mesorhizobium_sp._WSM4306	1.001			s__Stenotrophomonas_maltophilia	0.016949
									s__Propionibacteriales_bacterium	1.001			s__Thauera_chlorobenzoica	0.0169412
									s__Nitrospirae_bacterium_13_2_20CM_2_61_4	1.001			s__Thiobacillus_sp._SCN_62-729	0.0169192
									s__Streptomycetaceae_bacterium	1.001			s__Acinetobacter_sp.	0.016915
									s__Roseomonas_rubea	1.001			s__Verrucomicrobiales_bacterium	0.0169045
									s__Methylomonas_sp._SURF-1	1.001			s__Anaeromyxobacter_sp._SG63	0.0169045
									s__Bordetella_hinzii	1.001			s__Bradyrhizobium_japonicum	0.0169045
									s__Candidatus_Woesearchaeota_archaeon	1.001			s__Sulfurivermis_fontis	0.0168963
									s__Flavobacterium_fluviatile	1.001			s__Gemmobacter_aquaticus	0.0168519
									s__Hydrogenophaga_aromaticivorans	1.001			s__Brevundimonas_sp.	0.0168519
									s__Bradyrhizobium_valentinum	1.001			s__Chloroflexi_bacterium_RBG_16_57_11	0.0168192
									s__Gammaproteobacteria_bacterium_RIFOXYD12_FULL_61_37	1.001			s__Sinobacterium_sp.	0.0168192
									s__Afipia_sp._GAS231	1.001			s__Flavihumibacter_stibioxidans	0.0168192
									s__Acidovorax_sp._KKS102	1.001			s__Prescottella_equi	0.0168192
									s__Candidatus_Nitrosocosmicus_oleophilus	1.001			s__Moraxellaceae_bacterium	0.0168017
									s__Actinobacteria_bacterium_13_1_20CM_3_68_9	1.001			s__Acidovorax_soli	0.0168
									s__Vicinamibacteraceae_bacterium	1.001			s__Hyphomicrobium_zavarzinii	0.0168
									s__Methylocystis_sp._MJC1	1.001			s__Azonexaceae_bacterium	0.0167173
									s__Thauera_hydrothermalis	1.001			s__Betaproteobacteria_bacterium_RIFCSPLOWO2_12_FULL_63_13	0.0165916
									s__Leifsonia_sp._C5G2	1.001			s__Candidatus_Methylomirabilis_limnetica	0.016563
									s__Sulfurimonas_sp.	1.001			s__Methylococcaceae_bacterium_NSP1-2	0.016563
									s__Chloroflexi_bacterium_RBG_19FT_COMBO_50_10	1.001			s__Microcoleus_sp._T3-bin5	0.016563
									s__Burkholderia_cepacia	1.001			s__Oharaeibacter_diazotrophicus	0.0165393
									s__Candidatus_Sumerlaeota_bacterium	1.001			s__Pseudomonas_oleovorans	0.0164741
									s__Burkholderiales_bacterium_PBB6	1.001			s__Arthrobacter_sp._H5	0.0164706
									s__Hydrogenophaga_sp._SCN_70-13	1.001			s__Salaquimonas_sp.	0.0164655
									s__Betaproteobacteria_bacterium_13_1_40CM_4_64_4	1.001			s__Mesorhizobium_chacoense	0.0163852
									s__Ensifer_adhaerens	1.001			s__bacterium_HR29	0.0163636
									s__Brevundimonas_albigilva	1.001			s__Propionivibrio_dicarboxylicus	0.0162667
									s__Plasticicumulans_lactativorans	1.001			s__Thermomonas_alba	0.0162222
									s__Pseudomonas_corrugata	1.001			s__Sulfuricurvum_sp._24-42-5	0.0162
									s__Comamonas_jiangduensis	1.001			s__Deltaproteobacteria_bacterium_RIFOXYB2_FULL_66_7	0.0162
									s__Enterobacter_asburiae	1.001			s__Caulobacterales_bacterium_32-67-6	0.0161667
									s__Streptococcus_agalactiae	1.001			s__Sphingorhabdus_sp._109	0.0161559
									s__Bradyrhizobium_sp._SRL28	1.001			s__Methylomicrobium_sp.	0.0161162
									s__Coriobacteriales_bacterium	1.001			s__Thauera_hydrothermalis	0.0160794
									s__Pseudomonas_sp._PDM14	1.001			s__Mesorhizobium_sp._WSM4306	0.0160741
									s__Candidatus_Velamenicoccus_archaeovorus	1.001			s__Halobacteriovorax_marinus	0.0160741
									s__Fimbriiglobus_ruber	1.001			s__Pedobacter_jejuensis	0.0160222
									s__Sphingobium_sp._Leaf26	1.001			s__Turneriella_sp.	0.0160034
									s__Acidobacteriaceae_bacterium	1.001			s__Alteraurantiacibacter_buctensis	0.016
									s__Mesorhizobium_sp._M2C.T.Ca.TU.009.01.2.1	1.001			s__Vicinamibacteraceae_bacterium	0.016
									s__Paraburkholderia_silvatlantica	1.001			s__Nitrospirae_bacterium_GWC1_57_7	0.016
									s__Lysobacter_soli	1.001			s__Pseudomonas_sp._WS_5013	0.015986
									s__Polyangiaceae_bacterium_UTPRO1	1.001			s__Nitrospira_sp._ST-bin4	0.0159429
									s__Omnitrophica_WOR_2_bacterium_RIFCSPLOWO2_12_FULL_46_30	1.001			s__Candidatus_Bipolaricaulota_bacterium	0.0158993
									s__Microcoleus_sp._T3-bin5	1.001			s__Syntrophomonadaceae_bacterium	0.015873
									s__Azospira_sp.	1.001			s__Azospira_oryzae	0.0157778
									s__Limnohabitans_sp._T6-5	1.001			s__Aestuariivirga_sp.	0.015763
									s__Azorhizobium_sp._35-67-5	1.001			s__Methylibium_sp._NZG	0.01575
									s__Paracoccus_sp.	1.001			s__Paracoccus_sp.	0.01575
									s__Betaproteobacteria_bacterium_RIFCSPLOWO2_12_FULL_62_58	1.001			s__Afipia_sp._GAS231	0.0156444
									s__Sulfuricurvum_sp._GWF2_44_89	1.001			s__Nocardioides_sp._J2M5	0.0156074
									s__Halobacteriovorax_marinus	1.001			s__Ferrigenium_kumadai	0.0155556
									s__Sphingorhabdus_sp._109	1.001			s__Pseudomonas_thermotolerans	0.0155556
									s__Polynucleobacter_sp._35-46-207	1.001			s__Caldimonas_manganoxidans	0.0155556
									s__Azoarcus_sp._Aa7	1.001			s__Hydrogenophilales_bacterium_16-64-40	0.01555
									s__Streptomyces_sp._SID10244	1.001			s__Omnitrophica_WOR_2_bacterium_RIFCSPLOWO2_12_FULL_46_30	0.0155294
									s__Methanosaeta_sp._PtaU1.Bin112	1.001			s__Pseudomonadales_bacterium_32-61-5	0.0155077
									s__Oceanibaculum_nanhaiense	1.001			s__Celeribacter_neptunius	0.0154074
									s__Acidobacteria_bacterium_13_1_40CM_65_14	1.001			s__Undibacterium_baiyunense	0.0154
									s__Erythrobacter_sp._SDW2	1.001			s__Limnohabitans_sp._2KL-3	0.0153474
									s__Aquariibacter_albus	1.001			s__Sideroxydans_lithotrophicus	0.0153474
									s__Mesorhizobium_sp._ORS_3359	1.001			s__Arthrobacter_sp._Hiyo4	0.0153333
									s__Acidovorax_sp._35-64-16	1.001			s__Candidatus_Methylumidiphilus_alinenensis	0.0152761
									s__Acidithiobacillales_bacterium_SG8_45	1.001			s__Pseudomonas_chlororaphis	0.0152203
									s__Panacagrimonas_sp.	0.927117			s__Variibacter_gotjawalensis	0.0152203
									s__Desulfuromonadales_bacterium	0.898029			s__Acinetobacter_sp._WCHAc060042	0.0152203
									s__Parvibaculum_sp.	0.872965			env_3	0.0151966
									s__Dechloromonas_denitrificans	0.857194			s__Hyphomicrobiales_bacterium	0.015
									s__Arthrobacter_sp._HMWF013	0.819648			s__Novosphingobium_sp.	0.015
									s__Streptomyces_aurantiogriseus	0.77749			s__Variovorax_sp.	0.015
									s__Roseovarius_sp.	0.75394			s__unclassified_g__Limnohabitans	0.015
									s__Bacteriovoracaceae_bacterium	0.737757			s__Methylovulum_sp.	0.015
									s__Pseudomonas_sp._R-28-1W-6	0.711028			s__Acidovorax_sp._KKS102	0.0149333
									s__Anaerolineaceae_bacterium	0.697448			s__Gammaproteobacteria_bacterium_HGW-Gammaproteobacteria-2	0.0149333
									s__Dissulfurimicrobium_hydrothermale	0.662557			s__Mitsuaria_sp._WAJ17	0.0149231
									s__Nitrosomonas_ureae	0.661983			s__Acinetobacter_sp._LUNF3	0.0148889
									s__Massilia_sp.	0.653208			s__Solirubrobacter_sp._URHD0082	0.0148596
									s__Roseomonas_gilardii	0.633236			s__Alphaproteobacteria_bacterium_HGW-Alphaproteobacteria-2	0.0148596
									s__Bradyrhizobium_icense	0.619285			s__Oryzihumus_leptocrescens	0.0147852
									s__Bradyrhizobium_sediminis	0.613739			s__Pseudomonas_sp._Gr57	0.014763
									s__Beijerinckiaceae_bacterium	0.594154			s__Tepidimonas_thermarum	0.0147277
									s__Bosea_sp.	0.585406			s__Coriobacteriales_bacterium	0.0147
									s__Xylophilus_sp.	0.559628			s__unclassified_g__Stutzerimonas	0.0146741
									s__Methanomicrobiales_archaeon_HGW-Methanomicrobiales-3	0.447303			s__Tabrizicola_sp.	0.0146741
									s__Cereibacter_sphaeroides	0.399107			s__Skermanella_aerolata	0.0146545
									s__Ignavibacteriales_bacterium	0.38137			s__Limnohabitans_sp.	0.0146162
									s__Pedococcus_cremeus	0.38137			s__Gammaproteobacteria_bacterium_SG8_31	0.0145714
									s__Phenylobacterium_aquaticum	0.38137			s__Actinobacteria_bacterium_13_1_20CM_3_68_9	0.0145657
									s__Pseudomonas_sp._OF001	0.362084			s__Rhodoferax_sp._MIZ03	0.014527
									s__Comamonas_aquatica	0.343038			s__Rhodobacteraceae_bacterium	0.0145185
									s__Deltaproteobacteria_bacterium_RIFCSPLOWO2_02_FULL_50_16	0.300448			s__Rhodospirillaceae_bacterium	0.0144538
									s__Limnohabitans_sp._103DPR2	0.277371			s__Blastocatellia_bacterium	0.0144
									s__Chitinivibrionia_bacterium	0.156178			s__Parafilimonas_terrae	0.0144
									s__Betaproteobacteria_bacterium_SG8_40	0.0830461			s__Arthrobacter_sp._TB_26	0.0143919
									s__Yasminevirus_sp._GU-2018	0.0830461			s__Sphingorhabdus_contaminans	0.0143864
									s__Rhodopseudomonas_palustris	0.0830461			s__Aquabacter_sp._L1I39	0.014363
									s__Betaproteobacteria_bacterium_RBG_16_66_20	0.0743298			s__Pseudomonas_alcaligenes	0.0143394
									s__Arthrobacter_sp._TB_26	0.0743298			s__Aromatoleum_sp.	0.01425
									s__Azospira_oryzae	0.0743298			s__Sandaracinus_sp.	0.01425
									s__Bradyrhizobiaceae_bacterium	0.0539951			s__Sphingobium_indicum	0.0142222
									env_16	0			s__Thiothrix_unzii	0.0142048
									s__Deltaproteobacteria_bacterium	0			s__Acidimicrobiia_bacterium	0.0141778
									s__Acidobacteria_bacterium	0			s__Limnohabitans_sp._T6-5	0.0141692
									s__Chloroflexi_bacterium	0			s__Raoultella_planticola	0.0141556
									s__Nitrospira_sp.	0			s__Comamonadaceae_bacterium_CG17_big_fil_post_rev_8_21_14_2_50_60_13	0.0141414
									s__Alphaproteobacteria_bacterium	0			s__Gellertiella_hungarica	0.0141414
									s__Nitrospirae_bacterium	0			s__Candidatus_Latescibacteria_bacterium	0.0141176
									s__Thiobacillus_sp.	0			s__Candidatus_Brocadia_sinica	0.0140766
									s__Pseudomonas_sp._HAR-UPW-AIA-41	0			s__Sulfuricaulis_sp.	0.0140519
									s__bacterium	0			s__Povalibacter_uvarum	0.0140519
									s__Methylotenera_sp._G11	0			s__Pseudomonas_fluvialis	0.014026
									s__Planctomycetota_bacterium	0			s__Rhodocyclaceae_bacterium	0.0139919
									s__Verrucomicrobia_bacterium	0			s__Sandaracinaceae_bacterium	0.0138316
									env_1	0			s__Alkalilimnicola_ehrlichii	0.0138193
									s__Betaproteobacteria_bacterium_SCN2	0			s__Falsiroseomonas_tokyonensis	0.0137788
									s__Rhodoferax_sp.	0			s__Sphaerotilus_montanus	0.0137778
									s__Actinobacteria_bacterium	0			s__Paraburkholderia_terrae	0.0137412
									s__Nitrospiraceae_bacterium	0			s__Gammaproteobacteria_bacterium_RIFOXYD12_FULL_61_37	0.0137143
									s__Comamonadaceae_bacterium	0			s__Burkholderiales_bacterium_RIFCSPLOWO2_12_FULL_61_40	0.0137143
									s__Lysobacter_daejeonensis	0			s__Afipia_sp._9(2017)	0.0137143
									s__Methylotenera_sp.	0			s__Myxococcus_sp._AM001	0.0137143
									s__Sulfuritalea_sp.	0			s__Streptomyces_sp._SID10244	0.0137143
									s__Desulfobacterales_bacterium	0			s__Nocardioides_szechwanensis	0.0137143
									s__Pseudomonadales_bacterium	0			s__Pseudomonas_sp._MRCP1333	0.0137143
									s__Desulfobacteraceae_bacterium	0			s__Nitrososphaeraceae_archaeon	0.0136608
									s__Anaerolineales_bacterium	0			s__Sphaerisporangium_melleum	0.0136608
									s__candidate_division_NC10_bacterium	0			s__Pseudomonas_sp._D7-10	0.0136111
									s__Burkholderiales_bacterium_RIFCSPHIGHO2_01_FULL_63_240	0			s__bacterium_HR16	0.0136111
									s__unclassified_g__Pseudomonas	0			s__Verrucomicrobia_bacterium_ADurb.Bin122	0.0136111
									s__Candidatus_Bathyarchaeota_archaeon	0			s__Limnohabitans_sp._103DPR2	0.0135505
									s__Hydrogenophaga_sp.	0			s__Methylotenera_oryzisoli	0.0134788
									s__Vicinamibacteria_bacterium	0			s__Thermomonas_sp.	0.0134706
									s__Sphingomonadales_bacterium	0			s__Chloroflexi_bacterium_RBG_16_52_11	0.0134476
									s__Aquabacterium_parvum	0			s__Nocardioides_sp._InS609-2	0.0134465
									s__Nitrososphaeraceae_archaeon	0			s__Acinetobacter_sp._ANC_4169	0.0134444
									s__Thauera_sp.	0			s__Methylophilales_bacterium_RIFCSPHIGHO2_02_FULL_57_10	0.0134444
									s__Chromatiales_bacterium	0			s__candidate_division_NC10_bacterium_RIFCSPLOWO2_02_FULL_66_22	0.0134444
									s__Methylotenera_mobilis	0			s__Lysobacter_pythonis	0.0134
									s__Nocardioides_sp._WL0053	0			s__unclassified_g__Acinetobacter	0.0133905
									s__Nitrosarchaeum_sp.	0			s__Actinobacteria_bacterium_RBG_19FT_COMBO_70_19	0.0133856
									s__Methylocystis_parvus	0			s__Oleiphilus_sp._HI0065	0.0133856
									s__Rhodocyclales_bacterium	0			s__Polaromonas_sp._35-63-240	0.0133333
									s__Polaromonas_sp.	0			s__Cellvibrio_japonicus	0.0133333
									s__Opitutaceae_bacterium	0			s__Sphingomonas_jaspsi	0.0133
									s__Syntrophaceae_bacterium	0			s__Novosphingobium_aerophilum	0.0132923
									s__Hydrogenophilaceae_bacterium	0			s__Colwellia_sp.	0.0132545
									s__Gaiella_occulta	0			s__Marmoricola_pocheonensis	0.0132545
									s__Syntrophobacterales_bacterium	0			s__Vibrio_vulnificus	0.0131894
									s__Methylomicrobium_sp._RS1	0			s__Candidatus_Rokubacteria_bacterium	0.013163
									s__Pseudomonas_linyingensis	0			s__Candidatus_Dependentiae_bacterium	0.0130667
									s__Bauldia_sp.	0			s__Candidatus_Blautia_stercorigallinarum	0.0129925
									s__Nitrospira_cf._moscoviensis_SBR1015	0			s__Ramlibacter_alkalitolerans	0.0129778
									s__Planctomycetaceae_bacterium	0			s__Firmicutes_bacterium	0.0129455
									s__Pseudomonas_aromaticivorans	0			s__Brevundimonas_albigilva	0.0129366
									s__Solirubrobacterales_bacterium	0			s__Afipia_sp.	0.0129231
									s__Roseomonas_oryzicola	0			s__Noviherbaspirillum_denitrificans	0.0129231
									s__Candidatus_Aminicenantes_bacterium	0			s__Hydrogenophaga_flava	0.0128976
									s__Dehalococcoidia_bacterium	0			s__Novosphingobium_flavum	0.0128571
									s__Piscinibacter_sp.	0			s__Nitrosopumilus_sp.	0.0128342
									s__Pseudolabrys_sp.	0			s__Chloracidobacterium_sp.	0.0128342
									s__Ramlibacter_lithotrophicus	0			s__Methylomicrobium_lacus	0.0126553
									s__Acidovorax_sp.	0			s__Ramlibacter_lithotrophicus	0.0125714
									s__Nitrosopumilales_archaeon	0			s__Chloroflexi_bacterium_RBG_16_47_49	0.0124019
									s__Vitreoscilla_sp.	0			s__Tsuneonella_troitsensis	0.0124019
									s__Ottowia_sp.	0			s__Methanomicrobiales_archaeon_HGW-Methanomicrobiales-3	0.0124
									s__Candidatus_Nanopelagicales_bacterium	0			s__Novosphingobium_sp._12-62-10	0.0124
									s__Hydrogenophilales_bacterium	0			s__Sphingomonadaceae_bacterium	0.0123077
									s__Burkholderiales_bacterium_PBB5	0			s__Arthrobacter_sp._NicSoilB4	0.0123077
									s__Candidatus_Accumulibacter_sp.	0			s__Miltoncostaea_oceani	0.0123077
									s__Hyphomonadaceae_bacterium	0			s__Pseudomonas_sp._PAH14	0.0123077
									s__Chloroflexi_bacterium_RBG_13_50_21	0			s__Reyranella_sp.	0.0122889
									s__Deltaproteobacteria_bacterium_RBG_13_53_10	0			s__Novosphingobium_aromaticivorans	0.0122857
									s__Methylococcaceae_bacterium_NSM2-1	0			s__Candidatus_Brocadiales_bacterium	0.0122807
									s__Reyranella_sp.	0			s__Desulfobacteraceae_bacterium	0.01225
									s__Rhizobacter_sp.	0			s__Halieaceae_bacterium	0.01225
									s__Thermoplasmata_archaeon	0			s__Caldilineales_bacterium	0.0122222
									s__Gaiellaceae_bacterium	0			s__Aquitalea_sp.	0.0121558
									s__Pseudomonas_oleovorans	0			s__Kribbella_flavida	0.01215
									s__Escherichia_coli	0			s__Tabrizicola_sp._YIM_78059	0.01215
									s__Variovorax_sp.	0			s__Hyphomonas_sp._32-62-5	0.0121263
									s__Planctomycetia_bacterium	0			s__Methylomonas_sp._LL1	0.0119429
									s__Anaerolinea_sp.	0			s__Candidatus_Thermoplasmatota_archaeon	0.0118627
									s__uncultured_archaeon	0			s__Chloroflexi_bacterium_RBG_13_48_10	0.0118493
									s__Holophagae_bacterium	0			s__Coriobacteriia_bacterium	0.0117333
									s__Methylobacter_tundripaludum	0			s__Aromatoleum_evansii	0.0117333
									s__Candidatus_Dadabacteria_bacterium	0			s__Xanthobacteraceae_bacterium	0.0116667
									s__Myxococcales_bacterium	0			s__Pandoraea_nosoerga	0.0116667
									s__Ramlibacter_sp.	0			s__Methylotenera_sp._L2L1	0.011619
									s__Aquabacterium_soli	0			s__Rhizobacter_sp._Root404	0.0115714
									s__Mycobacterium_sp.	0			s__Bacteroidetes_bacterium_GWF2_41_9	0.0115714
									s__Lysobacter_ruishenii	0			s__Marmoricola_caldifontis	0.01155
									s__Nocardioidaceae_bacterium	0			s__Candidatus_Brocadia_sp._WS118	0.0114589
									s__Chloroflexi_bacterium_CSP1-4	0			s__Sulfuricella_denitrificans	0.0114545
									s__Bryobacterales_bacterium	0			s__Parasphingorhabdus_halotolerans	0.0114545
									s__Nocardioides_guangzhouensis	0			s__Methyloceanibacter_sp.	0.0113778
									s__Thiobacillus_denitrificans	0			s__Syntrophaceae_bacterium	0.0113778
									s__Curvibacter_delicatus	0			s__Rhizobium_alarense	0.0113778
									s__Methylobacillus_sp._MM3	0			s__Rhodobacterales_bacterium	0.0113778
									s__Aquabacterium_sp._A08	0			s__Betaproteobacteria_bacterium_SG8_40	0.0113333
									s__Bacteroidia_bacterium	0			s__Kaistia_algarum	0.011177
									s__Burkholderiales_bacterium_RIFCSPLOWO2_12_FULL_64_99	0			s__Microbacterium_sp.	0.0111111
									s__Hydrogenophaga_crassostreae	0			s__Hydrogenophaga_aromaticivorans	0.0110227
									s__Solirubrobacteraceae_bacterium	0			s__Acidobacteriales_bacterium	0.0109714
									s__Methylocystis_sp.	0			s__Roseomonas_sp._JC162	0.0109714
									s__Xanthomonadaceae_bacterium	0			s__Spirochaetales_bacterium	0.0109714
									s__Acidimicrobiales_bacterium	0			s__Geobacter_sp.	0.0109091
									s__Acidimicrobiaceae_bacterium	0			env_2	0.0108889
									s__Sedimentisphaerales_bacterium	0			s__Variovorax_sp._PBS-H4	0.0108889
									env_18	0			s__Mehylophilales_bacterium_35-46-6	0.0108
									s__Verrucomicrobia_subdivision_3_bacterium	0			s__Giesbergeria_sp.	0.0108
									s__Curvibacter_sp.	0			s__Nitrospirae_bacterium_RIFOXYC2_FULL_44_7	0.0108
									s__Cyanobacteria_bacterium	0			s__Bryobacteraceae_bacterium	0.0107302
									s__Verrucomicrobiae_bacterium	0			s__Methylophilales_bacterium_28-44-11	0.010676
									s__Chloroflexi_bacterium_RBG_16_70_13	0			s__Curvibacter_gracilis	0.0106667
									s__Nitrosopumilus_sp.	0			s__Vulcaniibacterium_thermophilum	0.0106256
									s__Alphaproteobacteria_bacterium_RBG_16_64_48	0			s__Arenibaculum_pallidiluteum	0.0106
									s__Thiobacillus_sp._SCN_63-374	0			s__Inhella_proteolytica	0.0105412
									s__Armatimonadetes_bacterium	0			s__Candidatus_Methanolliviera_sp._GoM_oil	0.0105412
									s__Candidatus_Marinimicrobia_bacterium	0			s__Methylicorpusculum_oleiharenae	0.0104667
									s__Methylomonas_sp.	0			s__Actinobacteria_bacterium_RBG_16_70_17	0.0103957
									s__Deltaproteobacteria_bacterium_GWA2_65_63	0			s__Arthrobacter_sp._HMWF013	0.0103556
									s__Verrucomicrobia_bacterium_GWF2_62_7	0			s__Enterobacter_asburiae	0.0103419
									s__Thaumarchaeota_archaeon	0			s__Candidatus_Poribacteria_bacterium	0.0103409
									s__Planctomycetales_bacterium	0			s__Verrucomicrobia_bacterium_A1	0.0103232
									s__Afipia_sp.	0			s__Flavihumibacter_rivuli	0.0102857
									s__Pseudomonadaceae_bacterium	0			s__Desulfobulbaceae_bacterium_A2	0.0102484
									s__Arthrobacter_sp.	0			s__Rhodocyclaceae_bacterium_UTPRO2	0.0102484
									s__Aestuariivirga_litoralis	0			s__Tatlockia_micdadei	0.0102484
									s__Methylococcales_bacterium	0			s__Gallionella_sp.	0.0102378
									s__Coriobacteriia_bacterium	0			s__Roseomonas_terrae	0.0101818
									s__Hydrogenophaga_intermedia	0			s__Nocardioides_sp._SR21	0.0101587
									s__Thiobacillus_sp._GWE1_62_9	0			s__Bacteroidales_bacterium	0.01
									s__Haliea_sp.	0			s__Pseudomonas_sp._PDM14	0.01
									s__Candidatus_Methylomirabilis_limnetica	0			s__Paludibaculum_fermentans	0.01
									s__Deltaproteobacteria_bacterium_21-66-5	0			s__Sulfuriferula_multivorans	0.00998291
									s__Pirellulales_bacterium	0			s__Rhodopseudomonas_palustris	0.0099697
									s__Zhizhongheella_caldifontis	0			s__Bradyrhizobium_hereditatis	0.00995556
									s__Acidobacteriia_bacterium	0			s__Campylobacterales_bacterium_16-40-21	0.00989899
									s__Rhizobacter_sp._AJA081-3	0			s__Ramlibacter_sp._HM2	0.00977778
									s__Ilumatobacter_sp.	0			s__Myoviridae_sp.	0.00975
									s__Curvibacter_sp._GWA2_64_110	0			s__Hydrogenophaga_sp._NFH-34	0.0096
									s__Methanothrix_sp.	0			s__Methylomonas_sp._SURF-1	0.0096
									s__Betaproteobacteria_bacterium_HGW-Betaproteobacteria-3	0			s__Deltaproteobacteria_bacterium_CG03_land_8_20_14_0_80_45_14	0.00952778
									s__Ideonella_sp._A_288	0			s__Aquabacterium_sp._CECT_9606	0.00948772
									s__Kaistia_algarum	0			s__Acidovorax_kalamii	0.00932867
									s__Agitococcus_lubricus	0			s__Hydrogenophilales_bacterium_CG12_big_fil_rev_8_21_14_0_65_61_21	0.00928571
									s__Phycisphaerae_bacterium	0			s__Candidatus_Dactylopiibacterium_carminicum	0.00925714
									s__Chitinophagia_bacterium	0			s__Variibacter_sp.	0.00923077
									s__Thiobacillaceae_bacterium	0			s__Aquirufa_beregesia	0.00923077
									s__Hypericibacter_terrae	0			s__Actinobacteria_bacterium	0.00920455
									s__Niveibacterium_microcysteis	0			s__Fimbriimonadaceae_bacterium	0.00903529
									s__Pseudomonas_lini	0			s__Crocinitomicaceae_bacterium	0.009
									s__Oxalobacteraceae_bacterium	0			s__Flavobacteriales_bacterium	0.00897436
									s__Sphingomonas_sp.	0			s__Undibacter_mobilis	0.00891905
									s__Sphingomonas_sp._HDW15A	0			s__Actinomadura_sp._7K507	0.0089
									s__Gallionella_sp.	0			s__Methyloglobulus_sp.	0.00884561
									s__Sphingomonas_sp._G124	0			s__Campylobacter_lari	0.00881404
									s__Pseudomonas_fluorescens	0			s__Limnohabitans_sp._Rim47	0.00872727
									s__Spirochaetes_bacterium_RBG_13_68_11	0			s__Mycobacterium_sp._PS03-16	0.00872727
									s__Methylibium_sp.	0			s__Burkholderiales_bacterium_RIFCSPHIGHO2_12_FULL_69_20	0.00855971
									s__Candidatus_Nitrospira_nitrificans	0			s__Aquincola_rivuli	0.00847619
									s__Sulfuricella_sp.	0			s__Bacteroidetes_bacterium_RBG_13_42_15	0.0084
									s__Rhizobiaceae_bacterium	0			s__Claroideoglomus_sp._SA101	0.0084
									s__Ignavibacteriaceae_bacterium	0			s__Candidatus_Anammoximicrobium_sp.	0.0084
									s__Cytophagales_bacterium	0			s__Corallococcus_exiguus	0.0084
									s__Epsilonproteobacteria_bacterium	0			s__Erythrobacter_sp.	0.0084
									s__Salmonella_enterica	0			s__Janthinobacterium_sp.	0.0082684
									s__Verrucomicrobiaceae_bacterium	0			s__Proteobacteria_bacterium_HN_bin10	0.00811111
									s__Roseomonas_soli	0			s__Thermogutta_sp.	0.00808421
									s__Hydrogenophilales_bacterium_CG_4_10_14_3_um_filter_63_21	0			s__Mesorhizobium_sp._SCAU11	0.00806667
									s__Aquabacterium_commune	0			s__Chitinimonas_sp.	0.00800476
									s__Hydrogenophilales_bacterium_28-61-23	0			s__Fimbriiglobus_ruber	0.00794118
									s__Methylococcaceae_bacterium_NSP1-2	0			s__Actinobacteria_bacterium_RBG_16_68_12	0.00771429
									s__Mycobacteroides_abscessus	0			s__Nocardioides_ungokensis	0.00741414
									s__Euryarchaeota_archaeon	0			s__Flavobacteriia_bacterium	0.0074
									s__Zoogloea_sp.	0			s__Sphingopyxis_sp.	0.00733333
									s__Betaproteobacteria_bacterium_RIFCSPLOWO2_02_FULL_67_26	0			s__Caldisericales_bacterium	0.00733333
									s__Methylogaea_oryzae	0			s__Hydrogenophilales_bacterium_28-61-11	0.00733333
									s__Hydrogenophilales_bacterium_17-61-9	0			s__Nocardioides_sp._Soil805	0.00729231
									s__Pseudomonas_sp._PGPPP3	0			s__Verrucomicrobiaceae_bacterium	0.00722222
									s__Propionivibrio_sp.	0			s__Methylocystis_sp._H62	0.00722222
									s__Daphnia_magna	0			s__Betaproteobacteria_bacterium_RIFCSPLOWO2_12_FULL_62_13	0.00719192
									s__Nitrospira_sp._ST-bin4	0			s__Armatimonadetes_bacterium_Uphvl-Ar1	0.00716667
									s__Malikia_granosa	0			s__Novosphingobium_piscinae	0.00715556
									s__unclassified_g__Bradyrhizobium	0			s__Ottowia_caeni	0.00714286
									s__Pseudomonas_sp._J452	0			s__Rhizobiales_bacterium_PAR1	0.00713636
									s__Bdellovibrio_sp.	0			s__Rhodocyclales_bacterium_GWA2_65_20	0.00711111
									s__Ferribacterium_limneticum	0			s__Nitrospirae_bacterium_13_2_20CM_2_61_4	0.00705882
									s__Curvibacter_sp._PAE-UM	0			s__Thaumarchaeota_archaeon_CSP1-1	0.00705882
									s__Hydrogenophilales_bacterium_16-62-9	0			s__Clostridiaceae_bacterium	0.00704762
									s__Saprospiraceae_bacterium	0			s__Novosphingobium_lentum	0.007
									s__Methylobacterium_sp.	0			s__Caulobacter_sp.	0.00698077
									s__Sphingobium_sp.	0			s__Bosea_sp._BIWAKO-01	0.00693333
									s__unclassified_g__Candidatus_Nitrosocosmicus	0			s__Thermodesulfovibrio_aggregans	0.00693333
									s__Thermoleophilaceae_bacterium	0			s__Methylobacterium_sp._SCN_67-24	0.00692857
									s__Methanosarcinales_archaeon	0			s__Zhizhongheella_caldifontis	0.00685714
									s__candidate_division_Zixibacteria_bacterium	0			s__Methanoregula_sp.	0.00685714
									s__Rubrivivax_sp._A210	0			s__Polaromonas_sp._AER18D-145	0.00685714
									s__Actinobacteria_bacterium_RBG_16_70_17	0			s__Trinickia_caryophylli	0.00685714
									s__Candidatus_Methanoperedenaceae_archaeon	0			s__Oleiharenicola_lentus	0.00685714
									s__Ilumatobacteraceae_bacterium	0			s__Acidovorax_sp._35-64-16	0.00685714
									s__Hydrogenophaga_sp._T4	0			s__Proteobacteria_bacterium_SG_bin4	0.00676923
									s__Sulfuricellaceae_bacterium	0			s__gamma_proteobacterium_symbiont_of_Ctena_orbiculata	0.00676923
									s__Methylocystis_sp._H4A	0			s__Candidatus_Binatia_bacterium	0.00676923
									s__Betaproteobacteria_bacterium_HGW-Betaproteobacteria-17	0			s__Nocardioides_soli	0.00676923
									s__Mycobacteriaceae_bacterium	0			s__Azorhizobium_sp._35-67-5	0.00676923
									s__Candidatus_Odyssella_sp.	0			s__Gallionellaceae_bacterium_CG1_02_56_997	0.00676923
									s__Nitrospira_defluvii	0			s__Methylomonas_rhizoryzae	0.00676923
									s__Deltaproteobacteria_bacterium_RBG_16_64_85	0			s__Rhodocyclales_bacterium_GWA2_65_19	0.00675
									s__Fimbriimonadaceae_bacterium	0			s__Sphingomonadales_bacterium	0.00666667
									s__Thiomonas_bhubaneswarensis	0			s__Myxococcales_bacterium	0.00666667
									s__Methylophilales_bacterium_16-45-9	0			s__Polaromonas_eurypsychrophila	0.00666667
									s__Nitrosopumilaceae_archaeon	0			s__Nitrosomonas_sp._Nm84	0.00666667
									s__Deltaproteobacteria_bacterium_RIFOXYB2_FULL_66_7	0			s__uncultured_Anaeromyxobacter_sp.	0.00666667
									s__Phenylobacterium_sp.	0			s__Aquisalimonas_asiatica	0.00666667
									s__Rhodoplanes_sp._Z2-YC6860	0			s__Mesorhizobium_sp._M5C.F.Ca.ET.164.01.1.1	0.00666667
									s__Nitrospira_sp._UW-LDO-02	0			s__Acidovorax_cavernicola	0.00666667
									s__bacterium_HR12	0			s__Deltaproteobacteria_bacterium_GWC2_65_14	0.00666667
									s__Betaproteobacteria_bacterium_RBG_19FT_COMBO_58_11	0			s__Azotobacter_vinelandii	0.00654545
									s__Betaproteobacteria_bacterium_RIFCSPLOWO2_02_67_12	0			s__Syntrophales_bacterium	0.00654545
									s__Micrococcales_bacterium	0			s__Coriobacteriaceae_bacterium	0.00654545
									s__Thiobacillus_sp._65-29	0			s__Deltaproteobacteria_bacterium_CSP1-8	0.00654545
									s__Thiobacillus_sp._SCN_63-1177	0			s__Roseibium_aquae	0.00654545
									s__Methylomonas_koyamae	0			s__Pseudomonas_khazarica	0.00654545
									s__Rubrivivax_gelatinosus	0			s__Candidatus_Falkowbacteria_bacterium	0.00654545
									s__Thiobacillus_sp._65-1059	0			s__Candidatus_Nitrospira_inopinata	0.00654545
									s__Zetaproteobacteria_bacterium	0			s__Mesorhizobium_sp._ORS_3359	0.00654545
									s__Aquincola_sp.	0			s__Anaerohalosphaeraceae_bacterium	0.00654545
									s__Methylophilaceae_bacterium	0			s__Methanothrix_soehngenii	0.00653333
									s__Methylobacter_luteus	0			s__Priestia_megaterium	0.00644103
									s__Candidatus_Brocadia_sp.	0			s__Acidobacteria_bacterium_13_1_40CM_65_14	0.00642222
									s__Syntrophobacteraceae_bacterium	0			s__Streptomyces_sp._CAI-21	0.0064
									s__Aquabacterium_terrae	0			s__Burkholderia_pseudomallei	0.0064
									s__Stenotrophomonas_maltophilia	0			s__Hydrogenophilales_bacterium_CG_4_10_14_0_8_um_filter_62_70	0.0064
									s__Candidatus_Thermofonsia_Clade_3_bacterium	0			s__Candidatus_Aminicenantes_bacterium_RBG_19FT_COMBO_58_17	0.0064
									s__Nocardioides_iriomotensis	0			s__Mycobacterium_sp.	0.00633333
									s__Rhizobium_sp.	0			s__Curvibacter_sp._PAE-UM	0.00622222
									s__Xenophilus_sp._Marseille-Q4582	0			s__Phaeovulum_veldkampii	0.00622222
									s__Methylotenera_versatilis	0			s__Rhodospirillum_sp.	0.00622222
									s__Ralstonia_sp.	0			s__Gemmobacter_aestuarii	0.00622222
									s__Ephemera_danica	0			s__Candidatus_Nitrosocosmicus_oleophilus	0.00622222
									s__Microbacterium_sp._Bi128	0			s__Inhella_crocodyli	0.00622222
									s__unclassified_g__Methylomonas	0			s__Pelomicrobium_methylotrophicum	0.00622222
									s__Thermodesulfovibrionales_bacterium	0			s__Candidatus_Velamenicoccus_archaeovorus	0.00622222
									s__Pseudolabrys_taiwanensis	0			s__Mesorhizobium_sp._M2C.T.Ca.TU.009.01.2.1	0.00622222
									s__Gemmatimonas_sp.	0			s__Azospira_sp.	0.00622222
									s__Nitrospira_sp._ND1	0			s__Candidatus_Muproteobacteria_bacterium_RBG_16_64_11	0.00622222
									s__Firmicutes_bacterium	0			s__Methylococcaceae_bacterium_NSP1-1	0.006
									s__Pseudomonas_campi	0			s__Ramlibacter_tataouinensis	0.006
									s__Streptomyces_sp.	0			s__Betaproteobacteria_bacterium_RIFCSPLOWO2_12_FULL_68_19	0.006
									s__Cyanobacteria_bacterium_UBA11369	0			s__Lysobacter_panacisoli	0.00589899
									s__uncultured_prokaryote	0			s__Pseudomonas_taiwanensis	0.00589899
									s__Azotobacter_chroococcum	0			s__Candidatus_Nitrotoga_fabula	0.00572727
									s__Deltaproteobacteria_bacterium_37-65-8	0			s__Bacteroidetes_bacterium_RBG_19FT_COMBO_42_7	0.00571429
									s__unclassified_g__Methylocystis	0			s__Sphingobium_sp._Leaf26	0.00571429
									s__Novosphingobium_arvoryzae	0			s__Caldilineae_bacterium	0.00514286
									s__Deltaproteobacteria_bacterium_RBG_16_47_11	0			s__Azonexus_hydrophilus	0.00490909
									s__Rhodobacter_sp.	0			s__Nocardioides_astragali	0.00490909
									s__Caldilineaceae_bacterium	0			s__Delftia_tsuruhatensis	0.0048
									s__Candidatus_Brocadia_sp._WS118	0			s__Terrimicrobiaceae_bacterium	0.0048
									s__Campylobacterales_bacterium	0			s__Devosia_nanyangense	0.0048
									s__Betaproteobacteria_bacterium_RIFCSPLOWO2_02_FULL_68_150	0			s__Candidatus_Propionivibrio_aalborgensis	0.00466667
									s__Phaeovulum_veldkampii	0			s__Ignavibacterium_album	0.00466667
									s__Deltaproteobacteria_bacterium_RBG_19FT_COMBO_46_12	0			s__Methylomicrobium_agile	0.0045
									s__Methanomicrobiales_archaeon_HGW-Methanomicrobiales-1	0			s__Paraburkholderia_caledonica	0.0045
									s__Gammaproteobacteria_bacterium_RIFCSPHIGHO2_12_FULL_63_22	0			s__Ardenticatenia_bacterium	0.00428571
									s__Arenimonas_oryziterrae	0			s__Paucibacter_sp._KCTC_42545	0.004
									s__Betaproteobacteria_bacterium_HGW-Betaproteobacteria-12	0			s__Roseomonas_oryzicola	0.00373333
									s__Roseomonas_sp._JC162	0			s__Anaeromyxobacter_sp._PSR-1	0.00373333
									s__Kribbella_sp._VKM_Ac-2571	0			s__Methanosaeta_sp._PtaU1.Bin112	0.00373333
									s__Nitrospira_sp._CG24C	0			s__Acinetobacter_sp._CIP_A162	0.00373333
									s__unclassified_g__Limnohabitans	0			s__Thiomicrorhabdus_sp._6S2-11	0.00373333
									s__Desulfomonile_tiedjei	0			s__Vineibacter_terrae	0.00373333
									s__Rhabdaerophilum_calidifontis	0			s__Candidatus_Nitrospira_nitrificans	0.00371429
									s__Arthrobacter_sp._Hiyo6	0			s__Zoogloeaceae_bacterium	0.00371429
									s__Kinneretia_sp._DAIF2	0			s__Aquabacterium_terrae	0.00371429
									s__Hydrogenophaga_pseudoflava	0			s__Aspergillus_fumigatus	0.00371429
									s__Pseudomonas_boanensis	0			s__Chitinispirillaceae_bacterium	0.00371429
									s__Pelomonas_sp.	0			s__Candidatus_Aminicenantes_bacterium_RBG_13_62_12	0.00371429
									s__Hydrogenophilales_bacterium_12-63-5	0			s__Rhabdothermincola_sediminis	0.00371429
									s__Piscinibacter_aquaticus	0			s__Deltaproteobacteria_bacterium_CG_4_8_14_3_um_filter_43_13	0.00371429
									s__Acidobacteria_bacterium_RBG_13_68_16	0			s__unclassified_g__Lysobacter	0.00371429
									s__Gemmataceae_bacterium	0			s__Pseudomonas_sp.	0.00369231
									s__Methylocystis_sp._ATCC_49242	0			s__Vicinamibacteria_bacterium	0.00369231
									s__Phycicoccus_sp._SLBN-51	0			s__Ramlibacter_sp._2FC	0.00369231
									s__Sulfuricurvum_sp._MLSB	0			s__Pyrinomonadaceae_bacterium	0.00369231
									s__Skermanella_rosea	0			s__Actinobacteria_bacterium_HGW-Actinobacteria-7	0.00369231
									s__Gallionellales_bacterium_GWA2_59_43	0			s__Alkanindiges_illinoisensis	0.00369231
									s__Rhizobiales_bacterium_32-66-8	0			s__Propionibacteriales_bacterium	0.00369231
									s__Pseudarthrobacter_sp.	0			s__Deferrisoma_camini	0.00369231
									s__Cyclobacteriaceae_bacterium	0			s__Methylotuvimicrobium_alcaliphilum	0.00369231
									s__Desulfobulbaceae_bacterium	0			s__Burkholderiales_bacterium_PBB6	0.00369231
									s__Candidatus_Nitrosotenuis_cloacae	0			s__Comamonas_jiangduensis	0.00369231
									s__Solimonas_aquatica	0			s__Paucibacter_aquatile	0.00369231
									s__Gammaproteobacteria_bacterium_HGW-Gammaproteobacteria-1	0			s__Loktanella_sp.	0.00369231
									s__Litorilinea_aerophila	0			s__Flavobacteriales_bacterium_32-34-25	0.00369231
									s__Aspergillus_fumigatus	0			s__Halopseudomonas_formosensis	0.00369231
									s__Sinobacterium_sp.	0			s__Acidiferrimicrobium_australe	0.00369231
									s__Sphingomonas_sp._RB56-2	0			s__Thermoleophilia_bacterium	0.00366667
									s__uncultured_crenarchaeote	0			s__Deltaproteobacteria_bacterium_RBG_16_49_23	0.00366667
									s__Betaproteobacteria_bacterium_RBG_16_64_18	0			s__Haliea_sp.	0.00366667
									s__Acinetobacter_schindleri	0			s__Sphingomonas_sp._G124	0.00366667
									s__Usitatibacter_palustris	0			s__Deltaproteobacteria_bacterium_RBG_13_52_11b	0.00366667
									s__Blastochloris_sp.	0			s__Hydrogenophilales_bacterium_CG_4_10_14_3_um_filter_63_21	0.00366667
									s__Paraburkholderia_franconis	0			s__Zoogloea_sp.	0.00366667
									s__Methylocystaceae_bacterium	0			s__Methylogaea_oryzae	0.00366667
									s__Spirochaetes_bacterium_RBG_16_67_19	0			s__Skermanella_rosea	0.00366667
									s__Gemmatimonadaceae_bacterium	0			s__Kofleriaceae_bacterium	0.00366667
									s__Hylemonella_gracilis	0			s__Planctomycetes_bacterium_GWF2_50_10	0.00366667
									s__Ramlibacter_sp._B156	0			s__Opitutae_bacterium	0.00366667
									s__Gammaproteobacteria_bacterium_HGW-Gammaproteobacteria-7	0			s__unclassified_g__Hydrogenophaga	0.00366667
									s__Myxococcaceae_bacterium	0			s__Bradyrhizobium_sp._Oc8	0.00366667
									s__Roseomonas_alkaliterrae	0			s__Tagaea_sp.	0.00366667
									s__Arthrobacter_sp._Leaf69	0			s__Anderseniella_sp.	0.00366667
									s__Aquabacterium_tepidiphilum	0			s__Azohydromonas_lata	0.00366667
									s__Pseudoxanthomonas_sp.	0			s__Herbaspirillum_sp._ST_5-3	0.00366667
									s__Arthrobacter_sp._U41	0			s__Salegentibacter_salegens	0.00366667
									s__Anaeromyxobacter_diazotrophicus	0			s__Erythrobacter_sp._SDW2	0.00366667
									s__Chloroflexi_bacterium_RBG_19FT_COMBO_55_16	0			s__Arthrobacter_sp._ISL-28	0.00366667
									s__Mesorhizobium_amorphae	0			s__Pelomonas_sp._Root1444	0.00366667
									s__Syntrophaceae_bacterium_PtaB.Bin038	0			s__PVC_group_bacterium	0.00366667
									s__Burkholderia_sp._HKI_512	0			s__Planctomycetota_bacterium	0.00363636
									s__Candidatus_Methylobacter_favarea	0			s__Escherichia_coli	0.00363636
									s__Hydrogenophilales_bacterium_17-62-8	0			s__Bacteroidia_bacterium	0.00363636
									s__Planctomycetes_bacterium_GWF2_50_10	0			s__Thermomicrobiales_bacterium	0.00363636
									s__Acidobacteria_bacterium_RIFCSPLOWO2_02_FULL_67_21	0			s__Gammaproteobacteria_bacterium_HGW-Gammaproteobacteria-7	0.00363636
									s__Bdellovibrionaceae_bacterium	0			s__Caldithrix_abyssi	0.00363636
									s__Delftia_sp.	0			s__Acidithiobacillales_bacterium_SM1_46	0.00363636
									s__Mehylophilales_bacterium_35-46-6	0			s__Acidovorax_sp._IB03	0.00363636
									s__Akkermansiaceae_bacterium	0			s__Cognatiyoonia_sediminum	0.00363636
									s__Kiloniellaceae_bacterium	0			s__Tepidimonas_aquatica	0.00363636
									s__Sulfuricurvum_sp.	0			s__Chloroflexi_bacterium_RBG_19FT_COMBO_50_10	0.00363636
									s__Methyloversatilis_discipulorum	0			s__Leptothrix_mobilis	0.00363636
									s__Bacteroidetes_bacterium_RBG_19FT_COMBO_42_7	0			s__unclassified_g__Delftia	0.00363636
									s__Parvularculaceae_bacterium	0			s__Polyangiaceae_bacterium_UTPRO1	0.00363636
									s__Nitrospirae_bacterium_RBG_19FT_COMBO_58_9	0			s__Methylomonas_sp._MK1	0.00363636
									s__Burkholderia_seminalis	0			s__Embleya_hyalina	0.00363636
									s__Methylophilales_bacterium_39-45-7	0			s__Betaproteobacteria_bacterium_RIFCSPLOWO2_12_FULL_62_58	0.00363636
									s__Opitutae_bacterium	0			s__Thermomonas_carbonis	0.00363636
									s__Chitinispirillaceae_bacterium	0			s__Bellilinea_caldifistulae	0.00363636
									s__Sulfurivermis_fontis	0			s__Methylomonas_sp._DH-1	0.00363636
									s__Nitrospira_sp._CG24B	0			s__Tardiphaga_robiniae	0.00363636
									s__Betaproteobacteria_bacterium_RIFCSPLOWO2_12_FULL_65_14	0			s__Acidithiobacillales_bacterium_SG8_45	0.00363636
									s__Candidatus_Brocadiae_bacterium	0			s__Gammaproteobacteria_bacterium_HGW-Gammaproteobacteria-9	0.00363636
									s__Crenothrix_polyspora	0			s__Aquabacterium_parvum	0.0036
									s__Planctomycetes_bacterium_RBG_16_64_12	0			s__Hydrogenophilaceae_bacterium	0.0036
									s__Desulfobacca_sp.	0			s__Roseomonas_soli	0.0036
									s__Streptomyces_sp._CAI-85	0			s__Roseomonas_sp.	0.0036
									s__Prolixibacteraceae_bacterium	0			s__Trinickia_soli	0.0036
									s__Notodromas_monacha	0			s__Thiobacillus_thioparus	0.0036
									s__Sphingomonas_sp._NSE70-1	0			s__Phycicoccus_sp._SLBN-51	0.0036
									s__Ignavibacteriae_bacterium	0			s__Sulfuricurvum_sp._MLSB	0.0036
									s__Hyphomicrobium_sp._CS1BSMeth3	0			s__uncultured_crenarchaeote	0.0036
									s__Calidifontimicrobium_sp._SYSU_G02091	0			s__Tistlia_consotensis	0.0036
									s__Deltaproteobacteria_bacterium_RIFOXYD2_FULL_66_9	0			s__Deltaproteobacteria_bacterium_RBG_13_43_22	0.0036
									s__Thermoplasmatales_archaeon	0			s__uncultured_Solirubrobacteraceae_bacterium	0.0036
									s__Cupriavidus_sp.	0			s__Methylomonas_sp._WSC-6	0.0036
									s__Nitrospirae_bacterium_RBG_13_43_8	0			s__Methanosaeta_sp._PtaU1.Bin028	0.0036
									s__Acinetobacter_sp._ANC_5414	0			s__Chloroflexi_bacterium_RBG_19FT_COMBO_49_13	0.0036
									s__Elusimicrobia_bacterium	0			s__Sulfurovum_sp._UBA12169	0.0036
									s__Candidatus_Nitrotoga_sp._HW29	0			s__Arthrobacter_sp._UKPF54-2	0.0036
									s__unclassified_g__Vogesella	0			s__Roseobacter_sp.	0.0036
									s__Syntrophus_sp._(in:_Bacteria)	0			s__Plasticicumulans_lactativorans	0.0036
									s__Nocardiopsis_sp._BM-2018	0			s__Malikia_spinosa	0.0036
									s__Pseudomonas_putida	0			s__Algoriphagus_lacus	0.0036
									s__Hydrogenophaga_sp._H7	0			s__Bradyrhizobium_sp._157	0.0036
									s__Pseudomonas_sp._PIC25	0			s__Polynucleobacter_sp._35-46-207	0.0036
									s__Paraburkholderia_lycopersici	0			s__Flavobacterium_sp._ZT3R18	0.0036
									s__Acidovorax_temperans	0			s__Candidatus_Prometheoarchaeum_syntrophicum	0.0036
									s__Methylocystis_sp._Sn-Cys	0			s__Citrifermentans_pelophilum	0.0036
									s__Deltaproteobacteria_bacterium_SM23_61	0			s__Aquariibacter_albus	0.0036
									s__Roseomonas_sp._PWR1	0			s__Opitutus_terrae	0.0036
									s__Cellulomonas_sp.	0			s__Nocardioides_houyundeii	0.0036
									s__Caulobacter_sp.	0			s__Acinetobacter_sp._HR7	0.0036
									s__Anaeromyxobacter_sp._Fw109-5	0			s__Roseicella_sp._GB24	0.0036
									s__Verminephrobacter_sp.	0			s__Reyranella_sp._MMS21-HV4-11	0.0036
									s__Candidatus_Nitrosocosmicus_arcticus	0			s__Pseudomonas_sp._HAR-UPW-AIA-41	0.0036
									s__Reyranella_soli	0			s__Ideonella_sp._A_288	0.00355556
									s__Novosphingobium_aerophilum	0			s__Ephemera_danica	0.00355556
									s__Melioribacteraceae_bacterium	0			s__Cyanobacteria_bacterium_UBA11369	0.00355556
									s__Hyphomicrobium_sp._12-62-95	0			s__Mesorhizobium_sp._M4A.F.Ca.ET.029.04.2.1	0.00355556
									s__Microthrixaceae_bacterium	0			s__Hyphomicrobium_album	0.00355556
									s__Phyllobacteriaceae_bacterium	0			s__Phyllobacterium_sophorae	0.00355556
									s__Nocardioides_islandensis	0			s__Oryzomicrobium_terrae	0.00355556
									s__Novimethylophilus_kurashikiensis	0			s__Deltaproteobacteria_bacterium_CG2_30_63_29	0.00355556
									s__Megaviridae_environmental_sample	0			s__Burkholderia_cepacia	0.00355556
									s__Rhodanobacteraceae_bacterium	0			s__Betaproteobacteria_bacterium_13_1_40CM_4_64_4	0.00355556
									s__Candidatus_Methanoperedens_sp._BLZ2	0			s__Acinetobacter_variabilis	0.00355556
									s__Delftia_acidovorans	0			s__Actinobacteria_bacterium_13_1_20CM_4_68_12	0.00355556
									s__Kouleothrix_aurantiaca	0			s__Filomicrobium_sp.	0.00355556
									s__Phyllobacterium_sp.	0			s__Microlunatus_sp._Gsoil_973	0.00355556
									s__Methylomonas_sp._MP1	0			s__Qipengyuania_soli	0.00355556
									s__Tistlia_consotensis	0			s__Xanthomonas_sp._LMG_12462	0.00355556
									s__Pedosphaera_parvula	0			s__Candidatus_Krumholzibacteriota_bacterium	0.00355556
									s__Sphingomonas_lutea	0			s__Paraburkholderia_hospita	0.00355556
									s__Thalassospira_sp.	0			s__Intrasporangium_calvum	0.00355556
									s__Beta_vulgaris	0			s__Nocardioides_aquaticus	0.00355556
									s__Nitrospira_sp._CR1.3	0			s__Acidobacteriia_bacterium	0.0035
									s__Nitrospira_sp._HN-bin3	0			s__Acinetobacter_baumannii	0.0035
									s__Rhodocyclales_bacterium_CG_4_9_14_3_um_filter_68_10	0			s__Methylocystaceae_bacterium	0.0035
									s__Methylocystis_hirsuta	0			s__Elusimicrobia_bacterium	0.0035
									s__Beggiatoa_sp.	0			s__Nocardioides_islandensis	0.0035
									s__Methanothrix_soehngenii	0			s__Nitrososphaera_sp._AFS	0.0035
									s__Mycobacterium_xenopi	0			s__Rhodobacterales_bacterium_34-62-10	0.0035
									s__Sulfurimicrobium_lacus	0			s__Streptomycetaceae_bacterium	0.0035
									s__Hypericibacter_adhaerens	0			s__Porticoccaceae_bacterium	0.0035
									s__Pseudomonadales_bacterium_RIFCSPLOWO2_02_FULL_63_210	0			s__Candidatus_Woesearchaeota_archaeon	0.0035
									s__Betaproteobacteria_bacterium_HGW-Betaproteobacteria-21	0			s__bacterium_Unc6	0.0035
									s__Alsobacter_metallidurans	0			s__Bacteroidetes_bacterium_GWA2_32_17	0.0035
									s__uncultured_myxobacterium_HF0200_01L06	0			s__Pantoea_agglomerans	0.0035
									s__Pseudomonas_thermotolerans	0			s__Hydrogenophaga_sp._SCN_70-13	0.0035
									s__Pirellulaceae_bacterium	0			s__Betaproteobacteria_bacterium_HGW-Betaproteobacteria-2	0.0035
									s__Anaeromyxobacter_oryzae	0			s__Pedococcus_dokdonensis	0.0035
									s__Chloroflexi_bacterium_HGW-Chloroflexi-1	0			s__Aromatoleum_tolulyticum	0.0035
									s__uncultured_Thaumarchaeota_archaeon	0			s__Lysobacter_soli	0.0035
									s__Halomonas_sp.	0			s__Candidatus_Accumulibacter_sp._BA-94	0.0035
									s__Dechloromonas_agitata	0			s__Acidithiobacillus_ferrooxidans	0.0035
									s__Luteitalea_sp._TBR-22	0			s__Chloroflexi_bacterium_RBG_19FT_COMBO_56_12	0.0035
									s__Thermomonas_aquatica	0			s__Croceicoccus_sp._Ery5	0.0035
									s__Candidatus_Cloacimonetes_bacterium	0			s__Denitratisoma_oestradiolicum	0.0035
									s__Candidatus_Nitrospira_nitrosa	0			s__Candidatus_Competibacteraceae_bacterium	0.00342857
									s__Nitrososphaera_sp._AFS	0			s__Thermoleophilaceae_bacterium	0.00342857
									s__Candidatus_Atribacteria_bacterium	0			s__Candidatus_Methanoperedenaceae_archaeon	0.00342857
									s__Vogesella_sp._EB	0			s__Lacisediminimonas_profundi	0.00342857
									s__Acidobacteria_bacterium_RIFCSPLOWO2_02_FULL_68_18	0			s__Pseudomonas_boanensis	0.00342857
									s__Calidifontimicrobium_sediminis	0			s__Gammaproteobacteria_bacterium_HGW-Gammaproteobacteria-1	0.00342857
									s__Acinetobacter_tandoii	0			s__Methylocystis_sp._SB2	0.00342857
									s__Achromobacter_sp.	0			s__Deltaproteobacteria_bacterium_RBG_16_48_10	0.00342857
									s__Azospirillum_oleiclasticum	0			s__Starkeya_novella	0.00342857
									s__Crenarchaeota_archaeon	0			s__Sulfurimonas_sp.	0.00342857
									s__Pedosphaera_sp.	0			s__Candidatus_Sumerlaeota_bacterium	0.00342857
									s__Sphingopyxis_sp.	0			s__Bradyrhizobium_australiense	0.00342857
									s__Deltaproteobacteria_bacterium_RBG_13_47_9	0			s__Aurantiacibacter_suaedae	0.00342857
									s__Lysobacter_panacisoli	0			s__Hydrogenophilales_bacterium_32-62-9	0.00342857
									s__Chloroflexi_bacterium_RBG_16_58_14	0			s__Deltaproteobacteria_bacterium_RBG_16_44_11	0.00342857
									s__Candidatus_Bathyarchaeota_archaeon_A05DMB-2	0			s__Acanthamoeba_polyphaga_mimivirus	0.00342857
									s__Rhodospirillum_sp.	0			s__Methanolinea_sp.	0.00342857
									s__Deltaproteobacteria_bacterium_CG_4_10_14_3_um_filter_60_8	0			s__Polaromonas_sp._CF318	0.00342857
									s__Compsopogon_caeruleus	0			s__Haliangium_sp._UPWRP_2	0.00342857
									s__Deltaproteobacteria_bacterium_RBG_13_43_22	0			s__Rhizobium_sp._NET30	0.00342857
									s__Deltaproteobacteria_bacterium_RIFCSPLOWO2_12_55_13	0			s__Methylotenera_sp.	0.00333333
									s__Nocardioides_sp._TF02-7	0			s__Pseudomonas_campi	0.00333333
									s__Novosphingobium_sp._12-63-9	0			s__Rhodanobacter_sp.	0.00333333
									s__Syntrophorhabdus_sp.	0			s__Bordetella_hinzii	0.00333333
									s__Methanosaeta_sp._PtaB.Bin005	0			s__Syntrophobacterales_bacterium_CG23_combo_of_CG06-09_8_20_14_all_48_27	0.00333333
									s__Acinetobacter_sp._ANC_4862	0			s__Tetrasphaera_sp._F2B08	0.00333333
									s__Ahrensia_sp.	0			s__Sulfuricurvum_sp._GWF2_44_89	0.00333333
									s__Hydrogenophilales_bacterium_17-64-11	0			s__Paucibacter_sp._KBW04	0.00333333
									s__Afipia_felis	0			s__Roseiflexus_sp.	0.0032
									s__Idotea_baltica	0			s__Syntrophorhabdus_sp._PtaU1.Bin002	0.0032
									s__Geobacteraceae_bacterium	0			s__Nocardioides_sediminis	0.0032
									s__Aestuariivirga_sp._YIM_B02566	0			s__Sphingomonas_sp._RB56-2	0.003
									s__Sulfuriferula_thiophila	0			s__Candidatus_Atribacteria_bacterium	0.003
									s__Methylomicrobium_album	0			s__Ideonella_alba	0.003
									s__Ignavibacteria_bacterium	0			s__Thioalkalivibrio_sp.	0.003
									s__Lentisphaerae_bacterium	0			s__Oceanicella_sp._SM1341	0.003
									s__Campylobacter_lari	0			s__Chelatococcus_reniformis	0.003
									s__Nitrosomonas_sp._JL21	0			s__Sphingomonas_sp._S2M10	0.003
									s__Kaistia_sp._SCN_65-12	0			s__Ralstonia_solanacearum	0.003
									s__Polyangiaceae_bacterium	0			s__Nocardioides_sp._WL0053	0.00266667
									s__Bosea_sp._Leaf344	0			s__Nitrospira_cf._moscoviensis_SBR1015	0.00266667
									s__bacterium_HR24	0			s__Alicycliphilus_sp.	0.00266667
									s__Sinobacteraceae_bacterium	0			s__Azoarcus_sp._L1K30	0.00266667
									s__Nitrospira_sp._KM1	0			s__Chloroflexi_bacterium_RBG_16_48_8	0.00266667
									s__candidate_division_KSB1_bacterium	0			s__Betaproteobacteria_bacterium_SG8_39	0.00266667
									s__Nitrososphaera_sp.	0			s__Clostridium_butyricum	0.00266667
									s__Betaproteobacteria_bacterium_RIFCSPLOWO2_02_FULL_65_24	0			s__Ensifer_adhaerens	0.00266667
									s__Pseudomonas_knackmussii	0			s__Calditrichaceae_bacterium	0.00266667
									s__Streptomyces_coelicolor	0			s__Pseudomonas_corrugata	0.00266667
									s__Tabrizicola_oligotrophica	0			s__Streptococcus_agalactiae	0.00266667
									s__Streptomyces_lydicus	0			s__Pseudomonas_linyingensis	0.002
									s__Nitrospira_sp._ST-bin5	0			s__Pirellulales_bacterium	0.002
									s__Marmoricola_aequoreus	0			s__Betaproteobacteria_bacterium_HGW-Betaproteobacteria-22	0.002
									s__Desulfobacterium_sp.	0			s__Luteitalea_pratensis	0.002
									s__Hydrogenophaga_sp._IBVHS2	0			s__filamentous_cyanobacterium_CCP5	0.002
									s__Devosia_sp.	0			s__Magnetospirillum_sp._SS-4	0.002
									s__Fibrobacter_sp.	0			s__Jiella_sonneratiae	0.002
									s__unclassified_g__Sphaerotilus	0			s__Sphingomonas_chungangi	0.002
									s__Gemmobacter_sp.	0			s__Chthoniobacter_flavus	0.002
									s__Geobacter_argillaceus	0			env_16	0
									s__Diaphorobacter_sp.	0			s__Deltaproteobacteria_bacterium	0
									s__Bradyrhizobium_sp._Oc8	0			s__Chloroflexi_bacterium	0
									s__Rhizopus_microsporus	0			s__Nitrospira_sp.	0
									s__Geomonas_oryzisoli	0			s__Alphaproteobacteria_bacterium	0
									s__Thioalkalivibrio_sp.	0			s__Nitrospirae_bacterium	0
									s__Nordella_sp._HKS_07	0			s__Thiobacillus_sp.	0
									s__Proteobacteria_bacterium_SG_bin4	0			s__bacterium	0
									s__Desulfobulbaceae_bacterium_A2	0			s__Methylotenera_sp._G11	0
									s__Tagaea_sp.	0			s__Verrucomicrobia_bacterium	0
									s__Psychrobacter_sp.	0			env_1	0
									s__Opitutus_sp.	0			s__Betaproteobacteria_bacterium_SCN2	0
									s__Thiobacillus_sp._SCN_64-35	0			s__Rhodoferax_sp.	0
									s__Paucibacter_sp.	0			s__Nitrospiraceae_bacterium	0
									s__Sulfuricurvum_kujiense	0			s__Comamonadaceae_bacterium	0
									s__Nitrospirae_bacterium_GWD2_57_9	0			s__Lysobacter_daejeonensis	0
									s__Caenimonas_soli	0			s__Sulfuritalea_sp.	0
									s__Ignavibacteria_bacterium_GWA2_36_19	0			s__Desulfobacterales_bacterium	0
									s__Azoarcus_sp._L1K30	0			s__Pseudomonadales_bacterium	0
									s__Methyloglobulus_morosus	0			s__Anaerolineales_bacterium	0
									s__Candidatus_Solibacter_usitatus	0			s__candidate_division_NC10_bacterium	0
									s__Sphingosinicella_sp._YJ22	0			s__Burkholderiales_bacterium_RIFCSPHIGHO2_01_FULL_63_240	0
									s__Ramlibacter_sp._USB13	0			s__unclassified_g__Pseudomonas	0
									s__Microvirga_massiliensis	0			s__Candidatus_Bathyarchaeota_archaeon	0
									s__Bordetella_pertussis	0			s__Hydrogenophaga_sp.	0
									s__Chloroflexi_bacterium_ADurb.Bin325	0			s__Thauera_sp.	0
									s__Skermanella_mucosa	0			s__Chromatiales_bacterium	0
									s__Sediminibacterium_sp._RHBRASLY1	0			s__Methylotenera_mobilis	0
									s__Alcanivorax_sp.	0			s__Nitrosarchaeum_sp.	0
									s__bacterium_ADurb.Bin132	0			s__Methylocystis_parvus	0
									s__Chitinophagales_bacterium	0			s__Rhodocyclales_bacterium	0
									s__Ardenticatenia_bacterium	0			s__Polaromonas_sp.	0
									s__Verminephrobacter_sp._Larva24	0			s__Opitutaceae_bacterium	0
									s__Methylomarinum_vadi	0			s__Gaiella_occulta	0
									s__uncultured_crenarchaeote_29d5	0			s__Syntrophobacterales_bacterium	0
									s__Actinobacteria_bacterium_ADurb.BinA094	0			s__Methylomicrobium_sp._RS1	0
									s__Candidatus_Aminicenantes_bacterium_RBG_16_66_30	0			s__Bauldia_sp.	0
									s__Casimicrobium_huifangae	0			s__Planctomycetaceae_bacterium	0
									s__Candidatus_Bathyarchaeota_archaeon_A05DMB-4	0			s__Pseudomonas_aromaticivorans	0
									s__Gammaproteobacteria_bacterium_RBG_16_66_13	0			s__Solirubrobacterales_bacterium	0
									s__Curvibacter_lanceolatus	0			s__Candidatus_Aminicenantes_bacterium	0
									s__Caldisericales_bacterium	0			s__Dehalococcoidia_bacterium	0
									s__Tibeticola_sp.	0			s__Piscinibacter_sp.	0
									s__Burkholderiales_bacterium_RIFCSPLOWO2_12_FULL_67_210	0			s__Pseudolabrys_sp.	0
									s__Acidobacteria_bacterium_RBG_16_64_8	0			s__Acidovorax_sp.	0
									s__Corynebacterium_sp._35RC1	0			s__Nitrosopumilales_archaeon	0
									s__Calditrichaeota_bacterium	0			s__Vitreoscilla_sp.	0
									s__Luteitalea_pratensis	0			s__Ottowia_sp.	0
									s__Chitinimonas_koreensis	0			s__Hydrogenophilales_bacterium	0
									s__Bacteroidetes_bacterium_RBG_13_42_15	0			s__Burkholderiales_bacterium_PBB5	0
									s__Methylophilaceae_bacterium_17-43-7	0			s__Candidatus_Accumulibacter_sp.	0
									s__Tepidicella_baoligensis	0			s__Hyphomonadaceae_bacterium	0
									s__Usitatibacter_rugosus	0			s__Chloroflexi_bacterium_RBG_13_50_21	0
									s__Chitinivibrionales_bacterium	0			s__Deltaproteobacteria_bacterium_RBG_13_53_10	0
									s__Euryarchaeota_archaeon_RBG_13_61_15	0			s__Methylococcaceae_bacterium_NSM2-1	0
									s__Acidovorax_sp._210-6	0			s__Rhizobacter_sp.	0
									s__Oryzomicrobium_sp.	0			s__Thermoplasmata_archaeon	0
									s__Flavobacterium_sp.	0			s__Gaiellaceae_bacterium	0
									s__Rhizobium_leguminosarum	0			s__Planctomycetia_bacterium	0
									s__Quisquiliibacterium_transsilvanicum	0			s__Anaerolinea_sp.	0
									s__Woeseiaceae_bacterium	0			s__uncultured_archaeon	0
									s__Hydrogenophilales_bacterium_17-61-76	0			s__Holophagae_bacterium	0
									s__Myoviridae_sp.	0			s__Methylobacter_tundripaludum	0
									s__Ideonella_livida	0			s__Candidatus_Dadabacteria_bacterium	0
									s__Caulobacterales_bacterium	0			s__Aquabacterium_soli	0
									s__Mesorhizobium_sp._M7A.T.Ca.TU.009.01.3.1	0			s__Lysobacter_ruishenii	0
									s__Hyphomicrobium_album	0			s__Nocardioidaceae_bacterium	0
									s__Chloroflexi_bacterium_RBG_16_54_11	0			s__Chloroflexi_bacterium_CSP1-4	0
									s__Gammaproteobacteria_bacterium_PRO9	0			s__Bryobacterales_bacterium	0
									s__Azospirillum_halopraeferens	0			s__Nocardioides_guangzhouensis	0
									s__Anderseniella_sp.	0			s__Thiobacillus_denitrificans	0
									s__Rhodoplanes_elegans	0			s__Curvibacter_delicatus	0
									s__Bradyrhizobium_sp._STM_3809	0			s__Methylobacillus_sp._MM3	0
									s__Mesorhizobium_sp._M1A.F.Ca.ET.072.01.1.1	0			s__Aquabacterium_sp._A08	0
									s__bacterium_HR30	0			s__Burkholderiales_bacterium_RIFCSPLOWO2_12_FULL_64_99	0
									s__Novosphingobium_sp._B_225	0			s__Hydrogenophaga_crassostreae	0
									s__Methylocystis_rosea	0			s__Solirubrobacteraceae_bacterium	0
									s__Methanotrichaceae_archaeon	0			s__Methylocystis_sp.	0
									s__Azonexus_fungiphilus	0			s__Xanthomonadaceae_bacterium	0
									s__Desulfobacca_acetoxidans	0			s__Acidimicrobiales_bacterium	0
									s__Aestuariibaculum_marinum	0			s__Acidimicrobiaceae_bacterium	0
									s__Bacteroides_sp._SM23_62_1	0			s__Sedimentisphaerales_bacterium	0
									s__Aromatoleum_evansii	0			env_18	0
									s__Bosea_sp._CS1GBMeth4	0			s__Verrucomicrobia_subdivision_3_bacterium	0
									s__Anaeromyxobacter_dehalogenans	0			s__Curvibacter_sp.	0
									s__Nitrosomonas_sp._Nm84	0			s__Cyanobacteria_bacterium	0
									s__Chthonomonas_sp.	0			s__Verrucomicrobiae_bacterium	0
									s__Sulfuricella_denitrificans	0			s__Chloroflexi_bacterium_RBG_16_70_13	0
									s__Ramlibacter_sp._HM2	0			s__Alphaproteobacteria_bacterium_RBG_16_64_48	0
									s__Nocardioides_ginsengisegetis	0			s__Thiobacillus_sp._SCN_63-374	0
									s__Phycisphaeraceae_bacterium	0			s__Armatimonadetes_bacterium	0
									s__Actinobacteria_bacterium_RBG_16_67_15	0			s__Candidatus_Marinimicrobia_bacterium	0
									s__unclassified_g__Sphingobium	0			s__Methylomonas_sp.	0
									s__Aeromicrobium_sp.	0			s__Verrucomicrobia_bacterium_GWF2_62_7	0
									s__Methylophaga_sp.	0			s__Thaumarchaeota_archaeon	0
									s__Ferruginibacter_sp.	0			s__Planctomycetales_bacterium	0
									s__Dechloromonas_sp._XY25	0			s__Pseudomonadaceae_bacterium	0
									s__Acidovorax_sp._MR-S7	0			s__Arthrobacter_sp.	0
									s__Candidatus_Competibacter_sp.	0			s__Aestuariivirga_litoralis	0
									s__Syntrophorhabdaceae_bacterium	0			s__Methylococcales_bacterium	0
									s__Brooklawnia_sp.	0			s__Hydrogenophaga_intermedia	0
									s__Xanthomonas_oryzae	0			s__Thiobacillus_sp._GWE1_62_9	0
									s__Deltaproteobacteria_bacterium_RIFCSPLOWO2_12_FULL_57_22	0			s__Deltaproteobacteria_bacterium_21-66-5	0
									s__Leptothrix_cholodnii	0			s__Rhizobacter_sp._AJA081-3	0
									s__Candidatus_Nitrotoga_sp._MKT	0			s__Curvibacter_sp._GWA2_64_110	0
									s__Dechloromonas_hortensis	0			s__Methanothrix_sp.	0
									s__Methylobacter_marinus	0			s__Betaproteobacteria_bacterium_HGW-Betaproteobacteria-3	0
									s__Comamonadaceae_bacterium_PBBC2	0			s__Agitococcus_lubricus	0
									s__Betaproteobacteria_bacterium_HGW-Betaproteobacteria-20	0			s__Phycisphaerae_bacterium	0
									s__Bradyrhizobium_sp._170	0			s__Chitinophagia_bacterium	0
									s__Thiotrichales_bacterium_SG8_50	0			s__Thiobacillaceae_bacterium	0
									s__Rhodocyclales_bacterium_CG_4_10_14_3_um_filter_68_10	0			s__Hypericibacter_terrae	0
									s__Mycobacterium_sp._ITM-2016-00317	0			s__Niveibacterium_microcysteis	0
									s__endosymbiont_of_Ridgeia_piscesae	0			s__Pseudomonas_lini	0
									s__Mesorhizobium_prunaredense	0			s__Oxalobacteraceae_bacterium	0
									s__Ideonella_paludis	0			s__Sphingomonas_sp.	0
									s__Trinickia_caryophylli	0			s__Sphingomonas_sp._HDW15A	0
									s__Actinobacteria_bacterium_HGW-Actinobacteria-7	0			s__Pseudomonas_fluorescens	0
									s__Rhodococcus_sp.	0			s__Spirochaetes_bacterium_RBG_13_68_11	0
									s__Dechloromonas_sp._HYN0024	0			s__Methylibium_sp.	0
									s__Falsiroseomonas_bella	0			s__Sulfuricella_sp.	0
									s__Luteitalea_sp.	0			s__Rhizobiaceae_bacterium	0
									s__Sneathiellales_bacterium	0			s__Ignavibacteriaceae_bacterium	0
									s__Hydrogenophaga_borbori	0			s__Cytophagales_bacterium	0
									s__Thiotrichales_bacterium	0			s__Epsilonproteobacteria_bacterium	0
									s__Chloroflexi_bacterium_RBG_16_51_16	0			s__Salmonella_enterica	0
									s__Melaminivora_alkalimesophila	0			s__Aquabacterium_commune	0
									s__Mycobacterium_sp._ITM-2017-0098	0			s__Hydrogenophilales_bacterium_28-61-23	0
									s__Thiobaca_trueperi	0			s__Mycobacteroides_abscessus	0
									s__Pseudomonas_sp._HMWF032	0			s__Euryarchaeota_archaeon	0
									s__Marinilabiliales_bacterium	0			s__Betaproteobacteria_bacterium_RIFCSPLOWO2_02_FULL_67_26	0
									s__Rhodanobacter_sp.	0			s__Hydrogenophilales_bacterium_17-61-9	0
									s__Betaproteobacteria_bacterium_HGW-Betaproteobacteria-16	0			s__Pseudomonas_sp._PGPPP3	0
									s__Variovorax_paradoxus	0			s__Propionivibrio_sp.	0
									s__Deltaproteobacteria_bacterium_CG_4_8_14_3_um_filter_45_9	0			s__Daphnia_magna	0
									s__Candidatus_Tectomicrobia_bacterium	0			s__Malikia_granosa	0
									s__Hydrogenophaga_palleronii	0			s__unclassified_g__Bradyrhizobium	0
									s__Chloroflexi_bacterium_RBG_19FT_COMBO_47_9	0			s__Pseudomonas_sp._J452	0
									s__Acinetobacter_terrae	0			s__Bdellovibrio_sp.	0
									s__Myxococcota_bacterium	0			s__Ferribacterium_limneticum	0
									s__Candidatus_Brocadia_fulgida	0			s__Hydrogenophilales_bacterium_16-62-9	0
									s__Acinetobacter_sp._ACNIH2	0			s__Saprospiraceae_bacterium	0
									s__Blastococcus_sp._TF02A-26	0			s__Methylobacterium_sp.	0
									s__Candidatus_Saccharibacteria_bacterium	0			s__Sphingobium_sp.	0
									s__Actinobacteria_bacterium_HGW-Actinobacteria-1	0			s__unclassified_g__Candidatus_Nitrosocosmicus	0
									s__Sphingomonas_sediminicola	0			s__Methanosarcinales_archaeon	0
									s__Methylotenera_sp._L2L1	0			s__candidate_division_Zixibacteria_bacterium	0
									s__Alkanindiges_illinoisensis	0			s__Rubrivivax_sp._A210	0
									s__Actinobacteria_bacterium_RBG_16_68_21	0			s__Ilumatobacteraceae_bacterium	0
									s__Rhizobium_pseudoryzae	0			s__Hydrogenophaga_sp._T4	0
									s__Sulfuricurvum_sp._RIFCSPLOWO2_02_43_6	0			s__Sulfuricellaceae_bacterium	0
									s__Candidatus_Brocadia_caroliniensis	0			s__Methylocystis_sp._H4A	0
									s__Sphingomonas_sp._SE158	0			s__Betaproteobacteria_bacterium_HGW-Betaproteobacteria-17	0
									s__Arthrobacter_sp._EPSL27	0			s__Mycobacteriaceae_bacterium	0
									s__Pseudonocardia_sp.	0			s__Candidatus_Odyssella_sp.	0
									s__Candidatus_Contendobacter_sp.	0			s__Nitrospira_defluvii	0
									s__filamentous_cyanobacterium_CCP5	0			s__Deltaproteobacteria_bacterium_RBG_16_64_85	0
									s__Sphingomonas_sp._MG17	0			s__Thiomonas_bhubaneswarensis	0
									s__Clostridioides_difficile	0			s__Methylophilales_bacterium_16-45-9	0
									s__Anaerolineae_bacterium_CG1_02_58_13	0			s__Nitrosopumilaceae_archaeon	0
									s__Bosea_sp._12-68-7	0			s__Phenylobacterium_sp.	0
									s__Acidobacteria_bacterium_RIFCSPLOWO2_02_FULL_67_36	0			s__Rhodoplanes_sp._Z2-YC6860	0
									s__Arenimonas_maotaiensis	0			s__Nitrospira_sp._UW-LDO-02	0
									s__Mesorhizobium_sp._M4B.F.Ca.ET.049.02.1.2	0			s__bacterium_HR12	0
									s__Bradyrhizobium_sp._AUGA_SZCCT0222	0			s__Betaproteobacteria_bacterium_RBG_19FT_COMBO_58_11	0
									s__Nocardioides_sp._HDW12B	0			s__Betaproteobacteria_bacterium_RIFCSPLOWO2_02_67_12	0
									s__uncultured_Solirubrobacteraceae_bacterium	0			s__Thiobacillus_sp._65-29	0
									s__Nitrospirae_bacterium_GWC2_56_14	0			s__Thiobacillus_sp._SCN_63-1177	0
									s__Victivallales_bacterium	0			s__Methylomonas_koyamae	0
									s__Denitrobaculum_tricleocarpae	0			s__Rubrivivax_gelatinosus	0
									s__Methylomonas_sp._WSC-6	0			s__Thiobacillus_sp._65-1059	0
									s__Comamonadaceae_bacterium_CG_4_10_14_0_8_um_filter_57_29	0			s__Zetaproteobacteria_bacterium	0
									s__Polaromonas_sp._JS666	0			s__Aquincola_sp.	0
									s__Rhodocyclales_bacterium_CG17_big_fil_post_rev_8_21_14_2_50_68_7	0			s__Methylophilaceae_bacterium	0
									s__Variibacter_sp.	0			s__Methylobacter_luteus	0
									s__Sulfuritortus_calidifontis	0			s__Candidatus_Brocadia_sp.	0
									s__Limnohabitans_radicicola	0			s__Syntrophobacteraceae_bacterium	0
									s__Betaproteobacteria_bacterium_RIFCSPLOWO2_12_FULL_68_20	0			s__Candidatus_Thermofonsia_Clade_3_bacterium	0
									s__Pseudolabrys_sp._Root1462	0			s__Nocardioides_iriomotensis	0
									s__Thioploca_sp.	0			s__Rhizobium_sp.	0
									s__Rhodocyclales_bacterium_GWA2_65_20	0			s__Methylotenera_versatilis	0
									s__Methylocystis_sp._SB2	0			s__Ralstonia_sp.	0
									s__Thiobacillus_sp._SCN_63-57	0			s__Microbacterium_sp._Bi128	0
									s__Methylobacter_sp._BlB1	0			s__unclassified_g__Methylomonas	0
									s__Betaproteobacteria_bacterium_RIFCSPLOWO2_02_FULL_63_19	0			s__Thermodesulfovibrionales_bacterium	0
									s__Methanosaeta_sp._PtaU1.Bin028	0			s__Pseudolabrys_taiwanensis	0
									s__Comamonadaceae_bacterium_PBBC1	0			s__Gemmatimonas_sp.	0
									s__Aquificae_bacterium	0			s__Nitrospira_sp._ND1	0
									s__Tabrizicola_piscis	0			s__Streptomyces_sp.	0
									s__Candidatus_Brocadia_pituitae	0			s__uncultured_prokaryote	0
									s__Flavobacteriia_bacterium	0			s__Azotobacter_chroococcum	0
									s__Deltaproteobacteria_bacterium_RBG_16_48_10	0			s__Deltaproteobacteria_bacterium_37-65-8	0
									s__Phenylobacterium_zucineum	0			s__unclassified_g__Methylocystis	0
									s__Candidatus_Methylomirabilis_lanthanidiphila	0			s__Novosphingobium_arvoryzae	0
									s__Pararhizobium_antarcticum	0			s__Deltaproteobacteria_bacterium_RBG_16_47_11	0
									s__Citrifermentans_bremense	0			s__Rhodobacter_sp.	0
									s__Bradyrhizobium_sp._BRP22	0			s__Caldilineaceae_bacterium	0
									s__Betaproteobacteria_bacterium_RIFCSPLOWO2_02_FULL_66_14	0			s__Campylobacterales_bacterium	0
									s__Azohydromonas_australica	0			s__Betaproteobacteria_bacterium_RIFCSPLOWO2_02_FULL_68_150	0
									s__Methanoregulaceae_archaeon	0			s__Deltaproteobacteria_bacterium_RBG_19FT_COMBO_46_12	0
									s__Hyphomicrobium_sp._32-62-53	0			s__Methanomicrobiales_archaeon_HGW-Methanomicrobiales-1	0
									s__Candidatus_Sulfobium_mesophilum	0			s__Gammaproteobacteria_bacterium_RIFCSPHIGHO2_12_FULL_63_22	0
									s__Nocardioides_sp._J2M5	0			s__Arenimonas_oryziterrae	0
									s__Euryarchaeota_archaeon_RBG_19FT_COMBO_56_21	0			s__Nitrospira_sp._CG24C	0
									s__Microbacteriaceae_bacterium	0			s__Desulfomonile_tiedjei	0
									s__Bradyrhizobium_lablabi	0			s__Rhabdaerophilum_calidifontis	0
									s__Candidatus_Shapirobacteria_bacterium	0			s__Arthrobacter_sp._Hiyo6	0
									s__Alphaproteobacteria_bacterium_13_2_20CM_2_64_7	0			s__Kinneretia_sp._DAIF2	0
									s__Methylicorpusculum_oleiharenae	0			s__Hydrogenophaga_pseudoflava	0
									s__Thermodesulfovibrio_sp._RBG_19FT_COMBO_41_18	0			s__Pelomonas_sp.	0
									s__Chloroflexi_bacterium_RBG_19FT_COMBO_49_13	0			s__Hydrogenophilales_bacterium_12-63-5	0
									s__Vibrio_parahaemolyticus	0			s__Piscinibacter_aquaticus	0
									s__Pseudarthrobacter_sp._GA104	0			s__Acidobacteria_bacterium_RBG_13_68_16	0
									s__Sphingobacteriaceae_bacterium	0			s__Gemmataceae_bacterium	0
									s__Chloroflexi_bacterium_RBG_16_48_8	0			s__Methylocystis_sp._ATCC_49242	0
									s__Rhabdothermincola_salaria	0			s__Gallionellales_bacterium_GWA2_59_43	0
									s__Gemmobacter_aestuarii	0			s__Rhizobiales_bacterium_32-66-8	0
									s__Methyloversatilis_sp._12-65-5	0			s__Pseudarthrobacter_sp.	0
									s__Methylocystis_sp._WRRC1	0			s__Cyclobacteriaceae_bacterium	0
									s__unclassified_g__Rhodomicrobium	0			s__Desulfobulbaceae_bacterium	0
									s__Rubrivivax_sp._SCN_70-15	0			s__Candidatus_Nitrosotenuis_cloacae	0
									s__Desulfobacter_hydrogenophilus	0			s__Solimonas_aquatica	0
									s__Chloroflexi_bacterium_RBG_13_51_36	0			s__Litorilinea_aerophila	0
									s__Paraconexibacter_algicola	0			s__Betaproteobacteria_bacterium_RBG_16_64_18	0
									s__Candidatus_Thiomargarita_nelsonii	0			s__Acinetobacter_schindleri	0
									s__Bradyrhizobium_erythrophlei	0			s__Usitatibacter_palustris	0
									s__Caldilinea_sp.	0			s__Blastochloris_sp.	0
									s__Methylotenera_oryzisoli	0			s__Paraburkholderia_franconis	0
									s__Marinobacter_sp._Z-F4-2	0			s__Spirochaetes_bacterium_RBG_16_67_19	0
									s__Candidatus_Methanoperedens_sp.	0			s__Gemmatimonadaceae_bacterium	0
									s__Bacillus_sp._F19	0			s__Hylemonella_gracilis	0
									s__Phyllobacterium_brassicacearum	0			s__Ramlibacter_sp._B156	0
									s__Sinorhizobium_meliloti	0			s__Myxococcaceae_bacterium	0
									s__Ketobacter_sp.	0			s__Roseomonas_alkaliterrae	0
									s__Lacunisphaera_limnophila	0			s__Arthrobacter_sp._Leaf69	0
									s__Sphingorhabdus_contaminans	0			s__Aquabacterium_tepidiphilum	0
									s__Herminiimonas_arsenitoxidans	0			s__Pseudoxanthomonas_sp.	0
									s__Roseomonas_sp._AR75	0			s__Arthrobacter_sp._U41	0
									s__Bradyrhizobium_sp._DOA9	0			s__Anaeromyxobacter_diazotrophicus	0
									s__gamma_proteobacterium_HdN1	0			s__Chloroflexi_bacterium_RBG_19FT_COMBO_55_16	0
									s__Bauldia_litoralis	0			s__Mesorhizobium_amorphae	0
									s__Vogesella_sp._AC12	0			s__Syntrophaceae_bacterium_PtaB.Bin038	0
									s__Ignavibacteria_bacterium_GWC2_35_8	0			s__Burkholderia_sp._HKI_512	0
									s__Chitinimonas_sp.	0			s__Candidatus_Methylobacter_favarea	0
									s__Betaproteobacteria_bacterium_RIFCSPLOWO2_12_FULL_62_13	0			s__Hydrogenophilales_bacterium_17-62-8	0
									s__Alphaproteobacteria_bacterium_64-6	0			s__Acidobacteria_bacterium_RIFCSPLOWO2_02_FULL_67_21	0
									s__Chloroflexi_bacterium_RBG_13_68_17	0			s__Bdellovibrionaceae_bacterium	0
									s__Rhodopirellula_sp.	0			s__Delftia_sp.	0
									s__Deltaproteobacteria_bacterium_HGW-Deltaproteobacteria-15	0			s__Akkermansiaceae_bacterium	0
									s__Agromyces_sp._NDB4Y10	0			s__Kiloniellaceae_bacterium	0
									s__Betaproteobacteria_bacterium_RIFCSPLOWO2_02_FULL_62_79	0			s__Sulfuricurvum_sp.	0
									s__Methylobacteriaceae_bacterium	0			s__Methyloversatilis_discipulorum	0
									s__Thermus_thermophilus	0			s__Parvularculaceae_bacterium	0
									s__Flavisolibacter_sp.	0			s__Nitrospirae_bacterium_RBG_19FT_COMBO_58_9	0
									s__Candidatus_Sulfopaludibacter_sp._SbA6	0			s__Burkholderia_seminalis	0
									s__Sphaerotilus_hippei	0			s__Methylophilales_bacterium_39-45-7	0
									s__Mycobacterium_gordonae	0			s__Nitrospira_sp._CG24B	0
									s__candidate_division_WOR-3_bacterium	0			s__Betaproteobacteria_bacterium_RIFCSPLOWO2_12_FULL_65_14	0
									s__Hydrogenophaga_sp._IBVHS1	0			s__Candidatus_Brocadiae_bacterium	0
									s__Kribbella_soli	0			s__Crenothrix_polyspora	0
									s__Rhodospirillum_centenum	0			s__Planctomycetes_bacterium_RBG_16_64_12	0
									s__Corallococcus_sp._AB049A	0			s__Desulfobacca_sp.	0
									s__Sporichthyaceae_bacterium	0			s__Streptomyces_sp._CAI-85	0
									s__Spirochaetaceae_bacterium	0			s__Prolixibacteraceae_bacterium	0
									s__Methyloversatilis_thermotolerans	0			s__Notodromas_monacha	0
									s__Candidatus_Obscuribacterales_bacterium	0			s__Sphingomonas_sp._NSE70-1	0
									s__Aureibaculum_luteum	0			s__Ignavibacteriae_bacterium	0
									s__Chromatiales_bacterium_USCg_Taylor	0			s__Hyphomicrobium_sp._CS1BSMeth3	0
									s__Nitrospirae_bacterium_RIFCSPLOWO2_02_FULL_62_14	0			s__Calidifontimicrobium_sp._SYSU_G02091	0
									s__Starkeya_novella	0			s__Deltaproteobacteria_bacterium_RIFOXYD2_FULL_66_9	0
									s__Methanomassiliicoccus_sp.	0			s__Thermoplasmatales_archaeon	0
									s__Ramlibacter_sp._XY19	0			s__Cupriavidus_sp.	0
									s__Kineosporia_sp._A_224	0			s__Nitrospirae_bacterium_RBG_13_43_8	0
									s__Mycobacterium_kansasii	0			s__Acinetobacter_sp._ANC_5414	0
									s__Porticoccaceae_bacterium	0			s__Candidatus_Nitrotoga_sp._HW29	0
									s__Mongoliimonas_terrestris	0			s__unclassified_g__Vogesella	0
									s__Nevskiales_bacterium	0			s__Syntrophus_sp._(in:_Bacteria)	0
									s__Alphaproteobacteria_bacterium_ADurb.Bin100	0			s__Nocardiopsis_sp._BM-2018	0
									s__Burkholderia_mallei	0			s__Pseudomonas_putida	0
									s__Nocardioides_pelophilus	0			s__Hydrogenophaga_sp._H7	0
									s__Phyllobacterium_sophorae	0			s__Pseudomonas_sp._PIC25	0
									s__Zymomonas_sp.	0			s__Paraburkholderia_lycopersici	0
									s__Oryzomicrobium_terrae	0			s__Acidovorax_temperans	0
									s__Elusimicrobia_bacterium_RIFCSPHIGHO2_02_FULL_57_9	0			s__Methylocystis_sp._Sn-Cys	0
									s__Candidatus_Parcubacteria_bacterium	0			s__Deltaproteobacteria_bacterium_SM23_61	0
									s__Syntrophaceae_bacterium_CG2_30_58_14	0			s__Roseomonas_sp._PWR1	0
									s__Limnohabitans_sp._Hippo3	0			s__Cellulomonas_sp.	0
									s__unclassified_g__Arthrobacter	0			s__Anaeromyxobacter_sp._Fw109-5	0
									s__Nitrosomonas_sp._Nm58	0			s__Verminephrobacter_sp.	0
									s__Vogesella_indigofera	0			s__Candidatus_Nitrosocosmicus_arcticus	0
									s__Candidatus_Dadabacteria_bacterium_RIFCSPHIGHO2_12_FULL_53_21	0			s__Reyranella_soli	0
									s__Azoarcus_sp.	0			s__Melioribacteraceae_bacterium	0
									s__Sulfurirhabdus_autotrophica	0			s__Hyphomicrobium_sp._12-62-95	0
									s__Noviherbaspirillum_sedimenti	0			s__Microthrixaceae_bacterium	0
									s__Ignavibacterium_sp.	0			s__Phyllobacteriaceae_bacterium	0
									s__Candidatus_Muproteobacteria_bacterium_RIFCSPHIGHO2_01_60_12	0			s__Novimethylophilus_kurashikiensis	0
									s__Candidatus_Hydrogenedens_sp.	0			s__Megaviridae_environmental_sample	0
									s__Thermoleophilales_bacterium	0			s__Rhodanobacteraceae_bacterium	0
									s__Caldichromatium_japonicum	0			s__Candidatus_Methanoperedens_sp._BLZ2	0
									s__Parasulfuritortus_cantonensis	0			s__Delftia_acidovorans	0
									s__Thaumarchaeota_archaeon_CSP1-1	0			s__Kouleothrix_aurantiaca	0
									s__Marinosulfonomonas_sp.	0			s__Phyllobacterium_sp.	0
									s__Methanosaeta_sp._NSM2	0			s__Methylomonas_sp._MP1	0
									s__Acidovorax_sp._IB03	0			s__Pedosphaera_parvula	0
									s__Rhodococcus_yananensis	0			s__Sphingomonas_lutea	0
									s__Micavibrio_aeruginosavorus	0			s__Thalassospira_sp.	0
									s__Ectothiorhodospiraceae_bacterium	0			s__Beta_vulgaris	0
									s__Methylomonas_albis	0			s__Nitrospira_sp._CR1.3	0
									s__Rhodobacterales_bacterium_RIFCSPHIGHO2_02_FULL_62_130	0			s__Nitrospira_sp._HN-bin3	0
									s__Methylobacter_sp._S3L5C	0			s__Rhodocyclales_bacterium_CG_4_9_14_3_um_filter_68_10	0
									s__Lacibacter_cauensis	0			s__Methylocystis_hirsuta	0
									s__Betaproteobacteria_bacterium_RIFCSPLOWO2_12_FULL_64_23	0			s__Beggiatoa_sp.	0
									s__Chlorobi_bacterium	0			s__Mycobacterium_xenopi	0
									s__Candidatus_Methanoperedens_nitroreducens	0			s__Sulfurimicrobium_lacus	0
									s__Thauera_humireducens	0			s__Hypericibacter_adhaerens	0
									s__Phenylobacterium_haematophilum	0			s__Betaproteobacteria_bacterium_HGW-Betaproteobacteria-21	0
									s__Burkholderia_pseudomallei	0			s__Alsobacter_metallidurans	0
									s__Acinetobacter_sp._SM34	0			s__uncultured_myxobacterium_HF0200_01L06	0
									s__Clostridiales_bacterium	0			s__Pirellulaceae_bacterium	0
									s__Mycolicibacterium_sp.	0			s__Anaeromyxobacter_oryzae	0
									s__Georgfuchsia_toluolica	0			s__Chloroflexi_bacterium_HGW-Chloroflexi-1	0
									s__Rubrivivax_albus	0			s__uncultured_Thaumarchaeota_archaeon	0
									s__Pannonibacter_phragmitetus	0			s__Halomonas_sp.	0
									s__Priestia_megaterium	0			s__Dechloromonas_agitata	0
									s__Methylomonas_paludis	0			s__Luteitalea_sp._TBR-22	0
									s__Nocardioides_sp._InS609-2	0			s__Thermomonas_aquatica	0
									s__Deferrisoma_camini	0			s__Candidatus_Cloacimonetes_bacterium	0
									s__Paraburkholderia_graminis	0			s__Candidatus_Nitrospira_nitrosa	0
									s__Arenimonas_donghaensis	0			s__Vogesella_sp._EB	0
									s__Nitrospira_moscoviensis	0			s__Acidobacteria_bacterium_RIFCSPLOWO2_02_FULL_68_18	0
									s__Sulfuricurvum_sp._IAE1	0			s__Calidifontimicrobium_sediminis	0
									s__Mesorhizobium_sp._M4A.F.Ca.ET.022.05.2.1	0			s__Acinetobacter_tandoii	0
									s__Betaproteobacteria_bacterium_RIFCSPLOWO2_12_FULL_68_19	0			s__Achromobacter_sp.	0
									s__Pseudomonas_sp._16_A	0			s__Azospirillum_oleiclasticum	0
									s__Rhodothermales_bacterium	0			s__Crenarchaeota_archaeon	0
									s__uncultured_soil_bacterium	0			s__Pedosphaera_sp.	0
									s__Micromonospora_saelicesensis	0			s__Deltaproteobacteria_bacterium_RBG_13_47_9	0
									s__Rhabdothermincola_sediminis	0			s__Chloroflexi_bacterium_RBG_16_58_14	0
									s__Microvirga_sp.	0			s__Candidatus_Bathyarchaeota_archaeon_A05DMB-2	0
									s__uncultured_Alphaproteobacteria_bacterium	0			s__Deltaproteobacteria_bacterium_CG_4_10_14_3_um_filter_60_8	0
									s__Ideonella_sp._MAG2	0			s__Compsopogon_caeruleus	0
									s__Methylotuvimicrobium_alcaliphilum	0			s__Deltaproteobacteria_bacterium_RIFCSPLOWO2_12_55_13	0
									s__Acinetobacter_sp._YH12043	0			s__Nocardioides_sp._TF02-7	0
									s__Propionivibrio_dicarboxylicus	0			s__Novosphingobium_sp._12-63-9	0
									s__Arthrobacter_sp._Hiyo1	0			s__Syntrophorhabdus_sp.	0
									s__Acidovorax_caeni	0			s__Methanosaeta_sp._PtaB.Bin005	0
									s__Thiohalomonas_denitrificans	0			s__Acinetobacter_sp._ANC_4862	0
									s__Fibrobacteres_bacterium	0			s__Ahrensia_sp.	0
									s__Marmoricola_sp.	0			s__Hydrogenophilales_bacterium_17-64-11	0
									s__Methylovorus_glucosotrophus	0			s__Afipia_felis	0
									s__Candidatus_Sulfuricurvum_sp._RIFRC-1	0			s__Idotea_baltica	0
									s__Oricola_cellulosilytica	0			s__Geobacteraceae_bacterium	0
									s__Methylomagnum_ishizawai	0			s__Aestuariivirga_sp._YIM_B02566	0
									s__Nitrospirae_bacterium_RIFOXYC2_FULL_44_7	0			s__Sulfuriferula_thiophila	0
									s__Paracoccus_yeei	0			s__Methylomicrobium_album	0
									s__unclassified_g__Flavobacterium	0			s__Ignavibacteria_bacterium	0
									s__Roseomonas_sp._HJA6	0			s__Lentisphaerae_bacterium	0
									s__Candidatus_Altiarchaeales_archaeon	0			s__Kaistia_sp._SCN_65-12	0
									s__Agitococcus_sp.	0			s__Polyangiaceae_bacterium	0
									s__Syntrophobacterales_bacterium_GWC2_56_13	0			s__Bosea_sp._Leaf344	0
									s__Marinobacter_adhaerens	0			s__bacterium_HR24	0
									s__Pseudomonas_sp._PDM16	0			s__Sinobacteraceae_bacterium	0
									s__Xinfangfangia_soli	0			s__Nitrospira_sp._KM1	0
									s__Methyloterricola_oryzae	0			s__candidate_division_KSB1_bacterium	0
									s__Bacteroidetes_bacterium_GWA2_32_17	0			s__Nitrososphaera_sp.	0
									s__Tetrasphaera_sp.	0			s__Betaproteobacteria_bacterium_RIFCSPLOWO2_02_FULL_65_24	0
									s__Muricauda_ruestringensis	0			s__Pseudomonas_knackmussii	0
									s__Nitrosomonas_sp._PY1	0			s__Streptomyces_coelicolor	0
									s__Rhizobiales_bacterium_24-66-13	0			s__Streptomyces_lydicus	0
									s__Rhizobium_yanglingense	0			s__Nitrospira_sp._ST-bin5	0
									s__Pseudomonas_sp._Gr57	0			s__Marmoricola_aequoreus	0
									s__Hydrogenophilales_bacterium_16-61-112	0			s__Hydrogenophaga_sp._IBVHS2	0
									s__Streptomyces_sp._A73	0			s__Devosia_sp.	0
									s__Candidatus_Nitrotoga_sp.	0			s__Fibrobacter_sp.	0
									s__Pseudomonas_sp._MWU13-2625	0			s__unclassified_g__Sphaerotilus	0
									s__Micromonospora_globispora	0			s__Gemmobacter_sp.	0
									s__unclassified_g__Sphingomonas	0			s__Geobacter_argillaceus	0
									s__Aliidongia_dinghuensis	0			s__Rhizopus_microsporus	0
									s__Piscinibacter_defluvii	0			s__Geomonas_oryzisoli	0
									s__Candidatus_Methylobacter_oryzae	0			s__Nordella_sp._HKS_07	0
									s__Nonomuraea_sp._SYSU_D8015	0			s__Psychrobacter_sp.	0
									s__Ideonella_aquatica	0			s__Opitutus_sp.	0
									s__Candidatus_Dependentiae_bacterium	0			s__Thiobacillus_sp._SCN_64-35	0
									s__Arthrobacter_sp._Soil763	0			s__Paucibacter_sp.	0
									s__Niveibacterium_umoris	0			s__Sulfuricurvum_kujiense	0
									s__Hydrogenophaga_sp._PBL-H3	0			s__Nitrospirae_bacterium_GWD2_57_9	0
									s__Aquirufa_aurantiipilula	0			s__Caenimonas_soli	0
									s__Saccharothrix_sp._MB29	0			s__Ignavibacteria_bacterium_GWA2_36_19	0
									s__Novosphingobium_flavum	0			s__Methyloglobulus_morosus	0
									s__Limnohabitans_sp._Rim11	0			s__Candidatus_Solibacter_usitatus	0
									s__Sinimarinibacterium_sp._CAU_1509	0			s__Sphingosinicella_sp._YJ22	0
									s__Nitrospirae_bacterium_RBG_13_39_12	0			s__Ramlibacter_sp._USB13	0
									s__Knoellia_remsis	0			s__Microvirga_massiliensis	0
									s__Hyphomicrobium_sp._CS1GBMeth3	0			s__Bordetella_pertussis	0
									s__Microbacteriaceae_bacterium_K1510	0			s__Chloroflexi_bacterium_ADurb.Bin325	0
									s__Acinetobacter_sp._ANC_4173	0			s__Skermanella_mucosa	0
									s__uncultured_marine_bacterium	0			s__Sediminibacterium_sp._RHBRASLY1	0
									s__Deltaproteobacteria_bacterium_RBG_16_66_15	0			s__Alcanivorax_sp.	0
									s__Shinella_sp._XGS7	0			s__bacterium_ADurb.Bin132	0
									s__Azoarcus_indigens	0			s__Chitinophagales_bacterium	0
									s__Roseomonas_eburnea	0			s__Verminephrobacter_sp._Larva24	0
									s__Acidovorax_sp._BoFeN1	0			s__Methylomarinum_vadi	0
									s__Nitrospirae_bacterium_CG2_30_53_67	0			s__uncultured_crenarchaeote_29d5	0
									s__Ruania_suaedae	0			s__Actinobacteria_bacterium_ADurb.BinA094	0
									s__Parafilimonas_terrae	0			s__Candidatus_Aminicenantes_bacterium_RBG_16_66_30	0
									s__Gallionellales_bacterium_CG_4_10_14_3_um_filter_54_96	0			s__Casimicrobium_huifangae	0
									s__Nocardioides_massiliensis	0			s__Candidatus_Bathyarchaeota_archaeon_A05DMB-4	0
									s__Hydrogenophaga_sp._A37	0			s__Gammaproteobacteria_bacterium_RBG_16_66_13	0
									s__Actinoplanes_tereljensis	0			s__Curvibacter_lanceolatus	0
									s__Methylocystis_echinoides	0			s__Tibeticola_sp.	0
									s__Herbaspirillum_sp._HC18	0			s__Burkholderiales_bacterium_RIFCSPLOWO2_12_FULL_67_210	0
									s__Deltaproteobacteria_bacterium_GWD2_55_8	0			s__Acidobacteria_bacterium_RBG_16_64_8	0
									s__Novosphingobium_sp._NDB2Meth1	0			s__Corynebacterium_sp._35RC1	0
									s__Anaeromyxobacter_sp.	0			s__Calditrichaeota_bacterium	0
									s__Solitalea_sp._S2-8	0			s__Chitinimonas_koreensis	0
									s__Candidatus_Saganbacteria_bacterium	0			s__Methylophilaceae_bacterium_17-43-7	0
									s__Cognatiyoonia_sediminum	0			s__Tepidicella_baoligensis	0
									s__Frankiaceae_bacterium	0			s__Usitatibacter_rugosus	0
									s__Gellertiella_hungarica	0			s__Chitinivibrionales_bacterium	0
									s__Polynucleobacter_sp._17-46-58	0			s__Euryarchaeota_archaeon_RBG_13_61_15	0
									s__Oharaeibacter_diazotrophicus	0			s__Acidovorax_sp._210-6	0
									s__Mycobacterium_sp._KBS0706	0			s__Oryzomicrobium_sp.	0
									s__Syntrophobacteraceae_bacterium_CG23_combo_of_CG06-09_8_20_14_all_50_8	0			s__Flavobacterium_sp.	0
									s__Vogesella_alkaliphila	0			s__Rhizobium_leguminosarum	0
									s__Kangiella_sp.	0			s__Quisquiliibacterium_transsilvanicum	0
									s__uncultured_proteobacterium	0			s__Woeseiaceae_bacterium	0
									s__Bradyrhizobium_sp._PRIMUS42	0			s__Hydrogenophilales_bacterium_17-61-76	0
									s__Methylobacterium_sp._SCN_67-24	0			s__Ideonella_livida	0
									s__candidate_division_NC10_bacterium_CSP1-5	0			s__Caulobacterales_bacterium	0
									s__Betaproteobacteria_bacterium_RIFCSPLOWO2_12_FULL_67_28	0			s__Mesorhizobium_sp._M7A.T.Ca.TU.009.01.3.1	0
									s__Croceibacterium_soli	0			s__Chloroflexi_bacterium_RBG_16_54_11	0
									s__Noviherbaspirillum_sp._L7-7A	0			s__Gammaproteobacteria_bacterium_PRO9	0
									s__bacterium_HR16	0			s__Azospirillum_halopraeferens	0
									s__Comamonadaceae_bacterium_SCN_68-20	0			s__Bradyrhizobium_sp._STM_3809	0
									s__unclassified_g__Lutimaribacter	0			s__Mesorhizobium_sp._M1A.F.Ca.ET.072.01.1.1	0
									s__Candidatus_Nitrososphaera_gargensis	0			s__bacterium_HR30	0
									s__Fuscovulum_sp.	0			s__Novosphingobium_sp._B_225	0
									s__Chelatococcus_sp.	0			s__Methylocystis_rosea	0
									s__Candidimonas_sp.	0			s__Methanotrichaceae_archaeon	0
									s__Emcibacter_sp.	0			s__Azonexus_fungiphilus	0
									s__Bosea_sp._124	0			s__Desulfobacca_acetoxidans	0
									s__Inhella_crocodyli	0			s__Aestuariibaculum_marinum	0
									s__Mesorhizobium_sp._M4B.F.Ca.ET.019.03.1.1	0			s__Bacteroides_sp._SM23_62_1	0
									s__Pseudomonas_tumuqii	0			s__Bosea_sp._CS1GBMeth4	0
									s__Sphingobacteriia_bacterium	0			s__Anaeromyxobacter_dehalogenans	0
									s__Paraburkholderia_mimosarum	0			s__Chthonomonas_sp.	0
									s__Desulfobacula_sp.	0			s__Nocardioides_ginsengisegetis	0
									s__Lysobacter_sp._A6	0			s__Phycisphaeraceae_bacterium	0
									s__Lautropia_sp._SCN_70-15	0			s__Actinobacteria_bacterium_RBG_16_67_15	0
									s__Gallionellales_bacterium_RIFCSPLOWO2_02_FULL_59_110	0			s__unclassified_g__Sphingobium	0
									s__Caldisericia_bacterium	0			s__Aeromicrobium_sp.	0
									s__Prescottella_equi	0			s__Methylophaga_sp.	0
									s__Terrimicrobiaceae_bacterium	0			s__Ferruginibacter_sp.	0
									s__Oligoflexia_bacterium	0			s__Dechloromonas_sp._XY25	0
									s__Candidatus_Kaiserbacteria_bacterium	0			s__Acidovorax_sp._MR-S7	0
									s__Shewanella_sp._CG18_big_fil_WC_8_21_14_2_50_42_11	0			s__Candidatus_Competibacter_sp.	0
									s__uncultured_crenarchaeote_76h13	0			s__Syntrophorhabdaceae_bacterium	0
									s__Nocardioides_mesophilus	0			s__Brooklawnia_sp.	0
									s__Candidatus_Binatia_bacterium	0			s__Xanthomonas_oryzae	0
									s__Roseomonas_sp._OP-27	0			s__Deltaproteobacteria_bacterium_RIFCSPLOWO2_12_FULL_57_22	0
									s__Isosphaeraceae_bacterium	0			s__Leptothrix_cholodnii	0
									s__unclassified_g__Tessaracoccus	0			s__Candidatus_Nitrotoga_sp._MKT	0
									s__Enterobacter_hormaechei	0			s__Dechloromonas_hortensis	0
									s__Candidatus_Rokubacteria_bacterium_RIFCSPHIGHO2_02_FULL_73_26	0			s__Methylobacter_marinus	0
									s__Methylocucumis_oryzae	0			s__Comamonadaceae_bacterium_PBBC2	0
									s__Blastococcus_saxobsidens	0			s__Betaproteobacteria_bacterium_HGW-Betaproteobacteria-20	0
									s__Pseudogemmobacter_bohemicus	0			s__Thiotrichales_bacterium_SG8_50	0
									s__Burkholderiales_bacterium_28-67-8	0			s__Rhodocyclales_bacterium_CG_4_10_14_3_um_filter_68_10	0
									s__Nitrospina_sp.	0			s__Mycobacterium_sp._ITM-2016-00317	0
									s__Pseudomonas_otitidis	0			s__endosymbiont_of_Ridgeia_piscesae	0
									s__Aromatoleum_bremense	0			s__Mesorhizobium_prunaredense	0
									s__Nitrospirae_bacterium_GWC1_57_7	0			s__Ideonella_paludis	0
									s__Rhodobacterales_bacterium_12-64-8	0			s__Rhodococcus_sp.	0
									s__unclassified_g__Rhodococcus	0			s__Dechloromonas_sp._HYN0024	0
									s__Neisseriaceae_bacterium	0			s__Falsiroseomonas_bella	0
									s__Bacteroidetes_bacterium_ADurb.Bin397	0			s__Luteitalea_sp.	0
									s__Nitrospirae_bacterium_CG1_02_44_142	0			s__Sneathiellales_bacterium	0
									s__Hydrogenophaga_sp._SL48	0			s__Hydrogenophaga_borbori	0
									s__Albitalea_terrae	0			s__Thiotrichales_bacterium	0
									s__Acidovorax_citrulli	0			s__Chloroflexi_bacterium_RBG_16_51_16	0
									s__Methylococcus_sp._BF19-07	0			s__Melaminivora_alkalimesophila	0
									s__Afipia_sp._P52-10	0			s__Mycobacterium_sp._ITM-2017-0098	0
									s__Denitratisoma_sp._DHT3	0			s__Thiobaca_trueperi	0
									s__Candidatus_Thorarchaeota_archaeon	0			s__Pseudomonas_sp._HMWF032	0
									s__Stutzerimonas_degradans	0			s__Marinilabiliales_bacterium	0
									s__Hydrogenophilales_bacterium_RIFOXYD1_FULL_62_11	0			s__Betaproteobacteria_bacterium_HGW-Betaproteobacteria-16	0
									s__Kinneretia_asaccharophila	0			s__Variovorax_paradoxus	0
									s__Rhodoferax_sp._PAMC_29310	0			s__Deltaproteobacteria_bacterium_CG_4_8_14_3_um_filter_45_9	0
									s__Streptomyces_glaucescens	0			s__Candidatus_Tectomicrobia_bacterium	0
									s__Burkholderiales_bacterium_PBB4	0			s__Hydrogenophaga_palleronii	0
									s__Candidatus_Accumulibacter_appositus	0			s__Chloroflexi_bacterium_RBG_19FT_COMBO_47_9	0
									s__Phenylobacterium_sp._LH3H17	0			s__Acinetobacter_terrae	0
									s__Deltaproteobacteria_bacterium_CG2_30_63_29	0			s__Myxococcota_bacterium	0
									s__Miltoncostaea_oceani	0			s__Candidatus_Brocadia_fulgida	0
									s__Magnetospirillum_sp.	0			s__Acinetobacter_sp._ACNIH2	0
									s__Pseudomonas_syringae	0			s__Blastococcus_sp._TF02A-26	0
									s__Pseudomethylobacillus_aquaticus	0			s__Candidatus_Saccharibacteria_bacterium	0
									s__Rhizobium_fabae	0			s__Actinobacteria_bacterium_HGW-Actinobacteria-1	0
									s__Bradyrhizobium_liaoningense	0			s__Sphingomonas_sediminicola	0
									s__Candidatus_Nomurabacteria_bacterium	0			s__Actinobacteria_bacterium_RBG_16_68_21	0
									s__Segetibacter_sp.	0			s__Rhizobium_pseudoryzae	0
									s__Azospira_sp._I13	0			s__Sulfuricurvum_sp._RIFCSPLOWO2_02_43_6	0
									s__Rhodoferax_ferrireducens	0			s__Candidatus_Brocadia_caroliniensis	0
									s__Chloroflexi_bacterium_RBG_16_63_12	0			s__Sphingomonas_sp._SE158	0
									s__Nocardioides_ferulae	0			s__Arthrobacter_sp._EPSL27	0
									s__Hyphomicrobium_nitrativorans	0			s__Pseudonocardia_sp.	0
									s__Bosea_sp._BK604	0			s__Candidatus_Contendobacter_sp.	0
									s__Actinomadura_cremea	0			s__Sphingomonas_sp._MG17	0
									s__Comamonadaceae_bacterium_CG1_02_60_18	0			s__Clostridioides_difficile	0
									s__Thauera_phenolivorans	0			s__Anaerolineae_bacterium_CG1_02_58_13	0
									s__Acinetobacter_pullicarnis	0			s__Bosea_sp._12-68-7	0
									s__Sideroxydans_sp._CL21	0			s__Acidobacteria_bacterium_RIFCSPLOWO2_02_FULL_67_36	0
									s__Flavihumibacter_rivuli	0			s__Arenimonas_maotaiensis	0
									s__Candidatus_Bathyarchaeota_archaeon_A05DMB-5	0			s__Mesorhizobium_sp._M4B.F.Ca.ET.049.02.1.2	0
									s__Mesorhizobium_sp._M00.F.Ca.ET.149.01.1.1	0			s__Bradyrhizobium_sp._AUGA_SZCCT0222	0
									s__Beggiatoa_alba	0			s__Nocardioides_sp._HDW12B	0
									s__candidate_division_WS1_bacterium	0			s__Nitrospirae_bacterium_GWC2_56_14	0
									s__Bradyrhizobium_elkanii	0			s__Victivallales_bacterium	0
									s__Gammaproteobacteria_bacterium_HGW-Gammaproteobacteria-6	0			s__Denitrobaculum_tricleocarpae	0
									s__unclassified_g__Nocardioides	0			s__Comamonadaceae_bacterium_CG_4_10_14_0_8_um_filter_57_29	0
									s__Azohydromonas_caseinilytica	0			s__Polaromonas_sp._JS666	0
									s__Acidobacteria_bacterium_Mor1	0			s__Rhodocyclales_bacterium_CG17_big_fil_post_rev_8_21_14_2_50_68_7	0
									s__Candidatus_Nitrotoga_sp._LAW	0			s__Sulfuritortus_calidifontis	0
									s__Nocardioides_pantholopis	0			s__Limnohabitans_radicicola	0
									s__Roseinatronobacter_sp.	0			s__Betaproteobacteria_bacterium_RIFCSPLOWO2_12_FULL_68_20	0
									s__Novosphingobium_sp._2580	0			s__Pseudolabrys_sp._Root1462	0
									s__Rivibacter_subsaxonicus	0			s__Thioploca_sp.	0
									s__Herminiimonas_sp.	0			s__Thiobacillus_sp._SCN_63-57	0
									s__Pseudomonas_phenolilytica	0			s__Methylobacter_sp._BlB1	0
									s__Lentisphaerae_bacterium_RIFOXYA12_64_32	0			s__Betaproteobacteria_bacterium_RIFCSPLOWO2_02_FULL_63_19	0
									s__Bradyrhizobium_australiense	0			s__Comamonadaceae_bacterium_PBBC1	0
									s__Oricola_sp._NBU1457	0			s__Aquificae_bacterium	0
									s__Hydrogenophilales_bacterium_RIFOXYA1_FULL_63_33	0			s__Tabrizicola_piscis	0
									s__Methylomonas_sp._16a	0			s__Candidatus_Brocadia_pituitae	0
									s__Flavobacterium_laiguense	0			s__Phenylobacterium_zucineum	0
									s__Sideroxydans_sp.	0			s__Candidatus_Methylomirabilis_lanthanidiphila	0
									s__Nocardioides_sp._URHA0032	0			s__Pararhizobium_antarcticum	0
									s__Candidatus_Thiosymbion_oneisti	0			s__Bradyrhizobium_sp._BRP22	0
									s__Vicinamibacterales_bacterium	0			s__Betaproteobacteria_bacterium_RIFCSPLOWO2_02_FULL_66_14	0
									s__Colwellia_sp.	0			s__Azohydromonas_australica	0
									s__Rhodobacter_flagellatus	0			s__Methanoregulaceae_archaeon	0
									s__uncultured_Chloroflexi_bacterium	0			s__Hyphomicrobium_sp._32-62-53	0
									s__Patescibacteria_group_bacterium	0			s__Candidatus_Sulfobium_mesophilum	0
									s__Lewinella_sp.	0			s__Euryarchaeota_archaeon_RBG_19FT_COMBO_56_21	0
									s__Blastopirellula_sp.	0			s__Bradyrhizobium_lablabi	0
									s__Nitrospira_sp._LK70	0			s__Candidatus_Shapirobacteria_bacterium	0
									s__Prosthecobacter_debontii	0			s__Alphaproteobacteria_bacterium_13_2_20CM_2_64_7	0
									s__Leptothrix_sp._C29	0			s__Thermodesulfovibrio_sp._RBG_19FT_COMBO_41_18	0
									s__Flavobacterium_sp._123	0			s__Vibrio_parahaemolyticus	0
									s__Pseudorhodobacter_sp.	0			s__Pseudarthrobacter_sp._GA104	0
									s__Spartobacteria_bacterium_LR76	0			s__Sphingobacteriaceae_bacterium	0
									s__Polaromonas_sp._OV174	0			s__Rhabdothermincola_salaria	0
									s__Hydrogenophilales_bacterium_CG_4_9_14_3_um_filter_63_34	0			s__Methyloversatilis_sp._12-65-5	0
									s__Arthrobacter_sp._SO3	0			s__Methylocystis_sp._WRRC1	0
									s__Beijerinckia_sp._28-YEA-48	0			s__unclassified_g__Rhodomicrobium	0
									s__Alphaproteobacteria_bacterium_HGW-Alphaproteobacteria-3	0			s__Rubrivivax_sp._SCN_70-15	0
									s__Methylophilales_bacterium_16-45-7	0			s__Desulfobacter_hydrogenophilus	0
									s__Arthrobacter_sp._UKPF54-2	0			s__Chloroflexi_bacterium_RBG_13_51_36	0
									s__Candidatus_Nitrotoga_sp._SPKER	0			s__Paraconexibacter_algicola	0
									s__Sphingobium_limneticum	0			s__Candidatus_Thiomargarita_nelsonii	0
									s__Sphingomonadales_bacterium_63-6	0			s__Bradyrhizobium_erythrophlei	0
									s__Nitrospira_sp._SG-bin1	0			s__Caldilinea_sp.	0
									s__Betaproteobacteria_bacterium_HGW-Betaproteobacteria-7	0			s__Marinobacter_sp._Z-F4-2	0
									s__Nocardioides_cavernae	0			s__Candidatus_Methanoperedens_sp.	0
									s__Permianibacter_fluminis	0			s__Bacillus_sp._F19	0
									s__Pseudomonas_protegens	0			s__Phyllobacterium_brassicacearum	0
									s__Gallionellales_bacterium_GWA2_60_142	0			s__Sinorhizobium_meliloti	0
									s__Anaeromyxobacter_sp._SG22	0			s__Ketobacter_sp.	0
									s__Chenggangzhangella_methanolivorans	0			s__Lacunisphaera_limnophila	0
									s__Geobacter_sp._DSM_9736	0			s__Herminiimonas_arsenitoxidans	0
									s__Tepidimonas_fonticaldi	0			s__Roseomonas_sp._AR75	0
									s__Betaproteobacteria_bacterium_RIFCSPLOWO2_02_64_14	0			s__Bradyrhizobium_sp._DOA9	0
									s__Atopomonas_hussainii	0			s__gamma_proteobacterium_HdN1	0
									s__Roseobacter_sp.	0			s__Bauldia_litoralis	0
									s__Streptomyces_akebiae	0			s__Vogesella_sp._AC12	0
									s__Steroidobacter_soli	0			s__Ignavibacteria_bacterium_GWC2_35_8	0
									s__Actinobacteria_bacterium_HGW-Actinobacteria-8	0			s__Alphaproteobacteria_bacterium_64-6	0
									s__Nocardioides_panaciterrulae	0			s__Chloroflexi_bacterium_RBG_13_68_17	0
									s__Lewinellaceae_bacterium	0			s__Rhodopirellula_sp.	0
									s__Gammaproteobacteria_bacterium_HGW-Gammaproteobacteria-5	0			s__Deltaproteobacteria_bacterium_HGW-Deltaproteobacteria-15	0
									s__Methylocaldum_szegediense	0			s__Agromyces_sp._NDB4Y10	0
									s__Chloroflexi_bacterium_HGW-Chloroflexi-6	0			s__Betaproteobacteria_bacterium_RIFCSPLOWO2_02_FULL_62_79	0
									s__Arthrobacter_sp._Soil762	0			s__Methylobacteriaceae_bacterium	0
									s__Kribbella_sindirgiensis	0			s__Thermus_thermophilus	0
									s__Thiomonas_sp._14-66-4	0			s__Flavisolibacter_sp.	0
									s__Halorhodospira_halophila	0			s__Candidatus_Sulfopaludibacter_sp._SbA6	0
									s__Roseococcus_sp._SYP-B2431	0			s__Sphaerotilus_hippei	0
									s__Pseudogulbenkiania_sp.	0			s__Mycobacterium_gordonae	0
									s__Lentisphaeria_bacterium	0			s__candidate_division_WOR-3_bacterium	0
									s__Inhella_gelatinilytica	0			s__Hydrogenophaga_sp._IBVHS1	0
									s__Limnohabitans_sp._15K	0			s__Kribbella_soli	0
									s__Novosphingobium_endophyticum	0			s__Rhodospirillum_centenum	0
									s__Rhizobacter_sp._Root404	0			s__Corallococcus_sp._AB049A	0
									s__Sulfuricella_sp._T08	0			s__Sporichthyaceae_bacterium	0
									s__Rhodobacter_ruber	0			s__Spirochaetaceae_bacterium	0
									s__Thermodesulfovibrio_sp.	0			s__Methyloversatilis_thermotolerans	0
									s__Nitrospira_japonica	0			s__Aureibaculum_luteum	0
									s__Bradyrhizobium_sp._SRS-191	0			s__Chromatiales_bacterium_USCg_Taylor	0
									s__Rhizobium_pusense	0			s__Nitrospirae_bacterium_RIFCSPLOWO2_02_FULL_62_14	0
									s__Acidibacter_sp.	0			s__Methanomassiliicoccus_sp.	0
									s__Calditrichaceae_bacterium	0			s__Ramlibacter_sp._XY19	0
									s__Elusimicrobia_bacterium_CG06_land_8_20_14_3_00_38_11	0			s__Kineosporia_sp._A_224	0
									s__Gallionellales_bacterium_RBG_16_56_9	0			s__Mycobacterium_kansasii	0
									s__uncultured_crenarchaeote_57a5	0			s__Mongoliimonas_terrestris	0
									s__Sphingomonas_hengshuiensis	0			s__Nevskiales_bacterium	0
									s__Georgenia_sp._EYE_87	0			s__Alphaproteobacteria_bacterium_ADurb.Bin100	0
									s__Bradyrhizobium_algeriense	0			s__Burkholderia_mallei	0
									s__Variovorax_sp._CYS-02	0			s__Nocardioides_pelophilus	0
									s__Rhizobiales_bacterium_35-66-30	0			s__Zymomonas_sp.	0
									s__Methanolinea_mesophila	0			s__Elusimicrobia_bacterium_RIFCSPHIGHO2_02_FULL_57_9	0
									s__Altererythrobacter_sp._KTW20L	0			s__Candidatus_Parcubacteria_bacterium	0
									s__Bacteroidetes_bacterium_RBG_13_43_22	0			s__Syntrophaceae_bacterium_CG2_30_58_14	0
									s__Burkholderiales_bacterium_RIFOXYD12_FULL_59_19	0			s__Limnohabitans_sp._Hippo3	0
									s__Gammaproteobacteria_bacterium_HGW-Gammaproteobacteria-10	0			s__unclassified_g__Arthrobacter	0
									s__Candidatus_Macondimonas_diazotrophica	0			s__Nitrosomonas_sp._Nm58	0
									s__Arsenicitalea_aurantiaca	0			s__Vogesella_indigofera	0
									s__Noviherbaspirillum_aridicola	0			s__Candidatus_Dadabacteria_bacterium_RIFCSPHIGHO2_12_FULL_53_21	0
									s__Diaphorobacter_caeni	0			s__Azoarcus_sp.	0
									s__Betaproteobacteria_bacterium_RIFCSPLOWO2_02_FULL_65_20	0			s__Sulfurirhabdus_autotrophica	0
									s__Labrys_sp._WJW	0			s__Noviherbaspirillum_sedimenti	0
									s__Salinarimonas_soli	0			s__Ignavibacterium_sp.	0
									s__Ideonella_sakaiensis	0			s__Candidatus_Muproteobacteria_bacterium_RIFCSPHIGHO2_01_60_12	0
									s__Clostridium_sp.	0			s__Candidatus_Hydrogenedens_sp.	0
									s__Caenimonas_sp._HX-9-20	0			s__Thermoleophilales_bacterium	0
									s__Candidatus_Phaeomarinobacter_ectocarpi	0			s__Caldichromatium_japonicum	0
									s__Leptonema_illini	0			s__Parasulfuritortus_cantonensis	0
									s__Xanthobacter_aminoxidans	0			s__Marinosulfonomonas_sp.	0
									s__Acidovorax_sp._65-7	0			s__Methanosaeta_sp._NSM2	0
									s__Noviherbaspirillum_soli	0			s__Rhodococcus_yananensis	0
									s__Thermoanaerobacter_thermohydrosulfuricus	0			s__Micavibrio_aeruginosavorus	0
									s__Nitrospirae_bacterium_GWC2_57_9	0			s__Ectothiorhodospiraceae_bacterium	0
									s__Methylocystis_sp._H62	0			s__Methylomonas_albis	0
									s__uncultured_Ramlibacter_sp.	0			s__Rhodobacterales_bacterium_RIFCSPHIGHO2_02_FULL_62_130	0
									s__Burkholderiales_bacterium_RIFCSPLOWO2_12_FULL_61_40	0			s__Methylobacter_sp._S3L5C	0
									s__Methyloprofundus_sp.	0			s__Lacibacter_cauensis	0
									s__Pseudogulbenkiania_sp._NH8B	0			s__Betaproteobacteria_bacterium_RIFCSPLOWO2_12_FULL_64_23	0
									s__bacterium_HR29	0			s__Chlorobi_bacterium	0
									s__Chthonobacter_rhizosphaerae	0			s__Candidatus_Methanoperedens_nitroreducens	0
									s__Vulcanococcus_sp.	0			s__Thauera_humireducens	0
									s__Acidobacteria_bacterium_OLB17	0			s__Phenylobacterium_haematophilum	0
									s__Dyella_sp.	0			s__Acinetobacter_sp._SM34	0
									s__Phenylobacterium_parvum	0			s__Clostridiales_bacterium	0
									s__Rhodospirillaceae_bacterium_BRH_c57	0			s__Mycolicibacterium_sp.	0
									s__Stappia_taiwanensis	0			s__Georgfuchsia_toluolica	0
									s__Streptomyces_nanshensis	0			s__Rubrivivax_albus	0
									s__Novosphingobium_kunmingense	0			s__Pannonibacter_phragmitetus	0
									s__Devosia_insulae	0			s__Methylomonas_paludis	0
									s__Polaromonas_sp._AET17H-212	0			s__Paraburkholderia_graminis	0
									s__Sphingopyxis_sp._BSN-002	0			s__Arenimonas_donghaensis	0
									s__Candidatus_Aminicenantes_bacterium_RBG_16_63_16	0			s__Nitrospira_moscoviensis	0
									s__Solemya_velum_gill_symbiont	0			s__Sulfuricurvum_sp._IAE1	0
									s__Aerococcus_urinae	0			s__Mesorhizobium_sp._M4A.F.Ca.ET.022.05.2.1	0
									s__Pseudomonas_cavernae	0			s__Pseudomonas_sp._16_A	0
									s__Acinetobacter_variabilis	0			s__Rhodothermales_bacterium	0
									s__Thermoplasmata_archaeon_M11B2D	0			s__uncultured_soil_bacterium	0
									s__unclassified_g__Agromyces	0			s__Micromonospora_saelicesensis	0
									s__uncultured_Bradyrhizobium_sp.	0			s__Microvirga_sp.	0
									s__Aromatoleum_toluolicum	0			s__uncultured_Alphaproteobacteria_bacterium	0
									s__Aeromonas_sp._CPF2-S1	0			s__Ideonella_sp._MAG2	0
									s__Acidovorax_sp._16-64-162	0			s__Acinetobacter_sp._YH12043	0
									s__Klebsiella_oxytoca	0			s__Arthrobacter_sp._Hiyo1	0
									s__Baekduia_soli	0			s__Acidovorax_caeni	0
									s__Thioclava_sp._BHET1	0			s__Thiohalomonas_denitrificans	0
									s__Sulfuricurvum_sp._RIFCSPLOWO2_12_43_5	0			s__Fibrobacteres_bacterium	0
									s__Nocardioides_campestrisoli	0			s__Marmoricola_sp.	0
									s__Comamonas_sp._CAH-2	0			s__Methylovorus_glucosotrophus	0
									s__Archangium_violaceum	0			s__Candidatus_Sulfuricurvum_sp._RIFRC-1	0
									s__Methylobacterium_nodulans	0			s__Oricola_cellulosilytica	0
									s__Candidatus_Accumulibacter_vicinus	0			s__Methylomagnum_ishizawai	0
									s__Paraburkholderia_nodosa	0			s__Paracoccus_yeei	0
									s__Candidatus_Fermentibacteria_bacterium	0			s__unclassified_g__Flavobacterium	0
									s__Sphingomicrobium_sp._B8	0			s__Roseomonas_sp._HJA6	0
									s__Candidatus_Accumulibacter_phosphatis	0			s__Candidatus_Altiarchaeales_archaeon	0
									s__Gordonia_paraffinivorans	0			s__Agitococcus_sp.	0
									s__Deltaproteobacteria_bacterium_RIFCSPHIGHO2_02_FULL_50_15	0			s__Syntrophobacterales_bacterium_GWC2_56_13	0
									s__Betaproteobacteria_bacterium_GR16-43	0			s__Marinobacter_adhaerens	0
									s__Arthrobacter_globiformis	0			s__Pseudomonas_sp._PDM16	0
									s__Undibacterium_baiyunense	0			s__Xinfangfangia_soli	0
									s__Nitrospira_sp._CR2.1	0			s__Methyloterricola_oryzae	0
									s__Sulfurifustis_variabilis	0			s__Tetrasphaera_sp.	0
									s__Zwartia_hollandica	0			s__Muricauda_ruestringensis	0
									s__uncultured_Thiotrichaceae_bacterium	0			s__Rhizobiales_bacterium_24-66-13	0
									s__Actinobacteria_bacterium_13_1_20CM_4_68_12	0			s__Rhizobium_yanglingense	0
									s__Syntrophaceae_bacterium_PtaB.Bin095	0			s__Hydrogenophilales_bacterium_16-61-112	0
									s__Candidatus_Endoriftia_persephone	0			s__Streptomyces_sp._A73	0
									s__Nocardiopsaceae_bacterium	0			s__Candidatus_Nitrotoga_sp.	0
									s__Actinoplanes_brasiliensis	0			s__Pseudomonas_sp._MWU13-2625	0
									s__Filomicrobium_sp.	0			s__Micromonospora_globispora	0
									s__Sulfuricurvum_sp._RIFCSPLOWO2_02_FULL_43_45	0			s__unclassified_g__Sphingomonas	0
									s__Sphingosinicella_ginsenosidimutans	0			s__Aliidongia_dinghuensis	0
									s__Derxia_lacustris	0			s__Piscinibacter_defluvii	0
									s__Pseudomonadales_bacterium_RIFCSPHIGHO2_02_FULL_60_43	0			s__Candidatus_Methylobacter_oryzae	0
									s__bacterium_BMS3Abin03	0			s__Nonomuraea_sp._SYSU_D8015	0
									s__Nocardioides_sp._WS12	0			s__Ideonella_aquatica	0
									s__Methyloceanibacter_superfactus	0			s__Arthrobacter_sp._Soil763	0
									s__Methylopila_sp._73B	0			s__Niveibacterium_umoris	0
									s__Coriobacteriia_bacterium_Es71-Z0120	0			s__Hydrogenophaga_sp._PBL-H3	0
									s__Bradyrhizobium_sp._190	0			s__Aquirufa_aurantiipilula	0
									s__Methanosaeta_sp._NSP1	0			s__Saccharothrix_sp._MB29	0
									s__Zeimonas_arvi	0			s__Limnohabitans_sp._Rim11	0
									s__Candidatus_Aminicenantes_bacterium_RBG_13_64_14	0			s__Sinimarinibacterium_sp._CAU_1509	0
									s__ANME-2_cluster_archaeon	0			s__Nitrospirae_bacterium_RBG_13_39_12	0
									s__Malikia_spinosa	0			s__Knoellia_remsis	0
									s__Catovirus_CTV1	0			s__Hyphomicrobium_sp._CS1GBMeth3	0
									s__Pseudolabrys_sp._FHR47	0			s__Microbacteriaceae_bacterium_K1510	0
									s__Bacillus_sp._(in:_Bacteria)	0			s__Acinetobacter_sp._ANC_4173	0
									s__Staphylococcus_lugdunensis	0			s__uncultured_marine_bacterium	0
									s__Parasphingopyxis_algicola	0			s__Deltaproteobacteria_bacterium_RBG_16_66_15	0
									s__Candidatus_Electrothrix_sp._AR5	0			s__Shinella_sp._XGS7	0
									s__Nonomuraea_sp.	0			s__Azoarcus_indigens	0
									s__Xinfangfangia_pollutisoli	0			s__Roseomonas_eburnea	0
									s__Aromatoleum_tolulyticum	0			s__Acidovorax_sp._BoFeN1	0
									s__Candidatus_Bathyarchaeota_archaeon_RBG_13_52_12	0			s__Nitrospirae_bacterium_CG2_30_53_67	0
									s__Terricaulis_silvestris	0			s__Ruania_suaedae	0
									s__Candidatus_Solibacter_sp.	0			s__Gallionellales_bacterium_CG_4_10_14_3_um_filter_54_96	0
									s__Candidatus_Acetothermia_bacterium	0			s__Nocardioides_massiliensis	0
									s__Betaproteobacteria_bacterium_HGW-Betaproteobacteria-6	0			s__Hydrogenophaga_sp._A37	0
									s__Serratia_marcescens	0			s__Actinoplanes_tereljensis	0
									s__Sulfuritalea_hydrogenivorans	0			s__Methylocystis_echinoides	0
									s__Ferrovum_sp.	0			s__Herbaspirillum_sp._HC18	0
									s__Sphingomonas_sp._KRR8	0			s__Deltaproteobacteria_bacterium_GWD2_55_8	0
									s__Elusimicrobia_bacterium_RIFOXYB2_FULL_49_7	0			s__Novosphingobium_sp._NDB2Meth1	0
									s__Acinetobacter_sp._PK01	0			s__Anaeromyxobacter_sp.	0
									s__Lampropedia_hyalina	0			s__Solitalea_sp._S2-8	0
									s__Desulfarculaceae_bacterium	0			s__Candidatus_Saganbacteria_bacterium	0
									s__Mastigocladus_laminosus	0			s__Frankiaceae_bacterium	0
									s__Acinetobacter_sp._VT_511	0			s__Polynucleobacter_sp._17-46-58	0
									s__Defluviimonas_sp.	0			s__Mycobacterium_sp._KBS0706	0
									s__Nonomuraea_rhizosphaerae	0			s__Syntrophobacteraceae_bacterium_CG23_combo_of_CG06-09_8_20_14_all_50_8	0
									s__Agrobacterium_sp.	0			s__Vogesella_alkaliphila	0
									s__Caldovatus_sediminis	0			s__Kangiella_sp.	0
									s__Labilithrix_sp.	0			s__uncultured_proteobacterium	0
									s__Propionibacterium_sp.	0			s__Bradyrhizobium_sp._PRIMUS42	0
									s__Auraticoccus_cholistanensis	0			s__candidate_division_NC10_bacterium_CSP1-5	0
									s__Thermoanaerobaculales_bacterium	0			s__Betaproteobacteria_bacterium_RIFCSPLOWO2_12_FULL_67_28	0
									s__Paraburkholderia_phenazinium	0			s__Croceibacterium_soli	0
									s__Vogesella_sp.	0			s__Noviherbaspirillum_sp._L7-7A	0
									s__Pseudorivibacter_rhizosphaerae	0			s__Comamonadaceae_bacterium_SCN_68-20	0
									s__Aurantiacibacter_suaedae	0			s__unclassified_g__Lutimaribacter	0
									s__Xylophilus_sp._Leaf220	0			s__Candidatus_Nitrososphaera_gargensis	0
									s__unclassified_g__Delftia	0			s__Fuscovulum_sp.	0
									s__Candidatus_Methanomethylicia_archaeon	0			s__Chelatococcus_sp.	0
									s__beta_proteobacterium_AAP51	0			s__Candidimonas_sp.	0
									s__Tsuneonella_deserti	0			s__Emcibacter_sp.	0
									s__Miltoncostaea_marina	0			s__Bosea_sp._124	0
									s__Rehaibacterium_terrae	0			s__Mesorhizobium_sp._M4B.F.Ca.ET.019.03.1.1	0
									s__Aestuariicoccus_sp._KMU-90	0			s__Pseudomonas_tumuqii	0
									s__Falsiroseomonas_tokyonensis	0			s__Sphingobacteriia_bacterium	0
									s__Sphingomonas_ginkgonis	0			s__Paraburkholderia_mimosarum	0
									s__Magnetococcales_bacterium	0			s__Desulfobacula_sp.	0
									s__Alcanivorax_sp._MD8A	0			s__Lysobacter_sp._A6	0
									s__alpha_proteobacterium_U9-1i	0			s__Lautropia_sp._SCN_70-15	0
									s__Sphingomonas_sp._SE220	0			s__Gallionellales_bacterium_RIFCSPLOWO2_02_FULL_59_110	0
									s__Methyloceanibacter_sp._wino2	0			s__Caldisericia_bacterium	0
									s__Microbacterium_ginsengisoli	0			s__Oligoflexia_bacterium	0
									s__Methylomonas_sp._SURF-2	0			s__Candidatus_Kaiserbacteria_bacterium	0
									s__Terracoccus_sp._273MFTsu3.1	0			s__Shewanella_sp._CG18_big_fil_WC_8_21_14_2_50_42_11	0
									s__Zavarzinia_compransoris	0			s__uncultured_crenarchaeote_76h13	0
									s__Herbaspirillum_sp._ST_5-3	0			s__Nocardioides_mesophilus	0
									s__Delftia_tsuruhatensis	0			s__Roseomonas_sp._OP-27	0
									s__Candidatus_Eisenbacteria_sp.	0			s__Isosphaeraceae_bacterium	0
									s__Methanomicrobiaceae_archaeon	0			s__unclassified_g__Tessaracoccus	0
									s__Tetrasphaera_sp._F2B08	0			s__Enterobacter_hormaechei	0
									s__Vibrio_cholerae	0			s__Candidatus_Rokubacteria_bacterium_RIFCSPHIGHO2_02_FULL_73_26	0
									s__Paraburkholderia_sp.	0			s__Methylocucumis_oryzae	0
									s__Streptoalloteichus_tenebrarius	0			s__Blastococcus_saxobsidens	0
									s__Deltaproteobacteria_bacterium_GWA2_50_8	0			s__Pseudogemmobacter_bohemicus	0
									s__Curvibacter_gracilis	0			s__Burkholderiales_bacterium_28-67-8	0
									s__Chelatococcus_daeguensis	0			s__Nitrospina_sp.	0
									s__Phycicoccus_sp._HDW14	0			s__Pseudomonas_otitidis	0
									s__Calothrix_sp._SM1_5_4	0			s__Aromatoleum_bremense	0
									s__Pelomonas_sp._P8	0			s__Rhodobacterales_bacterium_12-64-8	0
									s__Streptomyces_cavourensis	0			s__unclassified_g__Rhodococcus	0
									s__Vogesella_fluminis	0			s__Neisseriaceae_bacterium	0
									s__cyanobacterium_TDX16	0			s__Bacteroidetes_bacterium_ADurb.Bin397	0
									s__Maritimibacter_sp.	0			s__Nitrospirae_bacterium_CG1_02_44_142	0
									s__Candidatus_Microthrix_parvicella	0			s__Hydrogenophaga_sp._SL48	0
									s__Mesorhizobium_sp._M2D.F.Ca.ET.145.01.1.1	0			s__Albitalea_terrae	0
									s__Vibrio_fluvialis	0			s__Acidovorax_citrulli	0
									s__Porphyrobacter_sp.	0			s__Methylococcus_sp._BF19-07	0
									s__Bdellovibrio_sp._ZAP7	0			s__Afipia_sp._P52-10	0
									s__Betaproteobacteria_bacterium_CG2_30_59_46	0			s__Denitratisoma_sp._DHT3	0
									s__Methanomassiliicoccales_archaeon	0			s__Candidatus_Thorarchaeota_archaeon	0
									s__Streptomyces_sp._MBT62	0			s__Stutzerimonas_degradans	0
									s__Verrucomicrobia_bacterium_ADurb.Bin122	0			s__Hydrogenophilales_bacterium_RIFOXYD1_FULL_62_11	0
									s__Burkholderia_sp._HKI_404	0			s__Kinneretia_asaccharophila	0
									s__Ignavibacterium_album	0			s__Rhodoferax_sp._PAMC_29310	0
									s__Polycyclovorans_sp.	0			s__Streptomyces_glaucescens	0
									s__Pseudolysinimonas_yzui	0			s__Burkholderiales_bacterium_PBB4	0
									s__unclassified_g__Methylobacterium	0			s__Candidatus_Accumulibacter_appositus	0
									s__Candidatus_Accumulibacter_sp._BA-94	0			s__Phenylobacterium_sp._LH3H17	0
									s__Sphaerotilus_sp.	0			s__Magnetospirillum_sp.	0
									s__Ramlibacter_sp._WS9	0			s__Pseudomonas_syringae	0
									s__Bradyrhizobium_sp._ORS_375	0			s__Pseudomethylobacillus_aquaticus	0
									s__Bordetella_petrii	0			s__Rhizobium_fabae	0
									s__Bacillus_sp._BHET2	0			s__Bradyrhizobium_liaoningense	0
									s__Rhodobacter_sp._SY28-1	0			s__Candidatus_Nomurabacteria_bacterium	0
									s__Acidithiobacillus_ferrooxidans	0			s__Segetibacter_sp.	0
									s__Roseomonas_lacus	0			s__Azospira_sp._I13	0
									s__Pseudomonas_sp._PDM15	0			s__Rhodoferax_ferrireducens	0
									s__Sphingomonas_edaphi	0			s__Chloroflexi_bacterium_RBG_16_63_12	0
									s__Ferriphaselus_amnicola	0			s__Nocardioides_ferulae	0
									s__Limnohabitans_sp._2KL-27	0			s__Hyphomicrobium_nitrativorans	0
									s__Simplicispira_lacusdiani	0			s__Bosea_sp._BK604	0
									s__Flavihumibacter_sediminis	0			s__Actinomadura_cremea	0
									s__miscellaneous_Crenarchaeota_group_archaeon_SMTZ-80	0			s__Comamonadaceae_bacterium_CG1_02_60_18	0
									s__Delftia_sp._ASV31	0			s__Thauera_phenolivorans	0
									s__Methylomonas_sp._MK1	0			s__Acinetobacter_pullicarnis	0
									s__Myxococcus_sp._AM001	0			s__Sideroxydans_sp._CL21	0
									s__Solitalea_sp._MAHUQ-68	0			s__Candidatus_Bathyarchaeota_archaeon_A05DMB-5	0
									s__Microvirga_tunisiensis	0			s__Mesorhizobium_sp._M00.F.Ca.ET.149.01.1.1	0
									s__Nitrospirae_bacterium_GWC2_57_13	0			s__Beggiatoa_alba	0
									s__Methylocapsa_sp._S129	0			s__candidate_division_WS1_bacterium	0
									s__Micromonospora_viridifaciens	0			s__Bradyrhizobium_elkanii	0
									s__Bradyrhizobium_murdochi	0			s__Gammaproteobacteria_bacterium_HGW-Gammaproteobacteria-6	0
									s__Megavirus_chiliensis	0			s__unclassified_g__Nocardioides	0
									s__Ferriphaselus_sp._R-1	0			s__Azohydromonas_caseinilytica	0
									s__Variovorax_sp._PBS-H4	0			s__Acidobacteria_bacterium_Mor1	0
									s__Mesorhizobium_sp._M7A.F.Ca.CA.004.08.1.1	0			s__Candidatus_Nitrotoga_sp._LAW	0
									s__Mycolicibacterium_sp._018/SC-01/001	0			s__Nocardioides_pantholopis	0
									s__Phenylobacterium_sp._CCH9-H3	0			s__Novosphingobium_sp._2580	0
									s__Nannocystis_sp.	0			s__Rivibacter_subsaxonicus	0
									s__Rhodoferax_sp._MIZ03	0			s__Herminiimonas_sp.	0
									s__Thermodesulfovibrio_sp._RBG_19FT_COMBO_42_12	0			s__Pseudomonas_phenolilytica	0
									s__Chitinophaga_sedimenti	0			s__Lentisphaerae_bacterium_RIFOXYA12_64_32	0
									s__Picea_sitchensis	0			s__Oricola_sp._NBU1457	0
									s__Ramlibacter_sp._H242	0			s__Hydrogenophilales_bacterium_RIFOXYA1_FULL_63_33	0
									s__Tabrizicola_rongguiensis	0			s__Methylomonas_sp._16a	0
									s__Pseudomonadales_bacterium_32-61-5	0			s__Flavobacterium_laiguense	0
									s__Pseudomonas_cavernicola	0			s__Sideroxydans_sp.	0
									s__Hyphomonadaceae_bacterium_JAD_PAG50586_4	0			s__Nocardioides_sp._URHA0032	0
									s__Boseongicola_sp.	0			s__Candidatus_Thiosymbion_oneisti	0
									s__Paraburkholderia_dinghuensis	0			s__Vicinamibacterales_bacterium	0
									s__unclassified_f__Rhodobacteraceae	0			s__Rhodobacter_flagellatus	0
									s__unclassified_g__Chelativorans	0			s__uncultured_Chloroflexi_bacterium	0
									s__Rhizobium_paranaense	0			s__Patescibacteria_group_bacterium	0
									s__unclassified_g__Phyllobacterium	0			s__Lewinella_sp.	0
									s__Bradyrhizobium_sp._cir1	0			s__Blastopirellula_sp.	0
									s__Methylocystis_sp._SC2	0			s__Nitrospira_sp._LK70	0
									s__Xanthomonas_arboricola	0			s__Prosthecobacter_debontii	0
									s__unclassified_g__Herbaspirillum	0			s__Leptothrix_sp._C29	0
									s__Betaproteobacteria_bacterium_RIFCSPHIGHO2_12_FULL_69_13	0			s__Flavobacterium_sp._123	0
									s__Yoonia_vestfoldensis	0			s__Pseudorhodobacter_sp.	0
									s__Limisphaera_ngatamarikiensis	0			s__Spartobacteria_bacterium_LR76	0
									s__Pseudanabaenaceae_cyanobacterium_LEGE_13415	0			s__Polaromonas_sp._OV174	0
									s__Gemmatimonadetes_bacterium_HGW-Gemmatimonadetes-1	0			s__Arthrobacter_sp._SO3	0
									s__Thiogranum_sp.	0			s__Beijerinckia_sp._28-YEA-48	0
									s__Pseudomonas_sp._ANT_H12B	0			s__Alphaproteobacteria_bacterium_HGW-Alphaproteobacteria-3	0
									s__Komagataeibacter_kakiaceti	0			s__Methylophilales_bacterium_16-45-7	0
									s__Microlunatus_sp._Gsoil_973	0			s__Candidatus_Nitrotoga_sp._SPKER	0
									s__Desulfobacula_sp._GWF2_41_7	0			s__Sphingobium_limneticum	0
									s__Pararhodobacter_sp.	0			s__Sphingomonadales_bacterium_63-6	0
									s__Conexibacter_sp._W3-3-2	0			s__Nitrospira_sp._SG-bin1	0
									s__Noviherbaspirillum_cavernae	0			s__Betaproteobacteria_bacterium_HGW-Betaproteobacteria-7	0
									s__Comamonadaceae_bacterium_OH2545_COT-014	0			s__Nocardioides_cavernae	0
									s__Omnitrophica_WOR_2_bacterium_RIFCSPHIGHO2_02_FULL_45_21	0			s__Permianibacter_fluminis	0
									s__Deltaproteobacteria_bacterium_CG_4_8_14_3_um_filter_43_13	0			s__Pseudomonas_protegens	0
									s__Phenylobacterium_sp._J426	0			s__Gallionellales_bacterium_GWA2_60_142	0
									s__Candidatus_Marithrix_sp._Canyon_246	0			s__Anaeromyxobacter_sp._SG22	0
									s__Candidatus_Abyssubacteria_bacterium_SURF_5	0			s__Chenggangzhangella_methanolivorans	0
									s__Cyanobacteria_bacterium_UBA11368	0			s__Geobacter_sp._DSM_9736	0
									s__Methanosaeta_sp._ASP1-1	0			s__Tepidimonas_fonticaldi	0
									s__Rhizobium_sp._WW_1	0			s__Betaproteobacteria_bacterium_RIFCSPLOWO2_02_64_14	0
									s__Vitiosangium_sp._GDMCC_1.1324	0			s__Atopomonas_hussainii	0
									s__Roseiflexus_sp.	0			s__Streptomyces_akebiae	0
									s__Verrucomicrobium_spinosum	0			s__Steroidobacter_soli	0
									s__uncultured_Gammaproteobacteria_bacterium	0			s__Actinobacteria_bacterium_HGW-Actinobacteria-8	0
									s__Okeania_sp._SIO2H7	0			s__Nocardioides_panaciterrulae	0
									s__Methylophilaceae_bacterium_17-44-8	0			s__Lewinellaceae_bacterium	0
									s__Lysobacter_tabacisoli	0			s__Gammaproteobacteria_bacterium_HGW-Gammaproteobacteria-5	0
									s__Candidatus_Brocadia_sapporoensis	0			s__Methylocaldum_szegediense	0
									s__Chelatococcus_reniformis	0			s__Chloroflexi_bacterium_HGW-Chloroflexi-6	0
									s__Sulfuricurvum_sp._RIFOXYD12_FULL_44_77	0			s__Arthrobacter_sp._Soil762	0
									s__Bdellovibrio_sp._ArHS	0			s__Kribbella_sindirgiensis	0
									s__Rubellimicrobium_sp.	0			s__Thiomonas_sp._14-66-4	0
									s__Cypionkella_sp.	0			s__Halorhodospira_halophila	0
									s__Oceanospirillales_bacterium	0			s__Roseococcus_sp._SYP-B2431	0
									s__Rhodospirillales_bacterium_RIFCSPLOWO2_12_FULL_67_15	0			s__Pseudogulbenkiania_sp.	0
									s__Pseudochryseolinea_flava	0			s__Lentisphaeria_bacterium	0
									s__Phenylobacterium_glaciei	0			s__Inhella_gelatinilytica	0
									s__Ramlibacter_ginsenosidimutans	0			s__Limnohabitans_sp._15K	0
									s__Holophagaceae_bacterium	0			s__Novosphingobium_endophyticum	0
									s__Chthonobacter_albigriseus	0			s__Sulfuricella_sp._T08	0
									s__Blastococcus_sp._DSM_44270	0			s__Rhodobacter_ruber	0
									s__Planctomycetes_bacterium_RIFOXYC2_FULL_41_27	0			s__Thermodesulfovibrio_sp.	0
									s__Aquirufa_antheringensis	0			s__Nitrospira_japonica	0
									s__Rhodocyclus_tenuis	0			s__Bradyrhizobium_sp._SRS-191	0
									s__Azohydromonas_aeria	0			s__Rhizobium_pusense	0
									s__Candidatus_Melainabacteria_bacterium_HGW-Melainabacteria-1	0			s__Acidibacter_sp.	0
									s__Nocardioides_sp._616	0			s__Elusimicrobia_bacterium_CG06_land_8_20_14_3_00_38_11	0
									s__Nocardioides_rotundus	0			s__Gallionellales_bacterium_RBG_16_56_9	0
									s__Hyphomicrobium_facile	0			s__uncultured_crenarchaeote_57a5	0
									s__Bradyrhizobium_paxllaeri	0			s__Sphingomonas_hengshuiensis	0
									s__Rhodoferax_sediminis	0			s__Georgenia_sp._EYE_87	0
									s__Ramlibacter_agri	0			s__Bradyrhizobium_algeriense	0
									s__Dinoroseobacter_sp.	0			s__Variovorax_sp._CYS-02	0
									s__Panacibacter_ginsenosidivorans	0			s__Rhizobiales_bacterium_35-66-30	0
									s__Tepidiphilus_succinatimandens	0			s__Methanolinea_mesophila	0
									s__Rhizobium_sp._PEPV16	0			s__Altererythrobacter_sp._KTW20L	0
									s__Mariniphaga_sp.	0			s__Bacteroidetes_bacterium_RBG_13_43_22	0
									s__Rubrivivax_sp._SCN_71-131	0			s__Burkholderiales_bacterium_RIFOXYD12_FULL_59_19	0
									s__Oleiphilus_sp._HI0117	0			s__Gammaproteobacteria_bacterium_HGW-Gammaproteobacteria-10	0
									s__Beggiatoa_sp._4572_84	0			s__Candidatus_Macondimonas_diazotrophica	0
									s__Microvirga_rosea	0			s__Arsenicitalea_aurantiaca	0
									s__Crenothrix_sp._D3	0			s__Noviherbaspirillum_aridicola	0
									s__Mesorhizobium_sp._M2A.F.Ca.ET.040.01.1.1	0			s__Diaphorobacter_caeni	0
									s__Syntrophus_sp._RIFOXYC2_FULL_54_9	0			s__Betaproteobacteria_bacterium_RIFCSPLOWO2_02_FULL_65_20	0
									s__Ramlibacter_sp._GTP1	0			s__Labrys_sp._WJW	0
									s__Rhodoplanes_roseus	0			s__Salinarimonas_soli	0
									s__Nocardioides_soli	0			s__Ideonella_sakaiensis	0
									s__Lacunisphaera_sp.	0			s__Clostridium_sp.	0
									s__Desulfuromonas_acetoxidans	0			s__Caenimonas_sp._HX-9-20	0
									s__Robiginitalea_sp._2V75	0			s__Candidatus_Phaeomarinobacter_ectocarpi	0
									s__Desulfuromonadaceae_bacterium	0			s__Leptonema_illini	0
									s__Variovorax_sp._Root434	0			s__Xanthobacter_aminoxidans	0
									s__Tupanvirus_soda_lake	0			s__Acidovorax_sp._65-7	0
									s__Syntrophus_gentianae	0			s__Noviherbaspirillum_soli	0
									s__Janibacter_sp._HTCC2649	0			s__Thermoanaerobacter_thermohydrosulfuricus	0
									s__Chromobacterium_violaceum	0			s__Nitrospirae_bacterium_GWC2_57_9	0
									s__uncultured_Riemerella_sp.	0			s__uncultured_Ramlibacter_sp.	0
									s__Variovorax_sp._Sphag1AA	0			s__Methyloprofundus_sp.	0
									s__Thermoanaerobaculum_aquaticum	0			s__Pseudogulbenkiania_sp._NH8B	0
									s__Bacteroidetes_bacterium_RBG_13_44_24	0			s__Chthonobacter_rhizosphaerae	0
									s__Geminicoccus_sp.	0			s__Vulcanococcus_sp.	0
									s__Flavihumibacter_sp._ZG627	0			s__Acidobacteria_bacterium_OLB17	0
									s__Thermodesulfobacteria_bacterium	0			s__Dyella_sp.	0
									s__Sediminibacterium_sp.	0			s__Phenylobacterium_parvum	0
									s__unclassified_g__Methylobacter	0			s__Rhodospirillaceae_bacterium_BRH_c57	0
									s__Pseudomonas_sp._HMWF031	0			s__Stappia_taiwanensis	0
									s__Trinickia_dabaoshanensis	0			s__Streptomyces_nanshensis	0
									s__Chloroflexi_bacterium_RBG_19FT_COMBO_56_12	0			s__Novosphingobium_kunmingense	0
									s__Kribbella_sp._VKM_Ac-2572	0			s__Devosia_insulae	0
									s__Raoultella_sp._18093	0			s__Polaromonas_sp._AET17H-212	0
									s__Paucibacter_sp._KCTC_42545	0			s__Sphingopyxis_sp._BSN-002	0
									s__Aridibacter_famidurans	0			s__Candidatus_Aminicenantes_bacterium_RBG_16_63_16	0
									s__Burkholderia_sp.	0			s__Solemya_velum_gill_symbiont	0
									s__Candidatus_Thorarchaeota_archaeon_SMTZ1-83	0			s__Aerococcus_urinae	0
									s__uncultured_methanotrophic_bacterium	0			s__Pseudomonas_cavernae	0
									s__Phreatobacter_stygius	0			s__Thermoplasmata_archaeon_M11B2D	0
									s__Pseudomonas_sp._N040	0			s__unclassified_g__Agromyces	0
									s__Candidatus_Heimdallarchaeota_archaeon	0			s__uncultured_Bradyrhizobium_sp.	0
									s__Candidatus_Blautia_ornithocaccae	0			s__Aromatoleum_toluolicum	0
									s__Bradyrhizobium_sp._JYMT_SZCCT0180	0			s__Aeromonas_sp._CPF2-S1	0
									s__Methylomarinum_sp.	0			s__Acidovorax_sp._16-64-162	0
									s__Geminicoccus_roseus	0			s__Klebsiella_oxytoca	0
									s__Candidatus_Electrothrix_sp._ATG1	0			s__Baekduia_soli	0
									s__Burkholderiaceae_bacterium_FT117	0			s__Thioclava_sp._BHET1	0
									s__Candidatus_Filomicrobium_marinum	0			s__Sulfuricurvum_sp._RIFCSPLOWO2_12_43_5	0
									s__Bradyrhizobium_sp._NBAIM03	0			s__Nocardioides_campestrisoli	0
									s__Rhodobiaceae_bacterium	0			s__Comamonas_sp._CAH-2	0
									s__Pseudomonas_sp._BMS12	0			s__Archangium_violaceum	0
									s__Shinella_pollutisoli	0			s__Methylobacterium_nodulans	0
									s__Arthrobacter_glacialis	0			s__Candidatus_Accumulibacter_vicinus	0
									s__Halothiobacillaceae_bacterium	0			s__Paraburkholderia_nodosa	0
									s__uncultured_Acidobacteria_bacterium	0			s__Candidatus_Fermentibacteria_bacterium	0
									s__Hokovirus_HKV1	0			s__Sphingomicrobium_sp._B8	0
									s__Pseudomonas_sp._CrR25	0			s__Candidatus_Accumulibacter_phosphatis	0
									s__Methylophilales_bacterium_28-44-11	0			s__Gordonia_paraffinivorans	0
									s__Anatilimnocola_floriformis	0			s__Deltaproteobacteria_bacterium_RIFCSPHIGHO2_02_FULL_50_15	0
									s__Microvirga_thermotolerans	0			s__Betaproteobacteria_bacterium_GR16-43	0
									s__unclassified_g__Rhizobium	0			s__Arthrobacter_globiformis	0
									s__Niveispirillum_sp.	0			s__Nitrospira_sp._CR2.1	0
									s__Rhodobacter_sp._CACIA14H1	0			s__Sulfurifustis_variabilis	0
									s__Anaeromyxobacter_sp._RBG_16_69_14	0			s__Zwartia_hollandica	0
									s__Bradyrhizobium_sp._sBnM-33	0			s__uncultured_Thiotrichaceae_bacterium	0
									s__Methanosarcinaceae_archaeon	0			s__Syntrophaceae_bacterium_PtaB.Bin095	0
									s__Methylococcaceae_bacterium_CS5	0			s__Nocardiopsaceae_bacterium	0
									s__Paraburkholderia_piptadeniae	0			s__Actinoplanes_brasiliensis	0
									s__Embleya_hyalina	0			s__Sulfuricurvum_sp._RIFCSPLOWO2_02_FULL_43_45	0
									s__Verrucomicrobia_bacterium_ADurb.Bin345	0			s__Sphingosinicella_ginsenosidimutans	0
									s__Alphaproteobacteria_bacterium_BRH_c36	0			s__Derxia_lacustris	0
									s__Geobacter_sp._FeAm09	0			s__Pseudomonadales_bacterium_RIFCSPHIGHO2_02_FULL_60_43	0
									s__Agromyces_agglutinans	0			s__bacterium_BMS3Abin03	0
									s__Starkeya_sp.	0			s__Nocardioides_sp._WS12	0
									s__Stella_sp._ATCC_35155	0			s__Methyloceanibacter_superfactus	0
									s__Actinobacteria_bacterium_ADurb.Bin346	0			s__Methylopila_sp._73B	0
									s__Qipengyuania_sp._S6317L1	0			s__Coriobacteriia_bacterium_Es71-Z0120	0
									s__Cellvibrionales_bacterium	0			s__Bradyrhizobium_sp._190	0
									s__Hydrogenophaga_sp._NH-16	0			s__Methanosaeta_sp._NSP1	0
									s__Thauera_aromatica	0			s__Zeimonas_arvi	0
									s__Nymphon_striatum	0			s__Candidatus_Aminicenantes_bacterium_RBG_13_64_14	0
									s__Hylemonella_sp.	0			s__ANME-2_cluster_archaeon	0
									s__Thiotrichaceae_bacterium	0			s__Catovirus_CTV1	0
									s__Herbaspirillum_seropedicae	0			s__Pseudolabrys_sp._FHR47	0
									s__Streptomyces_ferrugineus	0			s__Bacillus_sp._(in:_Bacteria)	0
									s__Syntrophorhabdus_sp._PtaU1.Bin002	0			s__Staphylococcus_lugdunensis	0
									s__Desulfobulbus_sp._Tol-SR	0			s__Parasphingopyxis_algicola	0
									s__Sphingobacteriales_bacterium_39-19	0			s__Candidatus_Electrothrix_sp._AR5	0
									s__Acinetobacter_sp._LUNF3	0			s__Nonomuraea_sp.	0
									s__Bradyrhizobium_sp._Leo170	0			s__Xinfangfangia_pollutisoli	0
									s__Geomonas_oryzae	0			s__Candidatus_Bathyarchaeota_archaeon_RBG_13_52_12	0
									s__Limnohabitans_sp._Bal53	0			s__Terricaulis_silvestris	0
									s__Streptomyces_alkaliterrae	0			s__Candidatus_Solibacter_sp.	0
									s__Dactylosporangium_sp.	0			s__Candidatus_Acetothermia_bacterium	0
									s__Tepidimonas_taiwanensis	0			s__Betaproteobacteria_bacterium_HGW-Betaproteobacteria-6	0
									s__Thauera_lacus	0			s__Serratia_marcescens	0
									s__Stutzerimonas_frequens	0			s__Sulfuritalea_hydrogenivorans	0
									s__Brevundimonas_sp._32-68-21	0			s__Ferrovum_sp.	0
									s__unclassified_g__Rubrivivax	0			s__Sphingomonas_sp._KRR8	0
									s__Methylobacterium_marchantiae	0			s__Elusimicrobia_bacterium_RIFOXYB2_FULL_49_7	0
									s__Alteraurantiacibacter_aquimixticola	0			s__Acinetobacter_sp._PK01	0
									s__Neisseria_meningitidis	0			s__Lampropedia_hyalina	0
									s__Propionibacteriaceae_bacterium	0			s__Desulfarculaceae_bacterium	0
									s__Candidatus_Methanoperedens_sp._BLZ1	0			s__Mastigocladus_laminosus	0
									s__Corallococcus_sp._NCSPR001	0			s__Acinetobacter_sp._VT_511	0
									s__unclassified_g__Phenylobacterium	0			s__Defluviimonas_sp.	0
									s__Paucibacter_toxinivorans	0			s__Nonomuraea_rhizosphaerae	0
									s__Methylotenera_sp._24-45-7	0			s__Agrobacterium_sp.	0
									s__unclassified_g__Azospira	0			s__Caldovatus_sediminis	0
									s__Polymorphospora_rubra	0			s__Labilithrix_sp.	0
									s__Methylovulum_psychrotolerans	0			s__Propionibacterium_sp.	0
									s__Ramlibacter_henchirensis	0			s__Auraticoccus_cholistanensis	0
									s__Variovorax_sp._OV329	0			s__Thermoanaerobaculales_bacterium	0
									s__Pelagibacteraceae_bacterium	0			s__Paraburkholderia_phenazinium	0
									s__Acinetobacter_lwoffii	0			s__Vogesella_sp.	0
									s__Candidatus_Nitrososphaera_evergladensis	0			s__Pseudorivibacter_rhizosphaerae	0
									s__Xenophilus_sp._E41	0			s__Xylophilus_sp._Leaf220	0
									s__Capnocytophaga_canis	0			s__Candidatus_Methanomethylicia_archaeon	0
									s__Anaerolineae_bacterium_CG03_land_8_20_14_0_80_58_20	0			s__beta_proteobacterium_AAP51	0
									s__Georgenia_yuyongxinii	0			s__Tsuneonella_deserti	0
									s__Phenylobacterium_sp._RIFCSPHIGHO2_01_FULL_69_31	0			s__Miltoncostaea_marina	0
									s__Mycobacterium_botniense	0			s__Rehaibacterium_terrae	0
									s__Sulfuricurvum_sp._PD_MW2	0			s__Aestuariicoccus_sp._KMU-90	0
									s__Stenotrophomonas_acidaminiphila	0			s__Sphingomonas_ginkgonis	0
									s__Lacipirellula_limnantheis	0			s__Magnetococcales_bacterium	0
									s__Bradyrhizobium_sp._SHOUNA76	0			s__Alcanivorax_sp._MD8A	0
									s__Dictyobacter_alpinus	0			s__alpha_proteobacterium_U9-1i	0
									s__Rhizobium_sp._BK650	0			s__Sphingomonas_sp._SE220	0
									s__Acidovorax_sp._ST3	0			s__Methyloceanibacter_sp._wino2	0
									s__Aquabacterium_sp._J223	0			s__Microbacterium_ginsengisoli	0
									s__Paraglaciecola_aquimarina	0			s__Methylomonas_sp._SURF-2	0
									s__Actinobacteria_bacterium_RBG_16_67_10	0			s__Terracoccus_sp._273MFTsu3.1	0
									s__Candidatus_Afipia_apatlaquensis	0			s__Zavarzinia_compransoris	0
									s__Novosphingobium_sp._SG751A	0			s__Candidatus_Eisenbacteria_sp.	0
									s__Candidatus_Brocadiales_bacterium	0			s__Methanomicrobiaceae_archaeon	0
									s__Limihaloglobus_sulfuriphilus	0			s__Paraburkholderia_sp.	0
									s__Thauera_sp._UPWRP	0			s__Streptoalloteichus_tenebrarius	0
									s__Actinobacteria_bacterium_HGW-Actinobacteria-9	0			s__Deltaproteobacteria_bacterium_GWA2_50_8	0
									s__Litoreibacter_sp.	0			s__Chelatococcus_daeguensis	0
									s__Luteolibacter_ambystomatis	0			s__Phycicoccus_sp._HDW14	0
									s__Xanthobacter_oligotrophicus	0			s__Calothrix_sp._SM1_5_4	0
									s__Limibacillus_halophilus	0			s__Pelomonas_sp._P8	0
									s__Oscillospiraceae_bacterium	0			s__Streptomyces_cavourensis	0
									s__Micromonospora_chalcea	0			s__Vogesella_fluminis	0
									s__Streptomyces_sp._SID8455	0			s__cyanobacterium_TDX16	0
									s__unclassified_f__Rhizobiaceae	0			s__Maritimibacter_sp.	0
									s__Pelomonas_puraquae	0			s__Candidatus_Microthrix_parvicella	0
									s__Rhizobium_cellulosilyticum	0			s__Mesorhizobium_sp._M2D.F.Ca.ET.145.01.1.1	0
									s__Azoarcus_sp._KH32C	0			s__Vibrio_fluvialis	0
									s__Cocleimonas_sp.	0			s__Porphyrobacter_sp.	0
									s__Deltaproteobacteria_bacterium_RBG_16_44_11	0			s__Bdellovibrio_sp._ZAP7	0
									s__Thermomicrobiaceae_bacterium	0			s__Betaproteobacteria_bacterium_CG2_30_59_46	0
									s__Krasilnikovia_cinnamomea	0			s__Methanomassiliicoccales_archaeon	0
									s__Pseudarcicella_sp.	0			s__Streptomyces_sp._MBT62	0
									s__Thermoplasmata_archaeon_M9B1D	0			s__Burkholderia_sp._HKI_404	0
									s__Massilia_sp._B-10	0			s__Polycyclovorans_sp.	0
									s__Rathayibacter_sp._Leaf294	0			s__Pseudolysinimonas_yzui	0
									s__Candidatus_Muproteobacteria_bacterium_RBG_16_65_31	0			s__unclassified_g__Methylobacterium	0
									s__Vulcaniibacterium_gelatinicum	0			s__Sphaerotilus_sp.	0
									s__Spirochaetes_bacterium_GWB1_66_5	0			s__Ramlibacter_sp._WS9	0
									s__Catenulispora_sp.	0			s__Bradyrhizobium_sp._ORS_375	0
									s__Paraburkholderia_ferrariae	0			s__Bordetella_petrii	0
									s__Nitrospinae_bacterium	0			s__Bacillus_sp._BHET2	0
									s__Armatimonadetes_bacterium_CG07_land_8_20_14_0_80_59_28	0			s__Rhodobacter_sp._SY28-1	0
									s__Novosphingobium_sp._35-62-5	0			s__Roseomonas_lacus	0
									s__Vitreimonas_flagellata	0			s__Pseudomonas_sp._PDM15	0
									s__Omnitrophica_WOR_2_bacterium_GWA2_44_7	0			s__Sphingomonas_edaphi	0
									s__Lignipirellula_cremea	0			s__Ferriphaselus_amnicola	0
									s__Rhizobiales_bacterium_39-66-18	0			s__Limnohabitans_sp._2KL-27	0
									s__Hansschlegelia_beijingensis	0			s__Simplicispira_lacusdiani	0
									s__Acinetobacter_sp._SWAC57	0			s__Flavihumibacter_sediminis	0
									s__Mesorhizobium_sp._PAMC28654	0			s__miscellaneous_Crenarchaeota_group_archaeon_SMTZ-80	0
									s__Acanthamoeba_polyphaga_mimivirus	0			s__Delftia_sp._ASV31	0
									s__Caldilineales_bacterium	0			s__Solitalea_sp._MAHUQ-68	0
									s__Thermomonas_carbonis	0			s__Microvirga_tunisiensis	0
									s__Novosphingobium_sp._CF614	0			s__Nitrospirae_bacterium_GWC2_57_13	0
									s__Fuerstiella_sp.	0			s__Methylocapsa_sp._S129	0
									s__Acidobacteria_bacterium_ACB1	0			s__Micromonospora_viridifaciens	0
									s__Tabrizicola_sp._WMC-M-20	0			s__Bradyrhizobium_murdochi	0
									s__Caulobacterales_bacterium_RIFCSPHIGHO2_01_FULL_70_19	0			s__Megavirus_chiliensis	0
									s__Flavobacterium_alvei	0			s__Ferriphaselus_sp._R-1	0
									s__Pseudorhizobium_flavum	0			s__Mesorhizobium_sp._M7A.F.Ca.CA.004.08.1.1	0
									s__Sphingomonas_sp._RG327	0			s__Mycolicibacterium_sp._018/SC-01/001	0
									s__Desulfobulbus_sp.	0			s__Phenylobacterium_sp._CCH9-H3	0
									s__Candidatus_Nitrotoga_sp._AM1P	0			s__Nannocystis_sp.	0
									s__filamentous_cyanobacterium_CCT1	0			s__Thermodesulfovibrio_sp._RBG_19FT_COMBO_42_12	0
									s__Methanolinea_sp.	0			s__Chitinophaga_sedimenti	0
									s__Ideonella_dechloratans	0			s__Picea_sitchensis	0
									s__Ideonella_benzenivorans	0			s__Ramlibacter_sp._H242	0
									s__Porticoccus_hydrocarbonoclasticus	0			s__Tabrizicola_rongguiensis	0
									s__Bdellovibrio_sp._KM01	0			s__Pseudomonas_cavernicola	0
									s__Rhodopseudomonas_faecalis	0			s__Hyphomonadaceae_bacterium_JAD_PAG50586_4	0
									s__Kiritimatiellaeota_bacterium	0			s__Boseongicola_sp.	0
									s__Gallionellaceae_bacterium_CG1_02_56_997	0			s__Paraburkholderia_dinghuensis	0
									s__Permianibacter_aggregans	0			s__unclassified_f__Rhodobacteraceae	0
									s__Enterococcus_faecalis	0			s__unclassified_g__Chelativorans	0
									s__Acidobacteria_bacterium_RIFCSPLOWO2_12_FULL_65_11	0			s__Rhizobium_paranaense	0
									s__Methylocapsa_aurea	0			s__unclassified_g__Phyllobacterium	0
									s__Methylobacterium_isbiliense	0			s__Methylocystis_sp._SC2	0
									s__Ornithobacterium_rhinotracheale	0			s__Xanthomonas_arboricola	0
									s__Oleibacter_sp._HI0075	0			s__unclassified_g__Herbaspirillum	0
									s__Tepidiphilus_sp.	0			s__Betaproteobacteria_bacterium_RIFCSPHIGHO2_12_FULL_69_13	0
									s__unclassified_g__Variovorax	0			s__Yoonia_vestfoldensis	0
									s__Capillimicrobium_parvum	0			s__Limisphaera_ngatamarikiensis	0
									s__Vogesella_oryzae	0			s__Pseudanabaenaceae_cyanobacterium_LEGE_13415	0
									s__Tessaracoccus_flavescens	0			s__Gemmatimonadetes_bacterium_HGW-Gemmatimonadetes-1	0
									s__Cryomorphaceae_bacterium	0			s__Thiogranum_sp.	0
									s__Xanthomonas_citri	0			s__Pseudomonas_sp._ANT_H12B	0
									s__Deltaproteobacteria_bacterium_RIFCSPLOWO2_12_FULL_43_16	0			s__Komagataeibacter_kakiaceti	0
									s__Kouleothrix_sp.	0			s__Desulfobacula_sp._GWF2_41_7	0
									s__Synechococcaceae_bacterium_WB4_1_0192	0			s__Pararhodobacter_sp.	0
									s__unclassified_g__Acidovorax	0			s__Conexibacter_sp._W3-3-2	0
									s__Sphingopyxis_terrae	0			s__Noviherbaspirillum_cavernae	0
									s__Melioribacter_roseus	0			s__Comamonadaceae_bacterium_OH2545_COT-014	0
									s__Porticoccus_sp.	0			s__Omnitrophica_WOR_2_bacterium_RIFCSPHIGHO2_02_FULL_45_21	0
									s__Salinivirgaceae_bacterium	0			s__Phenylobacterium_sp._J426	0
									s__Flavihumibacter_cheonanensis	0			s__Candidatus_Marithrix_sp._Canyon_246	0
									s__Sphingomonas_sp._S2M10	0			s__Candidatus_Abyssubacteria_bacterium_SURF_5	0
									s__Amaricoccus_sp.	0			s__Methanosaeta_sp._ASP1-1	0
									s__Prosthecobacter_sp.	0			s__Rhizobium_sp._WW_1	0
									s__Nocardioides_sp._Root151	0			s__Vitiosangium_sp._GDMCC_1.1324	0
									s__Phenylobacterium_sp._Root700	0			s__Verrucomicrobium_spinosum	0
									s__Minwuiales_bacterium	0			s__uncultured_Gammaproteobacteria_bacterium	0
									s__Sedimenticola_sp.	0			s__Okeania_sp._SIO2H7	0
									s__Methylomonas_sp._11b	0			s__Methylophilaceae_bacterium_17-44-8	0
									s__Desulfobacca_sp._RBG_16_60_12	0			s__Lysobacter_tabacisoli	0
									s__Litorivivens_lipolytica	0			s__Candidatus_Brocadia_sapporoensis	0
									s__Thiocapsa_roseopersicina	0			s__Sulfuricurvum_sp._RIFOXYD12_FULL_44_77	0
									s__Leptolyngbyaceae_cyanobacterium_SM1_3_5	0			s__Bdellovibrio_sp._ArHS	0
									s__Blastomonas_sp.	0			s__Rubellimicrobium_sp.	0
									s__Nocardioides_sp._LS1	0			s__Cypionkella_sp.	0
									s__Acinetobacter_nosocomialis	0			s__Oceanospirillales_bacterium	0
									s__Sphingomonadales_bacterium_39-62-4	0			s__Rhodospirillales_bacterium_RIFCSPLOWO2_12_FULL_67_15	0
									s__Denitromonas_sp._IR12	0			s__Pseudochryseolinea_flava	0
									s__Geomonas_silvestris	0			s__Phenylobacterium_glaciei	0
									s__Frankia_sp._CpI1-P	0			s__Ramlibacter_ginsenosidimutans	0
[truncated: 1,171 more rows]
[truncated: 26 more columns]
