# Supplementary material for: Characterizing nitrogen cycling microorganisms and genes in sediments of the Three Gorges Reservoir
Source: PLoS One. 2025 Jun 10;20(6):e0324051. doi: 10.1371/journal.pone.0324051 (PMC12151472; doi:10.1371/journal.pone.0324051)
Supplement: S1 File — (ZIP) [file pone.0324051.s001.zip › Dataset/Table of Intergroup Difference Analysis for Beta Diversity.xlsx]

## Sheet: Sheet1
bray_curtis_distance_Upstream											kru_H_boxfile
	S206_10	S219_10	S219_20	S219_30	S206_30	S240_30	S206_20	S240_10	S240_20			min(Downstream)	Q1(Downstream)	Median(Downstream)	Q3(Downstream)	max(Downstream)	Outlier(Downstream)	min(Midstream)	Q1(Midstream)	Median(Midstream)	Q3(Midstream)	max(Midstream)	Outlier(Midstream)	min(Upstream)	Q1(Upstream)	Median(Upstream)	Q3(Upstream)	max(Upstream)	Outlier(Upstream)
S206_10	0	0.199508	0.216696	0.235402	0.224067	0.357514	0.197258	0.243328	0.292684		beta_value	0.164367	0.263283	0.305271	0.391967	0.533738	-	0.18827	0.265618	0.293241	0.336014	0.400163	-	0.146519	0.195067	0.224486	0.262792	0.357514	-
S219_10	0.199508	0	0.153596	0.174144	0.265819	0.338942	0.208086	0.188295	0.239454
S219_20	0.216696	0.153596	0	0.146519	0.256293	0.323301	0.192877	0.177525	0.209213		kru_H_result
S219_30	0.235402	0.174144	0.146519	0	0.256672	0.323787	0.199552	0.179332	0.202312			Downstream-mean	Downstream-sd	Midstream-mean	Midstream-sd	Upstream-mean	Upstream-sd	statistic	pvalue	qvalue
S206_30	0.224067	0.265819	0.256293	0.256672	0	0.331708	0.177952	0.24849	0.259765		beta_value	0.3273	0.09091	0.2972	0.05086	0.2354	0.0559	26.0575	2.196e-06	2.196e-06
S240_30	0.357514	0.338942	0.323301	0.323787	0.331708	0	0.312016	0.298241	0.235687
S206_20	0.197258	0.208086	0.192877	0.199552	0.177952	0.312016	0	0.183458	0.224906
S240_10	0.243328	0.188295	0.177525	0.179332	0.24849	0.298241	0.183458	0	0.201472
S240_20	0.292684	0.239454	0.209213	0.202312	0.259765	0.235687	0.224906	0.201472	0
bray_curtis_distance_Midstream
	XJ001_30	DN001_20	S113_30	XJ001_20	S113_10	DN001_10	S113_20	DN001_30	XJ001_10
XJ001_30	0	0.381243	0.229428	0.253772	0.321739	0.349229	0.284962	0.3292	0.219933
DN001_20	0.381243	0	0.276135	0.400163	0.33543	0.293619	0.219228	0.352534	0.295134
S113_30	0.229428	0.276135	0	0.284449	0.278124	0.307336	0.18827	0.276604	0.241686
XJ001_20	0.253772	0.400163	0.284449	0	0.344944	0.389279	0.292863	0.305499	0.344783
S113_10	0.321739	0.33543	0.278124	0.344944	0	0.225655	0.255165	0.272976	0.308177
DN001_10	0.349229	0.293619	0.307336	0.389279	0.225655	0	0.285872	0.336599	0.328602
S113_20	0.284962	0.219228	0.18827	0.292863	0.255165	0.285872	0	0.275893	0.258261
DN001_30	0.3292	0.352534	0.276604	0.305499	0.272976	0.336599	0.275893	0	0.356736
XJ001_10	0.219933	0.295134	0.241686	0.344783	0.308177	0.328602	0.258261	0.356736	0
bray_curtis_distance_Downstream
	S32_20	XX001_10	XX001_20	S39_30	S39_20	S39_10	XX001_30	S32_10	S32_30
S32_20	0	0.323857	0.238727	0.234379	0.325348	0.416178	0.279053	0.303461	0.215154
XX001_10	0.323857	0	0.39682	0.290051	0.217008	0.263054	0.461994	0.216305	0.357471
XX001_20	0.238727	0.39682	0	0.268411	0.378858	0.490094	0.164367	0.414166	0.263512
S39_30	0.234379	0.290051	0.268411	0	0.264441	0.387114	0.317724	0.285434	0.250411
S39_20	0.325348	0.217008	0.378858	0.264441	0	0.288091	0.441779	0.239699	0.355478
S39_10	0.416178	0.263054	0.490094	0.387114	0.288091	0	0.533738	0.301579	0.465364
XX001_30	0.279053	0.461994	0.164367	0.317724	0.441779	0.533738	0	0.479526	0.30708
S32_10	0.303461	0.216305	0.414166	0.285434	0.239699	0.301579	0.479526	0	0.347702
S32_30	0.215154	0.357471	0.263512	0.250411	0.355478	0.465364	0.30708	0.347702	0
