# Supplementary material for: Characterizing nitrogen cycling microorganisms and genes in sediments of the Three Gorges Reservoir
Source: PLoS One. 2025 Jun 10;20(6):e0324051. doi: 10.1371/journal.pone.0324051 (PMC12151472; doi:10.1371/journal.pone.0324051)
Supplement: S1 File — (ZIP) [file pone.0324051.s001.zip › Dataset/Table of Intergroup Difference Test Results for Alpha Diversity Indices.xlsx]

## Sheet: Sheet1
kru_H_boxfile
min(Downstream)	Q1(Downstream)	Median(Downstream)	Q3(Downstream)	max(Downstream)	Outlier(Downstream)	min(Midstream)	Q1(Midstream)	Median(Midstream)	Q3(Midstream)	max(Midstream)	Outlier(Midstream)	min(Upstream)	Q1(Upstream)	Median(Upstream)	Q3(Upstream)	max(Upstream)	Outlier(Upstream)
ace	1527	1616	1639	1715	1794	-	1520	1599	1646	1707	1760	-	1412	1483	1526	1566	1636	-
chao	1527	1616	1639	1715	1794	-	1520	1599	1646	1707	1760	-	1412	1483	1526	1566	1636	-
shannon	5.02639	5.21877	5.35026	5.38025	5.47276	4.91373	4.91366	4.98288	5.00672	5.26127	5.2956	-	5.11498	5.15784	5.2013	5.20512	5.27478	-
coverage	1	1	1	1	1	-	1	1	1	1	1	-	1	1	1	1	1	-
sobs	1527	1616	1639	1715	1794	-	1520	1599	1646	1707	1760	-	1412	1483	1526	1566	1636	-
simpson	0.01191	0.014135	0.015601	0.017384	0.017384	0.043791;0.038148	0.015959	0.017796	0.024412	0.032456	0.04277	-	0.016941	0.018145	0.019253	0.02016	0.021099	-
kru_H_dunn
	Downstream-Midstream_statistic	Downstream-Upstream_statistic	Midstream-Upstream_statistic	Downstream-Midstream_pvalue	Downstream-Upstream_pvalue	Midstream-Upstream_pvalue			kru_H_result
ace	0.0445503	2.85122	2.80667	0.964466	0.0130655	0.0130655			Downstream-mean	Downstream-sd	Midstream-mean	Midstream-sd	Upstream-mean	Upstream-sd	statistic	pvalue	qvalue
chao	0.0445503	2.85122	2.80667	0.964466	0.0130655	0.0130655			ace	1659.11	85.8421	1653	82.0625	1523.22	65.7776	10.6726	0.004814	0.008023
shannon	2.31626	1.78174	0.534522	0.0616316	0.149583	0.59298			chao	1659.11	85.8421	1653	82.0625	1523.22	65.7776	10.6726	0.004814	0.008023
coverage	NaN	NaN	NaN	NaN	NaN	NaN			sobs	1659.11	85.8421	1653	82.0625	1523.22	65.7776	10.6726	0.004814	0.008023
sobs	0.0445503	2.85122	2.80667	0.964466	0.0130655	0.0130655			shannon	5.2724	0.188374	5.10242	0.156502	5.18966	0.0474163	5.8836	0.05277	0.05981
simpson	2.34596	1.48478	0.861175	0.0569345	0.275202	0.389142			coverage	1	0	1	0	1	0	NA	NA	NA
									simpson	0.0205708	0.0117678	0.0268033	0.00987774	0.0191913	0.00134595	5.63316	0.05981	0.05981
Table of Intergroup Difference Test Results for Indicators
estimators	Downstream-mean	Downstream-sd	Midstream-mean	Midstream-sd	Upstream-mean	Upstream-sd	statistic	pvalue	qvalue	Pvalue(Downstream-Midstream)	Pvalue(Downstream-Upstream)	Pvalue(Midstream-Upstream)
coverage	1	0	1	0	1	0	-	-	-	-	-	-
ace	1659.11	85.8421	1653	82.0625	1523.22	65.7776	10.6726	0.004814	0.008023	0.964466	0.0130655	0.0130655
chao	1659.11	85.8421	1653	82.0625	1523.22	65.7776	10.6726	0.004814	0.008023	0.964466	0.0130655	0.0130655
sobs	1659.11	85.8421	1653	82.0625	1523.22	65.7776	10.6726	0.004814	0.008023	0.964466	0.0130655	0.0130655
shannon	5.2724	0.188374	5.10242	0.156502	5.18966	0.0474163	5.8836	0.05277	0.05981	0.0616316	0.149583	0.59298
simpson	0.0205708	0.0117678	0.0268033	0.00987774	0.0191913	0.00134595	5.63316	0.05981	0.05981	0.0569345	0.275202	0.389142
