# Supplementary material for: Characterizing nitrogen cycling microorganisms and genes in sediments of the Three Gorges Reservoir
Source: PLoS One. 2025 Jun 10;20(6):e0324051. doi: 10.1371/journal.pone.0324051 (PMC12151472; doi:10.1371/journal.pone.0324051)
Supplement: S1 File — (ZIP) [file pone.0324051.s001.zip › Dataset/Table of Nitrogen Cycling Functional Statistics.xlsx]

## Sheet: Sheet1
Function	Nitrogen fixation	Nitrification	Denitrification	Dissimilatory nitrate reduction	Assimilatory nitrate reduction	Annamox	Nitrogen transport	Organic nitrogen metabolism		Function	Nitrogen fixation	Nitrification	Denitrification	Dissimilatory nitrate reduction	Assimilatory nitrate reduction	Annamox	Nitrogen transport	Organic nitrogen metabolism
S240_10	129.671	439.858	4202.7	967.078	244.954	2.46202	1428.13	8548.46		Upstream	125.103	407.958	3822.97	904.326	274.236	4.96162	1338.1	7830.82
S240_20	118.005	521.094	3465.73	809.877	173.193	10.9733	956.017	7271.02		Midstream	172.258	335.344	2978.16	945.449	461.6	4.40678	1672.13	5561.5
S240_30	148.33	468.686	3651.65	959.697	276.425	9.19256	1250.89	6967.71		Downstream	178.69	383.543	2961.02	862.293	392.918	9.99544	1503.71	5595.04
S219_10	119.097	444.206	4002.15	894.371	253.227	6.81995	1366.3	8170
S219_20	117.32	401.547	3780.07	809.295	199.919	2.87008	1241.43	8041.55		Function	Upstream	Midstream	Downstream		Function	Nitrogen fixation	Nitrification	Denitrification	Dissimilatory nitrate reduction	Assimilatory nitrate reduction	Annamox	Nitrogen transport	Organic nitrogen metabolism
S219_30	147.203	336.644	3827.66	873.113	219.804	2.641	1190.28	8161.59		Nitrogen fixation	125.103	172.258	178.69		Upstream	0.00850553	0.0277363	0.259916	0.0614834	0.0186448	0.000337331	0.0909745	0.532402
S206_10	90.3771	337.545	3913.91	902.93	402.964	3.13257	1618.83	8080.52		Nitrification	407.958	335.344	383.543		Midstream	0.0142	0.0276439	0.245503	0.0779376	0.0380518	0.00036327	0.137841	0.458459
S206_20	116.525	386.359	3802.42	962.896	309.763	3.46533	1389.42	7801.99		Denitrification	3822.97	2978.16	2961.02		Downstream	0.0150321	0.0322652	0.249093	0.0725397	0.0330539	0.000840857	0.126498	0.470677
S206_30	139.401	335.684	3760.43	959.679	387.876	3.09778	1601.58	7434.55		Dissimilatory nitrate reduction	904.326	945.449	862.293
XJ001_10	113.097	277.552	3178.93	997.988	548.027	2.20045	1903.71	5702.05		Assimilatory nitrate reduction	274.236	461.6	392.918
XJ001_20	227.65	498.811	2743.54	780.849	397.036	5.03158	1411.25	5555.21		Annamox	4.96162	4.40678	9.99544
XJ001_30	122.75	266.035	3160.78	946.285	491.102	6.6529	1744.57	5905.22		Nitrogen transport	1338.1	1672.13	1503.71
S113_10	124.45	443.778	3224.48	888.887	369.7	5.68276	1366.76	5971.99		Organic nitrogen metabolism	7830.82	5561.5	5595.04
S113_20	169.509	317.053	3134.76	1019.33	501.102	3.60431	1814.14	5490.17		Total	14708.5	12130.9	11887.2
S113_30	165.533	308.236	2959.48	1056.3	485.613	1.52334	1911.92	5492.23
DN001_10	227.332	321.947	3147.92	965.994	446.754	8.91734	1732.11	5120.25		Function	Upstream	Midstream	Downstream
DN001_20	212.487	222.05	2795.53	1008.6	557.142	1.21572	1933.99	5170.07		Nitrogen fixation	0.00850553	0.0142	0.0150321
DN001_30	187.514	362.63	2458.04	844.798	357.927	4.83261	1230.73	5646.32		Nitrification	0.0277363	0.0276439	0.0322652
XX001_10	128.561	481.139	3395.55	770.177	291.325	21.2216	1258.39	5876.69		Denitrification	0.259916	0.245503	0.249093
XX001_20	221.544	284.889	2574.81	984.13	470.586	0.705725	1817.02	5292.29		Dissimilatory nitrate reduction	0.0614834	0.0779376	0.0725397
XX001_30	247.025	257.671	2589.24	1035.34	535.793	4.28649	1946.19	4980.64		Assimilatory nitrate reduction	0.0186448	0.0380518	0.0330539
S39_10	72.949	432.649	3076.75	572.449	276.407	12.0284	1113.5	6291.97		Annamox	0.000337331	0.00036327	0.000840857
S39_20	144.388	493.147	3437.06	800.631	312.385	19.6561	1208.32	6245.2		Nitrogen transport	0.0909745	0.137841	0.126498
S39_30	129.425	328.337	3209.95	905.564	457.774	18.3397	1639.74	5487.07		Organic nitrogen metabolism	0.532402	0.458459	0.470677
S32_10	159.135	449.079	3135.96	815.549	296.983	8.19506	1301.31	5763.26
S32_20	248.488	343.129	2611.64	966.838	448.427	2.80076	1569.2	5383.15
S32_30	256.692	381.845	2618.18	909.966	446.585	2.72511	1679.66	5035.06
