# Supplementary material for: Characterizing nitrogen cycling microorganisms and genes in sediments of the Three Gorges Reservoir
Source: PLoS One. 2025 Jun 10;20(6):e0324051. doi: 10.1371/journal.pone.0324051 (PMC12151472; doi:10.1371/journal.pone.0324051)
Supplement: S1 File — (ZIP) [file pone.0324051.s001.zip › Dataset/Table of Phylum-level Statistics of Nitrogen cycling Microorganisms.xlsx]

## Sheet: Sheet1
Phylum	Downstream	Midstream	Upstream		Phylum	Downstream	Midstream	Upstream
p__Proteobacteria	8754.26	9531.97	10170.7		p__Proteobacteria	0.736445	0.785763	0.691485
p__Actinobacteria	655.481	525.704	1071.11		p__Actinobacteria	0.0551418	0.0433361	0.0728225
p__Nitrospirae	439.427	338.473	596.209		p__Nitrospirae	0.0369664	0.0279018	0.0405351
p__Acidobacteria	386.664	283.24	670.646		p__Acidobacteria	0.0325278	0.0233487	0.0455959
p__Chloroflexi	358.449	290.676	567.705		p__Chloroflexi	0.0301542	0.0239617	0.0385972
p__unclassified_d__Bacteria	261.115	231.499	353.279		p__unclassified_d__Bacteria	0.0219661	0.0190835	0.0240187
p__Bacteroidota	143.148	126.039	239.056		p__Bacteroidota	0.0120422	0.01039	0.0162529
p__Planctomycetota	171.433	139.19	179.211		p__Planctomycetota	0.0144217	0.011474	0.0121842
p__Verrucomicrobia	97.1251	89.02	176.951		p__Verrucomicrobia	0.00817056	0.00733831	0.0120305
p__Thaumarchaeota	103.425	72.2094	106.247		p__Thaumarchaeota	0.00870051	0.00595254	0.0072235
p__candidate_division_NC10	83.8878	55.2848	37.1339		p__candidate_division_NC10	0.00705698	0.00455737	0.00252466
p__Gemmatimonadetes	36.3543	34.2943	78.9419		p__Gemmatimonadetes	0.00305827	0.00282703	0.0053671
p__Euryarchaeota	29.7825	73.3297	35.4521		p__Euryarchaeota	0.00250543	0.0060449	0.00241032
p__Candidatus_Bathyarchaeota	28.527	35.0176	34.0015		p__Candidatus_Bathyarchaeota	0.00239981	0.00288665	0.0023117
p__Candidatus_Thermoplasmatota	27.4994	37.983	19.3319		p__Candidatus_Thermoplasmatota	0.00231336	0.00313111	0.00131434
p__Candidatus_Rokubacteria	22.1094	14.4157	34.0871		p__Candidatus_Rokubacteria	0.00185993	0.00118835	0.00231752
p__Ignavibacteriae	13.9812	14.4505	32.6787		p__Ignavibacteriae	0.00117615	0.00119122	0.00222176
p__Candidatus_Aminicenantes	15.8324	21.1902	20.9203		p__Candidatus_Aminicenantes	0.00133189	0.00174681	0.00142233
p__Firmicutes	21.1484	16.4535	16.1627		p__Firmicutes	0.00177909	0.00135634	0.00109887
p__Candidatus_Omnitrophica	20.791	13.0773	16.016		p__Candidatus_Omnitrophica	0.00174902	0.00107802	0.0010889
p__Cyanobacteria	15.084	9.07092	25.1501		others	0.0182343	0.0154425	0.0171765
p__Spirochaetes	12.0329	19.0239	16.5395
p__Candidatus_Eisenbacteria	11.7214	8.9733	22.2155
p__unclassified_d__unclassified	13.0045	11.0059	16.5887
p__Armatimonadetes	15.6802	8.19365	14.4058
p__Arthropoda	11.5278	11.7219	11.7681
p__Candidatus_Dadabacteria	7.86999	6.5295	17.5659
p__unclassified_d__Archaea	9.19803	11.069	10.3372
p__Nucleocytoviricota	19.4939	10.2632	0.633662
p__Fibrobacteres	6.47077	8.31747	11.1443
p__Candidatus_Marinimicrobia	8.98548	6.76084	5.52655
p__Mucoromycota	7.3265	5.91671	7.43221
p__Crenarchaeota	5.86903	5.2076	8.79187
p__Candidatus_Hydrogenedentes	6.51398	3.96484	7.75235
p__candidate_division_Zixibacteria	3.63655	4.24102	5.27459
p__Elusimicrobia	4.42292	2.7218	5.07652
p__Lentisphaerae	2.56671	4.43201	4.53868
p__unclassified_d__Viruses	6.4461	2.46171	1.80237
p__Candidatus_Latescibacteria	3.17837	2.03797	5.08091
p__Calditrichaeota	2.88519	2.81094	4.29969
p__Ascomycota	2.53554	2.32908	4.2621
p__Streptophyta	2.7685	2.21397	2.0867
p__Kiritimatiellaeota	1.86801	3.06973	2.11057
p__Caldiserica	3.41421	2.55503	0.404727
p__Chrysiogenetes	0.522046	0.837821	4.20911
p__Basidiomycota	3.72332	1.61044	0.0920184
p__Candidatus_Cloacimonetes	1.34971	1.61271	2.07026
p__Atribacterota	1.04031	1.55427	2.38388
p__Rhodophyta	3.09832	1.44515	0.2291
p__Uroviricota	0.846597	2.69072	0.818544
p__Candidatus_Melainabacteria	0.831674	0.549499	2.14393
p__Chlorobi	0.721164	0.618528	2.15121
p__Candidatus_Tectomicrobia	1.01269	0.818238	1.30472
p__Myxococcota	1.03864	0.988788	1.09284
p__Deinococcus-Thermus	0.678883	0.8728	1.56371
p__Candidatus_Saccharibacteria	0.88447	0.781076	1.38433
p__candidate_division_WOR-3	0.699544	0.952378	1.38354
p__Nitrospinae	0.431657	0.750362	1.73615
p__Aquificae	0.18922	0.589108	2.07374
p__Candidatus_Shapirobacteria	0.587815	0.97079	1.20895
p__Candidatus_Thorarchaeota	0.787961	1.33019	0.589566
p__Rhodothermaeota	0.163797	0.176038	2.19492
p__Candidatus_Parcubacteria	0.975857	0.441311	1.01261
p__Candidatus_Bipolaricaulota	0.91248	1.13658	0.351747
p__Candidatus_Woesearchaeota	0.969437	1.08005	0.158509
p__Candidatus_Altiarchaeota	0.483827	0.893548	0.753549
p__Candidatus_Poribacteria	1.17043	0.311861	0.542417
p__Candidatus_Sumerlaeota	0.73714	0.703923	0.403149
p__Candidatus_Lokiarchaeota	0.300045	1.33612	0.203485
p__Candidatus_Kaiserbacteria	0.481747	0.779062	0.553624
p__Candidatus_Binatota	0.0539638	0.30995	1.44148
p__Candidatus_Fermentibacteria	0.219496	1.19756	0.30628
p__Candidatus_Nomurabacteria	0.659428	0.0367022	1.02144
p__Candidatus_Heimdallarchaeota	0.861025	0.397069	0.305101
p__Candidatus_Verstraetearchaeota	0.541784	0.947669	0
p__unclassified_d__Eukaryota	0.284975	0.222572	0.694652
p__Candidatus_Abyssubacteria	0.415336	0.296236	0.33748
p__Thermodesulfobacteria	0.106831	0.241243	0.689223
p__Bacillariophyta	0.643116	0.224312	0.0648346
p__Candidatus_Falkowbacteria	0.228468	0.0581225	0.639063
p__Candidatus_Auribacterota	0.339689	0.236611	0.159614
p__Candidatus_Eremiobacteraeota	0.064245	0.0659885	0.5947
p__Balneolaeota	0.246533	0.328721	0.115155
p__Heterolobosea	0.251473	0.30694	0.124203
p__Candidatus_Glassbacteria	0.0451828	0.175969	0.412804
p__Fornicata	0.265933	0.125085	0.205906
p__Candidatus_Dormibacteraeota	0.069504	0	0.52359
p__Candidatus_Krumholzibacteriota	0.205929	0.189176	0.13648
p__Chordata	0.101738	0.232309	0.194395
p__Candidatus_Margulisbacteria	0	0.516432	0
p__Candidatus_Moranbacteria	0.275291	0.170733	0
p__Deferribacteres	0	0	0.435393
p__Candidatus_Woesebacteria	0.405363	0	0
p__Candidatus_Calescamantes	0.0864837	0.177633	0.133229
p__Nematoda	0	0	0.367562
p__Candidatus_Absconditabacteria	0.306649	0	0
p__Candidatus_Micrarchaeota	0.0632946	0.088802	0.133229
p__Candidatus_Aenigmarchaeota	0.214026	0.0617371	0
p__Candidatus_Lindowbacteria	0.254556	0	0
p__Synergistetes	0	0	0.206194
p__Candidatus_Nealsonbacteria	0.199629	0	0
p__Candidatus_Pacebacteria	0.136192	0	0
p__Ciliophora	0.069651	0	0
