# Supplementary material for: Characterizing nitrogen cycling microorganisms and genes in sediments of the Three Gorges Reservoir
Source: PLoS One. 2025 Jun 10;20(6):e0324051. doi: 10.1371/journal.pone.0324051 (PMC12151472; doi:10.1371/journal.pone.0324051)
Supplement: S1 File — (ZIP) [file pone.0324051.s001.zip › Dataset/mantel-test.xlsx]

## Sheet: Sheet1
env_corr					mantel_test_result					DIM 1	DIM2	Mantel r statistic	p_value	Number of permutations
env1	env2	p	r		spec	env	r	p		Downstream	pH	-0.189219	0.876	999
env_1	env_0	0.93855	-0.0155725		Downstream	env_0	-0.189219	0.876		Downstream	MC	0.285199	0.062	999
env_16	env_0	0.474197	-0.143817		Downstream	env_1	0.285199	0.062		Downstream	TP	-0.177864	0.859	999
env_16	env_1	0.477411	0.142247		Downstream	env_16	-0.177864	0.859		Downstream	DOC	0.119691	0.261	999
env_18	env_0	0.126195	-0.301679		Downstream	env_18	0.119691	0.261		Downstream	OM	0.135393	0.221	999
env_18	env_1	0.35726	0.183761		Downstream	env_2	0.135393	0.221		Downstream	TN	0.0808237	0.272	999
env_18	env_16	0.168984	0.272283		Downstream	env_3	0.0808237	0.272		Downstream	NH4+	0.0030888	0.467	999
env_2	env_0	0.437966	-0.155725		Downstream	env_7	0.0030888	0.467		Downstream	NO3-	-0.0494208	0.548	999
env_2	env_1	0.00148006	0.589744		Downstream	env_8	-0.0494208	0.548		Midstream	pH	0.2163	0.182	999
env_2	env_16	0.187376	0.261294		Midstream	env_0	0.2163	0.182		Midstream	MC	0.0761905	0.399	999
env_2	env_18	0.0656642	0.360195		Midstream	env_1	0.0761905	0.399		Midstream	TP	0.0118404	0.492	999
env_3	env_0	0.008959	-0.49313		Midstream	env_16	0.0118404	0.492		Midstream	DOC	0.0846847	0.339	999
env_3	env_1	0.0786267	0.344933		Midstream	env_18	0.0846847	0.339		Midstream	OM	0.116345	0.334	999
env_3	env_16	0.00571	0.523199		Midstream	env_2	0.116345	0.334		Midstream	TN	0.10399	0.322	999
env_3	env_18	0.0681124	0.357143		Midstream	env_3	0.10399	0.322		Midstream	NH4+	0.140678	0.281	999
env_3	env_2	0.0100051	0.491453		Midstream	env_7	0.140678	0.281		Midstream	NO3-	0.00772201	0.512	999
env_7	env_0	5.56972e-05	0.695878		Midstream	env_8	0.00772201	0.512		Upstream	pH	-0.316481	0.945	999
env_7	env_1	0.390547	0.171551		Upstream	env_0	-0.316481	0.945		Upstream	MC	0.431918	0.021	999
env_7	env_16	0.715733	-0.0732601		Upstream	env_1	0.431918	0.021		Upstream	TP	0.182239	0.179	999
env_7	env_18	0.388841	-0.172161		Upstream	env_16	0.182239	0.179		Upstream	DOC	-0.160103	0.707	999
env_7	env_2	0.546581	-0.120879		Upstream	env_18	-0.160103	0.707		Upstream	OM	0.0687259	0.301	999
env_7	env_3	0.066635	-0.358974		Upstream	env_2	0.0687259	0.301		Upstream	TN	-0.221879	0.828	999
env_8	env_0	0.000568623	-0.619542		Upstream	env_3	-0.221879	0.828		Upstream	NH4+	-0.108108	0.601	999
env_8	env_1	0.780454	0.0561661		Upstream	env_7	-0.108108	0.601		Upstream	NO3-	0.0525097	0.394	999
env_8	env_16	0.64411	-0.0927961		Upstream	env_8	0.0525097	0.394		all	all	0.203015	0.005	999
env_8	env_18	0.127119	0.300977		all	all	0.203015	0.005
env_8	env_2	0.0721774	0.352259
env_8	env_3	0.0400282	0.399267
env_8	env_7	0.00193443	-0.577534
